# Supplementary material for: Comparison of the impact of two key fungal signalling pathways on Zymoseptoria tritici infection reveals divergent contribution to invasive growth through distinct regulation of infection‐associated genes
Source: Mol Plant Pathol. 2023 Jun 12;24(10):1220–37. doi: 10.1111/mpp.13365 (PMC10502814; doi:10.1111/mpp.13365)
Supplement: Supplementary file 11 — TABLE S3 Differentially expressed Zymoseptoria tritici genes during infection by Δztbck1 and Δztcyr1 compared to IPO323 at 6 and 9 days postinoculation (dpi), and between the time points for each strain [file MPP-24-1220-s001.xlsx]

## Sheet: Table summary
Supplementary Table S3 Differentially expressed Z. tritici genes during infection by Δztbck1 and Δztcyr1 compared to IPO323 at 6 and 9 dpi, and between the time points for each strain
Sheet	Contrast	Description
bck1_6dpi_upreg	Δztbck1vsIPO323	Significantly upregulated genes in Δztbck1compared to IPO323 at 6 dpi
bck1_6dpi_downreg	Δztbck1vsIPO323	Significantly downregulated genes in Δztbck1compared to IPO323 at 6 dpi
bck1_9dpi_upreg	Δztbck1vsIPO323	Significantly upregulated genes in Δztbck1compared to IPO323 at 9 dpi
bck1_9dpi_downreg	Δztbck1vsIPO323	Significantly downregulated genes in Δztbck1compared to IPO323 at 9 dpi
cyr1_6dpi_upreg	Δztcyr1vsIPO323	Significantly upregulated genes in Δztcyr1compared to IPO323 at 6 dpi
cyr1_6dpi_downreg	Δztcyr1vsIPO323	Significantly downregulated genes in Δztcyr1compared to IPO323 at 6 dpi
cyr1_9dpi_upreg	Δztcyr1vsIPO323	Significantly upregulated genes in Δztcyr1compared to IPO323 at 9 dpi
cyr1_9dpi_downreg	Δztcyr1vsIPO323	Significantly downregulated genes in Δztcyr1compared to IPO323 at 9 dpi
IPO323_6to9_upreg	9dpivs6dpi	Significantly upregulated genes in IPO323 at 9 dpi compared to 6 dpi
IPO323_6to9_downreg	9dpivs6dpi	Significantly downregulated genes in IPO323 at 9 dpi compared to 6 dpi
bck1_6to9_upreg	9dpivs6dpi	Significantly upregulated genes in Δztbck1 at 9 dpi compared to 6 dpi
bck1_6to9_downreg	9dpivs6dpi	Significantly downregulated genes in Δztbck1 at 9 dpi compared to 6 dpi
cyr1_6to9_upreg	9dpivs6dpi	Significantly upregulated genes in Δztcyr1 at 9 dpi compared to 6 dpi
cyr1_6to9_downreg	9dpivs6dpi	Significantly downregulated genes in Δztcyr1 at 9 dpi compared to 6 dpi
Gene_ID	Rothamsted Research annotation (King et al., 2017) gene ID
baseMean	Mean of normalised counts across samples
log2FoldChange	Log2 fold change between contrasted treatments
lfcSE	Standard error of the log2FoldChange
stat	Wald statistic
pvalue	Raw p-value
padj	p-value following Benjamin–Hochberg (BH) correction
Sequence Description	Description of gene function
InterPro Name	Annotated InterPro domain names
Annotation GO Term	Gene Ontology terms
Secretome (Yes/No)	Genes with a predicted signal peptide and not a predicted transmembrane domain
EffectorP 2.0 (Yes/No)	Genes predicted as effectors by EffectorP 2.0 (Sperschneider et al., 2018)

## Sheet: bck1_6dpi_upreg
Gene_ID	baseMean	log2FoldChange	lfcSE	stat	pvalue	padj	Sequence Description	InterPro Name	Annotation GO Term	Secretome (Yes/No)	EffectorP 2.0 (Yes/No)
ZtritIPO323_04g09946	690.302	0.630811	0.149687	4.21421	2.51e-05	0.000476142	hypothetical protein MYCGRDRAFT_104538	null	0	N	N
ZtritIPO323_04g06329	152.996	0.786052	0.209204	3.75735	0.000171723	0.00265986	glycosyltransferase family 2	Cytochrome b5-like heme/steroid binding domain;Myosin head, motor domain;DEK, C-terminal;Cytochrome b5-like heme/steroid binding domain;Cytochrome b5-like heme/steroid binding domain;Cytochrome b5-like heme/steroid binding domain;Homeodomain-like;Myosin head, motor domain;Myosin head, motor domain;Chitin synthase;Chitin synthase;Chitin synthase;Chitin synthase;Chitin synthase;Chitin synthase;Chit…	myosin complex;ATP binding;DNA binding;motor activity;transferase activity, transferring hexosyl groups	N	N
ZtritIPO323_04g13769	685.161	0.797282	0.222024	3.59097	0.000329453	0.00469878	aldehyde dehydrogenase	Aldehyde dehydrogenase, C-terminal;Aldehyde dehydrogenase domain;Aldehyde dehydrogenase N-terminal domain;Aldehyde dehydrogenase N-terminal domain;Aldehyde dehydrogenase N-terminal domain;Aldehyde/histidinol dehydrogenase	oxidation-reduction process;oxidoreductase activity, acting on the aldehyde or oxo group of donors, NAD or NADP as acceptor	N	N
ZtritIPO323_04g13421	78.0702	0.832349	0.246028	3.38315	0.000716602	0.00921665	nucleoside diphosphatase like	Nucleoside phosphatase GDA1/CD39;Nucleoside phosphatase GDA1/CD39;Nucleoside phosphatase GDA1/CD39;Nucleoside phosphatase GDA1/CD39;Nucleoside phosphatase GDA1/CD39;Nucleoside phosphatase GDA1/CD39;Nucleoside phosphatase GDA1/CD39	hydrolase activity	N	N
ZtritIPO323_04g09061	345.593	0.915177	0.223123	4.10166	4.1e-05	0.000744818	ABC transporter	AAA+ ATPase domain;ABC-2 type transporter;P-loop containing nucleoside triphosphate hydrolase;ABC transporter-like;ABC transporter-like;ABC transporter-like;ABC transporter-like;ABC transporter-like;ABC transporter-like;ABC transporter-like;ABC transporter-like;ABC transporter-like;ABC transporter-like;ABC transporter-like;ABC transporter-like;ABC transporter-like;ABC transporter-like;ABC transpo…	membrane;ATPase activity;ATP binding	N	N
ZtritIPO323_04g05928	95.4577	0.952807	0.282344	3.37463	0.000739138	0.00946804	hypothetical protein MYCGRDRAFT_68137	vWA found in TerF C terminus;vWA found in TerF C terminus;vWA found in TerF C terminus;von Willebrand factor, type A	signal transducer activity;phosphorelay signal transduction system;intracellular	N	N
ZtritIPO323_04g08741	100.6	0.956136	0.274001	3.48953	0.000483871	0.00654356	dehydropantoate reductase	6-phosphogluconate dehydrogenase, domain 2;Ketopantoate reductase, C-terminal domain;Ketopantoate reductase, N-terminal domain;NAD(P)-binding domain;NAD(P)-binding domain;NAD(P)-binding domain;6-phosphogluconate dehydrogenase C-terminal domain-like	oxidation-reduction process;2-dehydropantoate 2-reductase activity;NADP binding;pantothenate biosynthetic process	N	N
ZtritIPO323_04g08185	161.326	0.963071	0.263224	3.65875	0.000253447	0.00375383	P450 monooxygenase	Cytochrome P450;Cytochrome P450, E-class, group I;NADPH-cytochrome p450 reductase, FAD-binding, alpha-helical domain-3;Cytochrome P450;Oxidoreductase FAD/NAD(P)-binding;Bifunctional cytochrome P450/NADPH--cytochrome P450 reductase;Flavodoxin/nitric oxide synthase;Cytochrome P450;Flavoprotein-like domain;FAD-binding, type 1;FAD-binding, type 1;FAD-binding, type 1;FAD-binding, type 1;FAD-binding, t…	FMN binding;aromatase activity;iron ion binding;oxidation-reduction process;heme binding;NADPH-hemoprotein reductase activity;obsolete electron transport	N	N
ZtritIPO323_04g07228	106.298	0.963687	0.268284	3.59204	0.000328106	0.00469506	fgy-family carbohydrate kinase like	Carbohydrate kinase, FGGY, N-terminal;Carbohydrate kinase, FGGY, C-terminal;Carbohydrate kinase, FGGY-related;Carbohydrate kinase, FGGY-related;Carbohydrate kinase, FGGY-related;Carbohydrate kinase, FGGY-related;Carbohydrate kinase, FGGY-related;Carbohydrate kinase, FGGY-related;Carbohydrate kinase, FGGY-related;Carbohydrate kinase, FGGY-related	carbohydrate metabolic process;phosphotransferase activity, alcohol group as acceptor	N	N
ZtritIPO323_04g01361	96.7756	0.977512	0.273712	3.57131	0.0003552	0.00499186	glutathione peroxidase like	Glutathione peroxidase;Glutathione peroxidase;Glutathione peroxidase;Thioredoxin-like fold;Glutathione peroxidase;Glutathione peroxidase;Thioredoxin-like fold	oxidation-reduction process;glutathione metabolic process;glutathione peroxidase activity;response to oxidative stress;obsolete peroxidase reaction	N	N
ZtritIPO323_04g03979	326.533	0.981729	0.258273	3.80113	0.00014404	0.00230118	hypothetical protein MYCGRDRAFT_111537	null;null;null;null;null	integral component of membrane	N	N
ZtritIPO323_04g12585	647.065	0.996652	0.290772	3.42761	0.000608921	0.00803497	bifunctional catalase peroxidase	Haem peroxidase, plant/fungal/bacterial;Catalase-peroxidase haem;Catalase-peroxidase haem;Catalase-peroxidase haem;Catalase-peroxidase haem;Haem peroxidase, plant/fungal/bacterial;Haem peroxidase, plant/fungal/bacterial;Haem peroxidase, plant/fungal/bacterial;Haem peroxidase, plant/fungal/bacterial;Haem peroxidase, plant/fungal/bacterial;Haem peroxidase, plant/fungal/bacterial;Haem peroxidase, pl…	oxidation-reduction process;heme binding;methane metabolic process;catalase activity;response to oxidative stress;tryptophan metabolic process;obsolete peroxidase reaction	N	N
ZtritIPO323_04g04188	214.078	1.00321	0.256199	3.91575	9.01e-05	0.00150973	hypothetical protein TI39_contig4366g00002	Kre9/Knh1 family;Concanavalin A-like lectin/glucanase domain;Concanavalin A-like lectin/glucanase domain;Concanavalin A-like lectin/glucanase domain;Concanavalin A-like lectin/glucanase domain;Concanavalin A-like lectin/glucanase domain;Concanavalin A-like lectin/glucanase domain;Concanavalin A-like lectin/glucanase domain;Concanavalin A-like lectin/glucanase domain	membrane	N	N
ZtritIPO323_04g07145	1769.99	1.0125	0.288569	3.50869	0.000450314	0.00611959	hypothetical protein MYCGRDRAFT_79746	null;null;null;null;null	0	N	N
ZtritIPO323_04g03354	397.252	1.0249	0.239453	4.28017	1.87e-05	0.000364353	WSC domain containing	Carbohydrate-binding WSC;Carbohydrate-binding WSC;Carbohydrate-binding WSC;Carbohydrate-binding WSC;Carbohydrate-binding WSC;Carbohydrate-binding WSC;Carbohydrate-binding WSC;Carbohydrate-binding WSC;Carbohydrate-binding WSC;Carbohydrate-binding WSC;Carbohydrate-binding WSC	membrane	N	N
ZtritIPO323_04g02125	213.45	1.05139	0.305817	3.43798	0.000586076	0.00776417	hypothetical protein TI39_contig345g00046	null;null;null	0	N	N
ZtritIPO323_04g11453	47.5891	1.05558	0.292781	3.60535	0.000311731	0.00448301	histone partial	null;null;SET domain;COMPASS complex Set1 subunit, N-SET domain;Post-SET domain;Post-SET domain;SET domain;Nucleotide-binding alpha-beta plait domain;COMPASS complex Set1 subunit, N-SET domain;Histone lysine methyltransferase SET associated;Histone lysine methyltransferase SET associated;Histone lysine methyltransferase SET associated;Histone lysine methyltransferase SET associated;SET domain;RNA…	Set1C/COMPASS complex;lysine catabolic process;histone lysine methylation;nucleic acid binding;histone-lysine N-methyltransferase activity;protein binding;nucleotide binding	N	N
ZtritIPO323_04g08642	99.3835	1.05678	0.292016	3.61892	0.000295841	0.00428749	hypothetical protein MYCGRDRAFT_70800	null;Potassium transporter Kch;Potassium transporter Kch;Potassium transporter Kch;Potassium transporter Kch;Potassium transporter Kch;Potassium transporter Kch;Potassium transporter Kch;Potassium transporter Kch;Potassium transporter Kch	potassium ion transmembrane transporter activity;potassium ion transmembrane transport;integral component of plasma membrane	N	N
ZtritIPO323_04g09360	217.486	1.08872	0.243272	4.4753	7.63e-06	0.000164467	---NA---	null;null;null;null;null	0	N	N
ZtritIPO323_04g11260	178.287	1.09161	0.321778	3.39245	0.000692702	0.00897605	iron sulfur cluster assembly 1	ISC system FeS cluster assembly, IscU scaffold;NIF system FeS cluster assembly, NifU, N-terminal;NIF system FeS cluster assembly, NifU, N-terminal;NIF system FeS cluster assembly, NifU, N-terminal;NIF system FeS cluster assembly, NifU, N-terminal	iron-sulfur cluster binding;iron-sulfur cluster assembly;iron ion binding	N	N
ZtritIPO323_04g03546	106.63	1.0962	0.263418	4.16145	3.16e-05	0.000587774	glycoside hydrolase family 16	null;Concanavalin A-like lectin/glucanase domain;Glycoside hydrolase family 16;Glycoside hydrolase family 16;Glycoside hydrolase family 16;Glycoside hydrolase family 16;Glycoside hydrolase family 16;Glycoside hydrolase family 16;Glycoside hydrolase family 16;Glycoside hydrolase family 16;Glycoside hydrolase family 16;Glycoside hydrolase family 16;Glycoside hydrolase family 16;Concanavalin A-like …	carbohydrate metabolic process;hydrolase activity, hydrolyzing O-glycosyl compounds	N	N
ZtritIPO323_04g06328	145.562	1.10733	0.292585	3.78463	0.000153935	0.00244358	glycosyltransferase family 2	Myosin head, motor domain;Cytochrome b5-like heme/steroid binding domain;Cytochrome b5-like heme/steroid binding domain;Cytochrome b5-like heme/steroid binding domain;Cytochrome b5-like heme/steroid binding domain;Nucleotide-diphospho-sugar transferases;Homeodomain-like;DEK, C-terminal;Myosin head, motor domain;Myosin head, motor domain;Chitin synthase;Chitin synthase;Chitin synthase;Chitin synth…	myosin complex;ATP binding;DNA binding;motor activity;transferase activity, transferring hexosyl groups	N	N
ZtritIPO323_04g12355	67.9055	1.12118	0.316291	3.54476	0.000392974	0.00543437	hypothetical protein TI39_contig602g00017	null;Mitochondrial protein Pet127;Mitochondrial protein Pet127	mitochondrial RNA metabolic process;mitochondrion	N	N
ZtritIPO323_04g01808	196.5	1.12355	0.274961	4.0862	4.38e-05	0.00078957	hypothetical protein MYCGRDRAFT_102821	null;null;null;null;null;null;null;null;null;null;null	integral component of membrane	N	N
ZtritIPO323_04g02236	61.7981	1.12665	0.335371	3.35942	0.000781056	0.00992745	Aldo keto reductase	Aldo/keto reductase;Aldo/keto reductase;NADP-dependent oxidoreductase domain;NADP-dependent oxidoreductase domain;Aldo/keto reductase/potassium channel subunit beta;Aldo/keto reductase/potassium channel subunit beta;Aldo/keto reductase/potassium channel subunit beta;Aldo/keto reductase/potassium channel subunit beta;NADP-dependent oxidoreductase domain	oxidation-reduction process;oxidoreductase activity	N	N
ZtritIPO323_04g02044	138.062	1.13239	0.310098	3.65171	0.000260495	0.00384208	P450 monooxygenase	Cytochrome P450;Cytochrome P450, E-class, group I;Cytochrome P450;Cytochrome P450;Cytochrome P450;Cytochrome P450;Cytochrome P450;Cytochrome P450;Cytochrome P450;Cytochrome P450;Cytochrome P450;Cytochrome P450;Cytochrome P450;Cytochrome P450	iron ion binding;oxidation-reduction process;heme binding;oxidoreductase activity, acting on paired donors, with incorporation or reduction of molecular oxygen	N	N
ZtritIPO323_04g13172	58.4394	1.13297	0.316499	3.57967	0.000344023	0.00486643	NADH-ubiquinone oxidoreductase 64 kDa subunit like	FAD/NAD(P)-binding domain;EF-hand domain pair;FAD/NAD(P)-binding domain;FAD/NAD(P)-binding domain;FAD/NAD(P)-binding domain;FAD/NAD(P)-binding domain;FAD/NAD(P)-binding domain;EF-hand domain;FAD/NAD(P)-binding domain;FAD/NAD(P)-binding domain	oxidation-reduction process;oxidoreductase activity;calcium ion binding	N	N
ZtritIPO323_04g01520	328.459	1.14385	0.269096	4.25074	2.13e-05	0.000409235	major facilitator superfamily transporter like	Major facilitator superfamily;Major facilitator superfamily;Major facilitator superfamily;Major facilitator superfamily;Major facilitator superfamily;Major facilitator superfamily;Major facilitator superfamily;Major facilitator superfamily;Major facilitator superfamily;Major facilitator superfamily;Major facilitator superfamily;Major facilitator superfamily;Major facilitator superfamily;Major fac…	transmembrane transport;integral component of membrane	N	N
ZtritIPO323_04g01240	77.3023	1.15824	0.343232	3.37452	0.000739434	0.00946804	FRE ferric reductase-like transmembrane component	Ferric reductase transmembrane component-like domain;Ferric reductase transmembrane component-like domain;FAD-binding 8;FAD-binding 8;Ferric reductase, NAD binding domain;Ferric reductase, NAD binding domain;Ferric reductase, NAD binding domain;Ferric reductase, NAD binding domain;Ferric reductase, NAD binding domain;Ferric reductase, NAD binding domain;Ferric reductase, NAD binding domain;Ferric…	oxidation-reduction process;oxidoreductase activity	N	N
ZtritIPO323_04g11771	92.1285	1.17216	0.301762	3.88437	0.000102594	0.00170062	FKBP peptidyl-prolyl cis-trans isomerase	null;FKBP-type peptidyl-prolyl cis-trans isomerase domain;FKBP-type peptidyl-prolyl cis-trans isomerase domain;Peptidyl-prolyl cis-trans isomerase, FKBP-type;FKBP-type peptidyl-prolyl cis-trans isomerase domain;FKBP-type peptidyl-prolyl cis-trans isomerase domain	protein folding	N	N
ZtritIPO323_04g00951	1154.73	1.17872	0.271315	4.34447	1.4e-05	0.000280619	glycoside hydrolase family 72	Glucanosyltransferase;Glycoside hydrolase, catalytic domain;Glycoside hydrolase, catalytic domain;Glycoside hydrolase, catalytic domain;Glycoside hydrolase, catalytic domain;Glycoside hydrolase, catalytic domain;Glycoside hydrolase, catalytic domain;Glycoside hydrolase, catalytic domain;Glycoside hydrolase, catalytic domain;Glycoside hydrolase, catalytic domain;Glycoside hydrolase, catalytic doma…	carbohydrate metabolic process	N	N
ZtritIPO323_04g11517	249.542	1.19323	0.321112	3.71593	0.000202459	0.00308617	transcription factor C2H2 Seb1 like	Zinc finger, C2H2-like;Zinc finger C2H2-type/integrase DNA-binding domain;Zinc finger C2H2-type/integrase DNA-binding domain;Zinc finger, C2H2;Zinc finger C2H2-type/integrase DNA-binding domain;Zinc finger C2H2-type/integrase DNA-binding domain;Zinc finger C2H2-type/integrase DNA-binding domain;Zinc finger, C2H2;Zinc finger, C2H2;Zinc finger, C2H2	metal ion binding;nucleic acid binding	N	N
ZtritIPO323_04g02231	134.349	1.21342	0.296475	4.09284	4.26e-05	0.000770508	NADH oxidase	Aldolase-type TIM barrel;NADH:flavin oxidoreductase/NADH oxidase, N-terminal;NADH:flavin oxidoreductase/NADH oxidase, N-terminal;NADH:flavin oxidoreductase/NADH oxidase, N-terminal;NADH:flavin oxidoreductase/NADH oxidase, N-terminal	FMN binding;oxidation-reduction process;oxidoreductase activity	N	N
ZtritIPO323_04g00257	343.118	1.216	0.28984	4.19542	2.72e-05	0.000512866	glycoside hydrolase family 16	Concanavalin A-like lectin/glucanase domain;Glycoside hydrolase family 16;Glycoside hydrolase, family 16, CRH1, predicted;Glycoside hydrolase, family 16, CRH1, predicted;Glycoside hydrolase, family 16, CRH1, predicted;Glycoside hydrolase, family 16, CRH1, predicted;Glycoside hydrolase, family 16, CRH1, predicted;Glycoside hydrolase, family 16, CRH1, predicted;Glycoside hydrolase, family 16, CRH1,…	carbohydrate metabolic process;hydrolase activity, hydrolyzing O-glycosyl compounds;cell wall;cell wall organization	N	N
ZtritIPO323_04g08671	41.4141	1.26258	0.364258	3.46617	0.000527928	0.00708522	carboxyvinyl-carboxyphosphonate phosphorylmutase	Pyruvate/Phosphoenolpyruvate kinase-like domain;Pyruvate/Phosphoenolpyruvate kinase-like domain;Pyruvate/Phosphoenolpyruvate kinase-like domain;Pyruvate/Phosphoenolpyruvate kinase-like domain;Pyruvate/Phosphoenolpyruvate kinase-like domain	catalytic activity	N	N
ZtritIPO323_04g01054	67.7055	1.2792	0.353891	3.61467	0.000300725	0.00434643	hypothetical protein MYCGRDRAFT_102416	Transglutaminase-like;Rad4/PNGase transglutaminase-like fold;Rad4/PNGase transglutaminase-like fold;Rad4/PNGase transglutaminase-like fold	proton-transporting V-type ATPase, V0 domain;ATP hydrolysis coupled proton transport;hydrogen ion transmembrane transporter activity;integral component of membrane	N	N
ZtritIPO323_04g13693	46.6024	1.29187	0.329969	3.91513	9.04e-05	0.00150973	heterokaryon incompatibility Het-C	Heterokaryon incompatibility Het-C;Heterokaryon incompatibility Het-C;Heterokaryon incompatibility Het-C;Heterokaryon incompatibility Het-C;Heterokaryon incompatibility Het-C;Heterokaryon incompatibility Het-C;Heterokaryon incompatibility Het-C;Heterokaryon incompatibility Het-C;Heterokaryon incompatibility Het-C;Heterokaryon incompatibility Het-C	0	Y	N
ZtritIPO323_04g09662	40.0963	1.29438	0.377071	3.43272	0.000597553	0.00789702	hypothetical protein TI39_contig615g00010	MOB kinase activator family;MOB kinase activator family;MOB kinase activator family;MOB kinase activator family;MOB kinase activator family	cellular bud neck;mitotic spindle pole body;medial cortex;positive regulation of septation initiation signaling;cytosol;protein kinase activator activity;cellular protein localization;nucleus;activation of protein kinase activity;Sid2-Mob1 complex	N	N
ZtritIPO323_04g09119	24.8645	1.29571	0.384308	3.37155	0.000747468	0.00955675	hypothetical protein MYCGRDRAFT_92717	Domain of unknown function DUF4149;Domain of unknown function DUF4149;Domain of unknown function DUF4149;Domain of unknown function DUF4149;Domain of unknown function DUF4149;Domain of unknown function DUF4149;Domain of unknown function DUF4149;Domain of unknown function DUF4149;Domain of unknown function DUF4149;Domain of unknown function DUF4149;Domain of unknown function DUF4149	integral component of membrane;mitochondrion	N	N
ZtritIPO323_04g07177	51.5381	1.2973	0.309935	4.18573	2.84e-05	0.000534093	hypothetical protein MYCGRDRAFT_108402	Brl1/Brr6 domain;Brl1/Brr6 domain;Brl1/Brr6 domain;Brl1/Brr6 domain;Brl1/Brr6 domain;Brl1/Brr6 domain;Brl1/Brr6 domain;Brl1/Brr6 domain	protein export from nucleus;mRNA export from nucleus;nuclear envelope organization;nuclear membrane	N	N
ZtritIPO323_04g02444	24.318	1.30134	0.375642	3.4643	0.000531605	0.00712351	FRE ferric reductase-like transmembrane component	Ferric reductase, NAD binding domain;Ferric reductase, NAD binding domain;FAD-binding 8;Ferric reductase transmembrane component-like domain;Ferric reductase transmembrane component-like domain;Ferric reductase transmembrane component-like domain;Ferric reductase transmembrane component-like domain;Ferric reductase transmembrane component-like domain;Ferric reductase transmembrane component-like …	oxidation-reduction process;oxidoreductase activity	N	N
ZtritIPO323_04g07745	62.0481	1.31501	0.370017	3.55393	0.000379523	0.00527366	fad binding domain-containing	Flavoprotein pyridine nucleotide cytochrome reductase;FAD-binding, type 1;FAD-binding, type 1;Oxidoreductase FAD/NAD(P)-binding;Oxidoreductase FAD/NAD(P)-binding;NADPH-cytochrome p450 reductase, FAD-binding, alpha-helical domain-3;NADPH-cytochrome p450 reductase, FAD-binding, alpha-helical domain-3;NADPH-cytochrome p450 reductase, FAD-binding, alpha-helical domain-3;Ferredoxin reductase-type FAD-…	oxidation-reduction process;oxidoreductase activity	N	N
ZtritIPO323_04g13859	402.128	1.31921	0.342923	3.84697	0.00011959	0.00194289	Di-copper centre-containing	Tyrosinase copper-binding domain;Uncharacterised domain, di-copper centre;Tyrosinase copper-binding domain;Tyrosinase copper-binding domain;Tyrosinase copper-binding domain;Tyrosinase copper-binding domain;Tyrosinase copper-binding domain;Tyrosinase copper-binding domain;Tyrosinase copper-binding domain;Tyrosinase copper-binding domain;Tyrosinase copper-binding domain;Tyrosinase copper-binding do…	oxidoreductase activity;metabolic process	Y	N
ZtritIPO323_04g12676	156.116	1.33627	0.360852	3.70309	0.000212991	0.00322396	dna-directed rna polymerase	null;null;null;null;null;null;null	DNA-directed RNA polymerase activity;pyrimidine nucleobase metabolic process;transcription, DNA-templated;nucleolus;purine nucleobase metabolic process	Y	N
ZtritIPO323_04g01215	75.8298	1.35606	0.380633	3.56263	0.000367159	0.00512659	sulfite reductase flavo alpha-component	Flavoprotein pyridine nucleotide cytochrome reductase;FAD-binding, type 1;Transketolase C-terminal/Pyruvate-ferredoxin oxidoreductase domain II;Pyruvate:ferredoxin oxidoreductase, core domain II;Pyruvate/ketoisovalerate oxidoreductase, catalytic domain;Oxidoreductase FAD/NAD(P)-binding;Oxidoreductase FAD/NAD(P)-binding;Oxidoreductase FAD/NAD(P)-binding;Pyruvate/ketoisovalerate oxidoreductase, cat…	oxidoreductase activity, acting on the aldehyde or oxo group of donors;oxidation-reduction process	N	N
ZtritIPO323_04g01100	103.818	1.36119	0.386571	3.52119	0.000429619	0.00587637	meiotic expression up-regulated 14	null;Eisosome component PIL1/LSP1;Eisosome component PIL1/LSP1;Eisosome component PIL1/LSP1	0	N	N
ZtritIPO323_04g03836	374.511	1.38856	0.342694	4.05191	5.08e-05	0.000896082	hypothetical protein MYCGRDRAFT_97057	0	0	N	N
ZtritIPO323_04g05654	94.8476	1.38899	0.354773	3.91515	9.03e-05	0.00150973	hypothetical protein MYCGRDRAFT_37094	Putative stress-responsive protein;Putative stress-responsive protein;Putative stress-responsive protein;Putative stress-responsive protein;Putative stress-responsive protein;Putative stress-responsive protein	0	Y	N
ZtritIPO323_04g00593	154.823	1.399	0.370173	3.77932	0.000157258	0.00248479	hypothetical protein AC578_6208	null;Transcription factor Jun;Basic-leucine zipper domain;Transcription factor Aft1, HRR domain;Basic-leucine zipper domain;Transcription factor Aft1, HRA domain;Transcription factor Aft1, HRA domain;Transcription factor Aft1, osmotic stress domain;Transcription factor Aft1, osmotic stress domain;Transcription factor Aft1, osmotic stress domain;Transcription factor Aft1, osmotic stress domain;Bas…	transcription factor activity, sequence-specific DNA binding;sequence-specific DNA binding;transcription factor complex;regulation of transcription, DNA-templated	N	N
ZtritIPO323_04g03472	603.621	1.40301	0.283884	4.94219	7.73e-07	2.05e-05	carbohydrate-binding module family 43	X8 domain;Glucanosyltransferase;X8 domain;Glycoside hydrolase, catalytic domain;Glycoside hydrolase, catalytic domain;Glycoside hydrolase, catalytic domain;Glycoside hydrolase, catalytic domain;Glycoside hydrolase, catalytic domain;Glycoside hydrolase, catalytic domain;Glycoside hydrolase, catalytic domain;Glycoside hydrolase, catalytic domain;Glycoside hydrolase, catalytic domain;Glycoside hydro…	carbohydrate metabolic process	N	N
ZtritIPO323_04g12774	150.857	1.41558	0.327299	4.32505	1.52e-05	0.000302999	methyltransferase domain-containing	null;S-adenosyl-L-methionine-dependent methyltransferase;S-adenosyl-L-methionine-dependent methyltransferase;S-adenosyl-L-methionine-dependent methyltransferase;S-adenosyl-L-methionine-dependent methyltransferase	methyltransferase activity;methylation	N	N
ZtritIPO323_04g05650	219.824	1.42261	0.289143	4.9201	8.65e-07	2.27e-05	DUF221 domain	null;Calcium-dependent channel, 7TM region, putative phosphate;10TM putative phosphate transporter, cytosolic domain;Calcium permeable stress-gated cation channel 1, N-terminal transmembrane domain;Calcium permeable stress-gated cation channel 1, N-terminal transmembrane domain;Calcium permeable stress-gated cation channel 1, N-terminal transmembrane domain;Calcium permeable stress-gated cation c…	membrane	N	N
ZtritIPO323_04g05597	294.646	1.4314	0.309862	4.61949	3.85e-06	8.8e-05	---NA---	null;null;null;null;null	0	Y	N
ZtritIPO323_04g08919	69.7911	1.44303	0.335645	4.29928	1.71e-05	0.00033659	Isocitrate isopropylmalate dehydrogenase	Isopropylmalate dehydrogenase-like domain;Isopropylmalate dehydrogenase-like domain;Isopropylmalate dehydrogenase-like domain;Isopropylmalate dehydrogenase-like domain;Isocitrate and isopropylmalate dehydrogenases family;Isocitrate and isopropylmalate dehydrogenases family	magnesium ion binding;oxidation-reduction process;NAD binding;oxidoreductase activity, acting on the CH-OH group of donors, NAD or NADP as acceptor	N	N
ZtritIPO323_04g09503	131.912	1.45413	0.34792	4.17949	2.92e-05	0.000547755	glycoside hydrolase family 76	Glycoside hydrolase, family 76;Mannan endo-1,6-alpha-mannosidase;Six-hairpin glycosidase;Six-hairpin glycosidase;Six-hairpin glycosidase;Six-hairpin glycosidase;Six-hairpin glycosidase;Six-hairpin glycosidase;Six-hairpin glycosidase;Six-hairpin glycosidase;Six-hairpin glycosidase;Six-hairpin glycosidase;Six-hairpin glycosidase-like	carbohydrate catabolic process;mannan endo-1,6-alpha-mannosidase activity	N	N
ZtritIPO323_04g00943	168.5	1.46289	0.417025	3.50791	0.000451639	0.00611999	hypothetical protein MYCGRDRAFT_89280	0	0	N	N
ZtritIPO323_04g08836	246.325	1.46925	0.402305	3.65209	0.000260114	0.00384208	ph domain-containing	Pleckstrin homology domain;Pleckstrin homology domain;Pleckstrin homology domain;Pleckstrin homology domain;PH domain-like	membrane part;cell cortex of cell tip	N	N
ZtritIPO323_04g13305	116.849	1.48147	0.427955	3.46174	0.000536686	0.00716937	hypothetical protein MYCGRDRAFT_105672	null	membrane part	N	N
ZtritIPO323_04g06104	221.468	1.49469	0.364054	4.10569	4.03e-05	0.000735027	sphinganine hydroxylase Sur2 like	Fatty acid hydroxylase;Fatty acid hydroxylase;Fatty acid hydroxylase;Fatty acid hydroxylase;Fatty acid hydroxylase;Fatty acid hydroxylase;Fatty acid hydroxylase;Fatty acid hydroxylase;Fatty acid hydroxylase;Fatty acid hydroxylase;Fatty acid hydroxylase	iron ion binding;oxidation-reduction process;oxidoreductase activity;fatty acid biosynthetic process	N	N
ZtritIPO323_04g01486	38.6532	1.49727	0.442095	3.38677	0.000707216	0.00910949	hypothetical protein MYCGRDRAFT_78806	0	0	N	N
ZtritIPO323_04g03050	40.1198	1.51592	0.341782	4.43533	9.19e-06	0.000192851	glycosyltransferase family 71	Alpha-mannosyltransferase;Alpha-mannosyltransferase;Alpha-mannosyltransferase;Alpha-mannosyltransferase;Alpha-mannosyltransferase;Nucleotide-diphospho-sugar transferases	protein glycosylation;transferase activity, transferring glycosyl groups	N	N
ZtritIPO323_04g11682	55.6387	1.54243	0.392557	3.92918	8.52e-05	0.00143606	hypothetical protein TI39_contig4293g00001	null;null;null	integral component of membrane	N	N
ZtritIPO323_04g02100	168.389	1.54563	0.31349	4.93039	8.21e-07	2.17e-05	hypothetical protein MYCGRDRAFT_102907	null;null;null	0	N	N
ZtritIPO323_04g02517	149.842	1.54808	0.384415	4.0271	5.65e-05	0.000985993	glutathione s-transferase	Glutathione S-transferase, C-terminal;Thioredoxin-like fold;Glutathione S-transferase, N-terminal;Glutathione S-transferase, C-terminal-like;Glutathione S-transferase, C-terminal-like;Glutathione S-transferase, C-terminal-like;Glutathione S-transferase, N-terminal;Glutathione S-transferase, C-terminal-like;Glutathione S-transferase, C-terminal-like;Thioredoxin-like fold	protein binding	N	N
ZtritIPO323_04g13596	26.5197	1.65674	0.423201	3.91479	9.05e-05	0.00150973	hypothetical protein MYCGRDRAFT_110790	null;null;null;null;null;null;null	integral component of membrane	N	N
ZtritIPO323_04g08156	167.376	1.65975	0.428468	3.87368	0.000107204	0.00176489	CAT1 catalase	Catalase, mono-functional, haem-containing;Catalase core domain;Catalase core domain;Catalase immune-responsive domain;Catalase, mono-functional, haem-containing, clades 1 and 3;Catalase core domain;Catalase, mono-functional, haem-containing;Catalase, mono-functional, haem-containing;Catalase, mono-functional, haem-containing;Catalase-like domain	oxidation-reduction process;heme binding;methane metabolic process;catalase activity;response to oxidative stress;tryptophan metabolic process;obsolete peroxidase reaction	N	N
ZtritIPO323_04g11218	278.519	1.6874	0.347976	4.84917	1.24e-06	3.15e-05	glycoside hydrolase family 128	Uncharacterised protein family, glycosyl hydrolase catalytic domain;Glycoside hydrolase, catalytic domain;Glycoside hydrolase, catalytic domain;Glycoside hydrolase, catalytic domain;Glycoside hydrolase, catalytic domain;Glycoside hydrolase, catalytic domain;Glycoside hydrolase, catalytic domain;Glycoside hydrolase, catalytic domain;Glycoside hydrolase, catalytic domain;Glycoside hydrolase superfa…	carbohydrate metabolic process	Y	N
ZtritIPO323_04g03084	47.754	1.69367	0.415716	4.07411	4.62e-05	0.000826554	hypothetical protein MYCGRDRAFT_111195	WW domain;WW domain;WW domain;WW domain	protein binding	N	N
ZtritIPO323_04g01892	791.559	1.70707	0.347903	4.90674	9.26e-07	2.4e-05	covalently-linked cell wall	Yeast PIR protein repeat;Yeast PIR protein repeat;Yeast PIR protein repeat;Yeast PIR protein repeat;Yeast PIR protein repeat;Yeast PIR protein repeat;Yeast PIR protein repeat;Yeast PIR protein repeat;Yeast PIR protein repeat;Yeast PIR protein repeat	cell wall biogenesis;structural constituent of cell wall;cell wall	Y	N
ZtritIPO323_04g00105	129.215	1.70763	0.395346	4.31934	1.56e-05	0.000310228	hypothetical protein MYCGRDRAFT_106752	Zinc finger, C2H2-like;Ankyrin repeat-containing domain;Ankyrin repeat-containing domain;Ankyrin repeat-containing domain;Ankyrin repeat;Zinc finger, C2H2;Zinc finger, C2H2;Zinc finger, C2H2;Ankyrin repeat-containing domain;Ankyrin repeat-containing domain;Ankyrin repeat-containing domain	metal ion binding;protein binding	N	N
ZtritIPO323_04g00582	227.816	1.7091	0.395045	4.32635	1.52e-05	0.000301902	DUF907 domain-containing	ML-like domain;ML-like domain;TRP-like family;TRP-like family;TRP-like family;TRP-like family;TRP-like family;TRP-like family;TRP-like family;TRP-like family;TRP-like family;TRP-like family;TRP-like family;TRP-like family;TRP-like family;TRP-like family;TRP-like family;TRP-like family;TRP-like family;TRP-like family;TRP-like family;TRP-like family;TRP-like family;TRP-like family	integral component of Golgi membrane;cytosol;plasma membrane of cell tip;fungal-type cell wall biogenesis;regulation of fungal-type cell wall biogenesis;integral component of plasma membrane;regulation of exocytosis;establishment of protein localization to plasma membrane;regulation of intracellular protein transport;Golgi calcium ion export;calcium channel activity;fungal-type cell wall organiza…	N	N
ZtritIPO323_04g08337	329.537	1.71709	0.364071	4.71636	2.4e-06	5.73e-05	hypothetical protein MYCGRDRAFT_103950	Domain of unknown function DUF1996;Domain of unknown function DUF1996;Domain of unknown function DUF1996	0	N	N
ZtritIPO323_04g13044	61.7183	1.73279	0.416473	4.16064	3.17e-05	0.0005886	5-aminolevulinate synthase	Tetrapyrrole biosynthesis, 5-aminolevulinic acid synthase;Pyridoxal phosphate-dependent transferase, major region, subdomain 1;Aminotransferase, class I/classII;Pyridoxal phosphate-dependent transferase, major region, subdomain 2;Pyridoxal phosphate-dependent transferase, major region, subdomain 2;Pyridoxal phosphate-dependent transferase, major region, subdomain 2;Pyridoxal phosphate-dependent t…	pyridoxal phosphate binding;glycine metabolic process;heme biosynthetic process;5-aminolevulinate synthase activity;acyl-carrier-protein biosynthetic process;L-serine metabolic process;threonine metabolic process	N	N
ZtritIPO323_04g00208	465.552	1.73631	0.377864	4.59508	4.33e-06	9.76e-05	myb dna-binding domain-containing	SANT/Myb domain;Homeodomain-like;Homeodomain-like;Homeodomain-like;Myb-like domain;Myb-like domain;Homeodomain-like;Homeodomain-like	DNA binding	N	N
ZtritIPO323_04g01218	54.3871	1.737	0.508276	3.41743	0.000632149	0.00829084	hypothetical protein TI39_contig475g00031	null;null;null;null;null;null;null;null;null;null;null;null;null	0	N	N
ZtritIPO323_04g07431	47.5558	1.75266	0.366822	4.77796	1.77e-06	4.31e-05	FAD NAD(P)-binding domain-containing	Succinate dehydrogenase/fumarate reductase flavoprotein, catalytic domain;FAD-dependent oxidoreductase 2, FAD binding domain;FAD/NAD(P)-binding domain;FAD/NAD(P)-binding domain;FAD/NAD(P)-binding domain;FAD/NAD(P)-binding domain;Succinate dehydrogenase/fumarate reductase flavoprotein, catalytic domain	oxidation-reduction process;oxidoreductase activity	N	N
ZtritIPO323_04g07871	118.935	1.76189	0.389538	4.52302	6.1e-06	0.000133733	hypothetical protein TI39_contig419g00002	null;null	0	N	N
ZtritIPO323_04g07811	41.8972	1.76746	0.425808	4.15084	3.31e-05	0.000613061	d-arabinitol dehydrogenase like	Short-chain dehydrogenase/reductase SDR;Short-chain dehydrogenase/reductase SDR;Short-chain dehydrogenase/reductase SDR;NAD(P)-binding domain;NAD(P)-binding domain;Short-chain dehydrogenase/reductase SDR;NAD(P)-binding domain	oxidation-reduction process;oxidoreductase activity	N	N
ZtritIPO323_04g07961	769.156	1.77498	0.402573	4.4091	1.04e-05	0.000215148	RNA recognition domain-containing	null;Nucleotide-binding alpha-beta plait domain;RNA recognition motif domain;RNA recognition motif domain;Nucleotide-binding alpha-beta plait domain	nucleic acid binding;nucleotide binding	N	N
ZtritIPO323_04g12862	70.6709	1.77987	0.374089	4.75788	1.96e-06	4.72e-05	WSC domain-containing	Domain of unknown function DUF1996;Domain of unknown function DUF1996;Domain of unknown function DUF1996;Domain of unknown function DUF1996;Domain of unknown function DUF1996;Domain of unknown function DUF1996;Domain of unknown function DUF1996;Domain of unknown function DUF1996;Domain of unknown function DUF1996	0	Y	N
ZtritIPO323_04g06247	119.668	1.78834	0.423585	4.22193	2.42e-05	0.000463171	hypothetical protein MYCGRDRAFT_90843	0	0	N	N
ZtritIPO323_04g09541	28.6748	1.78881	0.417367	4.28594	1.82e-05	0.000355823	hypothetical protein TI39_contig456g00005	null;null;null	integral component of membrane	N	N
ZtritIPO323_04g01039	28.4766	1.78881	0.506311	3.53303	0.000410831	0.00566318	C6 transcription factor like	Zn(2)-C6 fungal-type DNA-binding domain;Transcription factor domain, fungi;Zn(2)-C6 fungal-type DNA-binding domain;Zn(2)-C6 fungal-type DNA-binding domain;Transcription factor domain, fungi;Transcription factor domain, fungi;Transcription factor domain, fungi;Transcription factor domain, fungi;Transcription factor domain, fungi;Transcription factor domain, fungi;Zn(2)-C6 fungal-type DNA-binding d…	RNA polymerase II transcription factor activity, sequence-specific DNA binding;nucleus;DNA binding;zinc ion binding;regulation of transcription, DNA-templated	N	N
ZtritIPO323_04g10341	51.1885	1.82324	0.50733	3.59379	0.000325897	0.00467895	hypothetical protein TI39_contig4205g00005	Protein of unknown function DUF2237;Protein of unknown function DUF2237	0	N	N
ZtritIPO323_04g10024	19.2922	1.86287	0.519172	3.58815	0.000333037	0.00474208	FAS1 domain-containing	FAS1 domain;FAS1 domain;FAS1 domain;FAS1 domain;FAS1 domain;FAS1 domain;FAS1 domain;FAS1 domain;FAS1 domain;FAS1 domain	0	Y	N
ZtritIPO323_04g11352	145.867	1.94299	0.438165	4.43437	9.23e-06	0.00019325	glycoside hydrolase family 17	Glycoside hydrolase, catalytic domain;Glycoside hydrolase, catalytic domain;Glycoside hydrolase, catalytic domain;Glycoside hydrolase, catalytic domain;Glycoside hydrolase, catalytic domain;Glycoside hydrolase, catalytic domain;Glycoside hydrolase, catalytic domain;Glycoside hydrolase, catalytic domain;Glycoside hydrolase superfamily	carbohydrate metabolic process	Y	N
ZtritIPO323_04g10737	21.5925	2.02495	0.601308	3.36758	0.000758306	0.009681	lipase 1 precursor	Lipase, secreted;Lipase, secreted;Lipase, secreted;Lipase, secreted;Lipase, secreted;Lipase, secreted;Lipase, secreted;Lipase, secreted;Alpha/Beta hydrolase fold	triglyceride lipase activity;lipid catabolic process;glycerolipid metabolic process	Y	N
ZtritIPO323_04g12947	48.7812	2.06931	0.553946	3.73557	0.000187288	0.00287009	RAD16 class DNA helicase and DNA-dependent partial	null;Zinc finger, RING-type;Helicase, C-terminal;Helicase superfamily 1/2, ATP-binding domain;SNF2-related, N-terminal domain;Zinc finger, C3HC4 RING-type;Helicase, C-terminal;P-loop containing nucleoside triphosphate hydrolase;P-loop containing nucleoside triphosphate hydrolase;Zinc finger, RING/FYVE/PHD-type;Zinc finger, RING/FYVE/PHD-type;Zinc finger, RING/FYVE/PHD-type;Zinc finger, RING/FYVE/…	protein binding;ATP binding;zinc ion binding	N	N
ZtritIPO323_04g06695	132.014	2.09749	0.348219	6.02348	1.71e-09	6.56e-08	hypothetical protein MYCGRDRAFT_103460	Ferritin-related;Ferritin-related;Ferritin-related;Ferritin-related;Ferritin-related;Ferritin-related;Ferritin-related;Ferritin-related;Ferritin-related;Ferritin-like superfamily	0	Y	N
ZtritIPO323_04g03820	46.2434	2.13424	0.525562	4.06088	4.89e-05	0.000865879	sphingolipid delta4-desaturase	Sphingolipid delta4-desaturase, N-terminal;Sphingolipid delta4-desaturase, N-terminal;Fatty acid desaturase domain;Sphingolipid delta4-desaturase;Sphingolipid delta4-desaturase;Sphingolipid delta4-desaturase;Sphingolipid delta4-desaturase;Sphingolipid delta4-desaturase;Sphingolipid delta4-desaturase;Sphingolipid delta4-desaturase;Sphingolipid delta4-desaturase;Sphingolipid delta4-desaturase;Sphin…	sphingolipid biosynthetic process;sphingolipid delta-4 desaturase activity;integral component of membrane	N	N
ZtritIPO323_04g08897	297.847	2.23917	0.413677	5.41285	6.2e-08	1.94e-06	secreted small proline-rich-	null;null;null;null;null;null;null	0	N	N
ZtritIPO323_04g11219	26.0315	2.25111	0.570422	3.94639	7.93e-05	0.00134125	---NA---	0	0	N	N
ZtritIPO323_04g00667	53.5345	2.31222	0.458808	5.03962	4.66e-07	1.29e-05	hypothetical protein MYCGRDRAFT_83566	null;null	membrane part	N	N
ZtritIPO323_04g03583	26.853	2.60045	0.558297	4.65783	3.2e-06	7.46e-05	aquaporin rerated	Major intrinsic protein;Aquaporin-like;Major intrinsic protein;Major intrinsic protein;Major intrinsic protein;Major intrinsic protein;Major intrinsic protein;Major intrinsic protein;Major intrinsic protein;Major intrinsic protein;Major intrinsic protein;Major intrinsic protein;Major intrinsic protein;Major intrinsic protein;Major intrinsic protein;Major intrinsic protein;Major intrinsic protein;…	transporter activity;membrane;transport	N	N
ZtritIPO323_04g01876	17.2327	2.63932	0.625453	4.21986	2.44e-05	0.000466411	DNA repair Rad7	null;Leucine-rich repeat, cysteine-containing subtype;Leucine-rich repeat domain, L domain-like;Leucine-rich repeat domain, L domain-like;Leucine-rich repeat domain, L domain-like;Leucine-rich repeat domain, L domain-like	membrane;nucleotide-excision repair factor 4 complex;nucleotide-excision repair, DNA damage recognition;protein ubiquitination involved in ubiquitin-dependent protein catabolic process;Cul3-RING ubiquitin ligase complex	N	N
ZtritIPO323_04g11367	12.7031	2.91982	0.791496	3.68898	0.000225153	0.00336677	---NA---	null;null;null;null;null	0	Y	N
ZtritIPO323_04g03436	11.4622	3.68998	0.929286	3.97077	7.16e-05	0.00123099	PLP-dependent transferase	Pyridoxal phosphate-dependent decarboxylase;Pyridoxal phosphate-dependent transferase, major region, subdomain 2;Pyridoxal phosphate-dependent transferase, major region, subdomain 1;Pyridoxal phosphate-dependent transferase, major region, subdomain 1;Pyridoxal phosphate-dependent transferase, major region, subdomain 1;Pyridoxal phosphate-dependent transferase	pyridoxal phosphate binding;carboxylic acid metabolic process;carboxy-lyase activity	N	N
ZtritIPO323_04g13116	87.1591	3.84203	0.523169	7.34376	2.08e-13	1.36e-11	hypothetical protein MYCGRDRAFT_110633	null;null;null;null;null	0	Y	N
ZtritIPO323_04g03259	7.03459	4.3602	1.15909	3.76176	0.000168724	0.0026181	hypothetical protein MYCGRDRAFT_96649	0	0	N	N

## Sheet: bck1_6dpi_downreg
Gene_ID	baseMean	log2FoldChange	lfcSE	stat	pvalue	padj	Sequence Description	InterPro Name	Annotation GO Term	Secretome (Yes/No)	EffectorP 2.0 (Yes/No)
ZtritIPO323_04g10094	177.892	-9.62228	1.20967	-7.95446	1.8e-15	1.48e-13	phosphotransferase enzyme family	Aminoglycoside phosphotransferase;Aminoglycoside phosphotransferase;Aminoglycoside phosphotransferase;Protein kinase-like domain	transferase activity	N	N
ZtritIPO323_04g05628	62.1835	-9.01652	1.22255	-7.37518	1.64e-13	1.09e-11	hypothetical protein MYCGRDRAFT_90420	null;null;null;null;null	0	Y	Y
ZtritIPO323_04g11275	70.8084	-9.01178	1.24413	-7.24345	4.37e-13	2.72e-11	---NA---	null;null;null;null;null	0	Y	Y
ZtritIPO323_04g07390	241.789	-8.81651	1.24689	-7.0708	1.54e-12	9.06e-11	hypothetical protein MYCGRDRAFT_91471	null;null;null;null;null	0	Y	Y
ZtritIPO323_04g06676	58.1754	-8.60833	1.20744	-7.12942	1.01e-12	6.05e-11	---NA---	null;null;null	0	N	N
ZtritIPO323_04g08662	64.8308	-8.52779	1.23398	-6.91078	4.82e-12	2.62e-10	---NA---	null;null;null;null;null	0	Y	Y
ZtritIPO323_04g08697	95.1722	-8.50924	1.24543	-6.83236	8.35e-12	4.48e-10	hypothetical protein MYCGRDRAFT_92407	null;null;null;null;null	0	Y	Y
ZtritIPO323_04g09665	390.593	-8.34793	0.887432	-9.40684	5.11e-21	7.49e-19	hypothetical protein MYCGRDRAFT_104404	null;null;null;null;null	0	Y	Y
ZtritIPO323_04g08472	103.349	-8.263	1.21352	-6.80914	9.82e-12	5.21e-10	hypothetical protein MYCGRDRAFT_80260	0	0	N	N
ZtritIPO323_04g07391	134.83	-8.22008	1.23036	-6.68102	2.37e-11	1.18e-09	hypothetical protein MYCGRDRAFT_108482	null;null;null;null;null	0	Y	Y
ZtritIPO323_04g01963	28.2093	-8.02027	1.22552	-6.5444	5.97e-11	2.81e-09	concanavalin A-like lectin glucanase	Peptidase G1;Peptidase G1;Peptidase G1;Peptidase G1;Peptidase G1;Peptidase G1;Peptidase G1;Peptidase G1;Concanavalin A-like lectin/glucanase domain	aspartic-type endopeptidase activity;proteolysis	Y	N
ZtritIPO323_04g01956	78.4425	-8.01585	1.25023	-6.41153	1.44e-10	6.55e-09	peroxidase catalase like	null;Haem peroxidase, plant/fungal/bacterial;Catalase-peroxidase haem;Catalase-peroxidase haem;Catalase-peroxidase haem;Catalase-peroxidase haem;Catalase-peroxidase haem;Catalase-peroxidase haem;Haem peroxidase, plant/fungal/bacterial;Haem peroxidase, plant/fungal/bacterial;Haem peroxidase, plant/fungal/bacterial;Haem peroxidase, plant/fungal/bacterial;Haem peroxidase, plant/fungal/bacterial;Haem…	oxidation-reduction process;heme binding;methane metabolic process;catalase activity;response to oxidative stress;tryptophan metabolic process;obsolete peroxidase reaction	Y	N
ZtritIPO323_04g03375	459.011	-7.95426	0.724401	-10.9805	4.74e-28	1.28e-25	---NA---	Ecp2 effector protein;Ecp2 effector protein;Ecp2 effector protein;Ecp2 effector protein;Ecp2 effector protein;Ecp2 effector protein	0	Y	Y
ZtritIPO323_04g00231	39.9672	-7.95226	1.25935	-6.31459	2.71e-10	1.18e-08	Aspartic protease pep1 like	Aspartic peptidase A1 family;Aspartic peptidase domain;Aspartic peptidase domain;Peptidase family A1 domain;Peptidase family A1 domain;Aspartic peptidase A1 family;Aspartic peptidase A1 family;Aspartic peptidase A1 family;Aspartic peptidase A1 family;Aspartic peptidase A1 family;Aspartic peptidase A1 family;Peptidase family A1 domain;Aspartic peptidase domain	aspartic-type endopeptidase activity;proteolysis	Y	N
ZtritIPO323_04g09025	220.479	-7.90837	1.05052	-7.52805	5.15e-14	3.51e-12	aspartic ase	Aspartic peptidase domain;Peptidase family A1 domain;Aspartic peptidase domain;Aspartic peptidase A1 family;Aspartic peptidase A1 family;Aspartic peptidase A1 family;Aspartic peptidase A1 family;Aspartic peptidase A1 family;Aspartic peptidase A1 family;Peptidase family A1 domain;Aspartic peptidase domain	aspartic-type endopeptidase activity;proteolysis	Y	N
ZtritIPO323_04g10096	98.4288	-7.89141	1.24649	-6.3309	2.44e-10	1.08e-08	hypothetical protein MYCGRDRAFT_93372	Protein of unknown function DUF3328;Protein of unknown function DUF3328;Protein of unknown function DUF3328;Protein of unknown function DUF3328;Protein of unknown function DUF3328;Protein of unknown function DUF3328	integral component of membrane	N	N
ZtritIPO323_04g12275	59.73	-7.80805	1.24091	-6.29218	3.13e-10	1.35e-08	alpha-ketoglutarate-dependent taurine dioxygenase	TauD/TfdA-like domain;TauD/TfdA-like domain;TauD/TfdA-like domain;TauD/TfdA-like domain;TauD/TfdA-like domain	oxidation-reduction process;oxidoreductase activity	N	N
ZtritIPO323_04g13148	95.692	-7.70963	1.22634	-6.28671	3.24e-10	1.39e-08	hypothetical protein MYCGRDRAFT_95478	null;null;null;null;null	0	Y	N
ZtritIPO323_04g10729	154.371	-7.67589	1.05784	-7.2562	3.98e-13	2.51e-11	DUF895 domain membrane	null;Major facilitator superfamily;Major facilitator superfamily;Major facilitator superfamily;Major facilitator superfamily;Major facilitator superfamily;Major facilitator superfamily;Major facilitator superfamily;Major facilitator superfamily;Major facilitator superfamily;Major facilitator superfamily;Major facilitator superfamily;Major facilitator superfamily;Major facilitator superfamily;Majo…	transmembrane transport;integral component of membrane	N	N
ZtritIPO323_04g05578	60.0289	-7.49426	1.23286	-6.07875	1.21e-09	4.78e-08	hypothetical protein MYCGRDRAFT_103029	0	0	N	N
ZtritIPO323_04g03692	93.2546	-7.43105	0.900768	-8.24968	1.59e-16	1.48e-14	hypothetical protein MYCGRDRAFT_96951	null;null;null;null;null	0	N	N
ZtritIPO323_04g13637	32.0788	-7.32496	1.26161	-5.80606	6.4e-09	2.28e-07	hypothetical protein MYCGRDRAFT_95831	null;null;null;null;null	0	Y	Y
ZtritIPO323_04g03577	28.555	-7.32075	1.25121	-5.85092	4.89e-09	1.8e-07	major allergen alt a1	null;null;null;null;null	0	Y	N
ZtritIPO323_04g03599	34.9387	-7.30588	1.2513	-5.83862	5.26e-09	1.91e-07	hypothetical protein MYCGRDRAFT_96882	null;null;null;null;null	0	Y	Y
ZtritIPO323_04g04294	747.343	-7.17829	0.627799	-11.4341	2.83e-30	9.39e-28	hypothetical protein MYCGRDRAFT_111636	Ecp2 effector protein;Ecp2 effector protein;Ecp2 effector protein;Ecp2 effector protein;Ecp2 effector protein;Ecp2 effector protein	0	Y	Y
ZtritIPO323_04g03785	55.571	-7.17394	1.22491	-5.85669	4.72e-09	1.74e-07	---NA---	null;null;null;null;null	0	N	N
ZtritIPO323_04g10098	413.243	-7.164	0.879238	-8.14796	3.7e-16	3.23e-14	hypothetical protein MYCGRDRAFT_104605	0	0	N	N
ZtritIPO323_04g03434	36.1542	-7.15906	1.24152	-5.76636	8.1e-09	2.82e-07	---NA---	null;null;null;null;null	0	N	N
ZtritIPO323_04g02438	164.16	-7.14828	0.766154	-9.33009	1.06e-20	1.5e-18	hypothetical protein MYCGRDRAFT_105867	null;null;null;null;null	0	N	N
ZtritIPO323_04g09707	42.8886	-7.13524	1.22442	-5.82746	5.63e-09	2.03e-07	---NA---	null;null;null;null;null	0	Y	Y
ZtritIPO323_04g09024	260.282	-7.13184	0.738177	-9.66142	4.4e-22	7.31e-20	aspartic protease	Peptidase family A1 domain;Aspartic peptidase domain;Aspartic peptidase domain;Aspartic peptidase A1 family;Aspartic peptidase A1 family;Aspartic peptidase A1 family;Aspartic peptidase A1 family;Aspartic peptidase A1 family;Aspartic peptidase A1 family;Peptidase family A1 domain;Aspartic peptidase domain	aspartic-type endopeptidase activity;proteolysis	Y	N
ZtritIPO323_04g03043	20.8911	-7.1306	1.2215	-5.83759	5.3e-09	1.92e-07	kinase domain containing	Protein kinase domain;Protein kinase domain;Protein kinase domain;Protein kinase domain;Protein kinase domain;Protein kinase domain;Protein kinase domain;Protein kinase-like domain	protein kinase activity;protein phosphorylation;ATP binding	N	N
ZtritIPO323_04g04140	36.7624	-7.09899	1.25022	-5.6782	1.36e-08	4.61e-07	hypothetical protein MYCGRDRAFT_106445	null;null;null;null;null	0	Y	Y
ZtritIPO323_04g10371	26.5393	-7.08961	1.2661	-5.59958	2.15e-08	7.12e-07	oxalate decarboxylase	Cupin 1;RmlC-like jelly roll fold;Cupin 1;Bicupin, oxalate decarboxylase/oxidase;Bicupin, oxalate decarboxylase/oxidase;Bicupin, oxalate decarboxylase/oxidase;Bicupin, oxalate decarboxylase/oxidase;Bicupin, oxalate decarboxylase/oxidase;Bicupin, oxalate decarboxylase/oxidase;Bicupin, oxalate decarboxylase/oxidase;Bicupin, oxalate decarboxylase/oxidase;RmlC-like cupin domain	nutrient reservoir activity;oxalate metabolic process	Y	N
ZtritIPO323_04g12280	44.2715	-7.06816	1.25357	-5.63841	1.72e-08	5.79e-07	cytochrome P450	Cytochrome P450, E-class, group I;Cytochrome P450;Cytochrome P450;Cytochrome P450;Cytochrome P450;Cytochrome P450;Cytochrome P450;Cytochrome P450;Cytochrome P450;Cytochrome P450	iron ion binding;oxidation-reduction process;heme binding;oxidoreductase activity, acting on paired donors, with incorporation or reduction of molecular oxygen	N	N
ZtritIPO323_04g10677	1173.8	-7.01233	0.664531	-10.5523	4.96e-26	1.16e-23	hypothetical protein TI39_contig296g00013	null;null;null;null;null	0	Y	Y
ZtritIPO323_04g13797	114.385	-7.00473	1.07641	-6.5075	7.64e-11	3.57e-09	---NA---	null;null;null;null;null	0	Y	Y
ZtritIPO323_04g09425	139.355	-6.95044	1.10654	-6.28124	3.36e-10	1.43e-08	peptidase s41 family	ClpP/crotonase-like domain;ClpP/crotonase-like domain;ClpP/crotonase-like domain;ClpP/crotonase-like domain;ClpP/crotonase-like domain;ClpP/crotonase-like domain;ClpP/crotonase-like domain;ClpP/crotonase-like domain	oxidation-reduction process;nucleolus;mismatch repair;oxidoreductase activity;nucleotide-excision repair;DNA binding;zinc ion binding	Y	N
ZtritIPO323_04g06592	37.1726	-6.93758	1.25515	-5.52732	3.25e-08	1.05e-06	---NA---	null;null;null;null;null	0	Y	Y
ZtritIPO323_04g02434	521.39	-6.92962	0.420452	-16.4814	4.99e-61	8.63e-58	---NA---	null;null;null;null;null	0	Y	N
ZtritIPO323_04g12287	137.782	-6.92564	1.0701	-6.47198	9.67e-11	4.49e-09	sugar transporter like	Sugar/inositol transporter;Major facilitator, sugar transporter-like;Major facilitator, sugar transporter-like;Major facilitator, sugar transporter-like;Major facilitator, sugar transporter-like;Major facilitator, sugar transporter-like;Major facilitator, sugar transporter-like;Major facilitator, sugar transporter-like;Major facilitator, sugar transporter-like;Major facilitator, sugar transporter…	transmembrane transport;substrate-specific transmembrane transporter activity;integral component of membrane	N	N
ZtritIPO323_04g12276	33.8693	-6.8901	1.26472	-5.44791	5.1e-08	1.62e-06	short chain dehydrogenase reductase like	Short-chain dehydrogenase/reductase SDR;NAD(P)-binding domain;NAD(P)-binding domain;Short-chain dehydrogenase/reductase SDR;Short-chain dehydrogenase/reductase SDR;NAD(P)-binding domain	oxidation-reduction process;oxidoreductase activity	N	N
ZtritIPO323_04g05577	65.8087	-6.87176	1.22455	-5.61167	2e-08	6.66e-07	---NA---	null;null;null;null;null	0	Y	Y
ZtritIPO323_04g11582	818.786	-6.85978	0.410492	-16.7111	1.09e-62	2.35e-59	---NA---	null;null;null;null;null	0	Y	Y
ZtritIPO323_04g00785	432.794	-6.84169	0.522915	-13.0838	4.08e-39	2.52e-36	peptidase s41 family	ClpP/crotonase-like domain;ClpP/crotonase-like domain;ClpP/crotonase-like domain;ClpP/crotonase-like domain;ClpP/crotonase-like domain;ClpP/crotonase-like domain;ClpP/crotonase-like domain	0	Y	N
ZtritIPO323_04g13232	34.2535	-6.77109	1.23752	-5.4715	4.46e-08	1.42e-06	hypothetical protein MYCGRDRAFT_95537	null;null;null;null;null	0	Y	N
ZtritIPO323_04g13081	49.0935	-6.75066	1.22126	-5.52762	3.25e-08	1.05e-06	---NA---	0	0	N	N
ZtritIPO323_04g13309	34.1781	-6.70861	1.26138	-5.31847	1.05e-07	3.13e-06	glycosyltransferase family 31	Fringe-like;Fringe-like;Fringe-like;Fringe-like;Fringe-like;Fringe-like;Fringe-like;Fringe-like	membrane;transferase activity, transferring glycosyl groups	N	N
ZtritIPO323_04g02346	21.2076	-6.70425	1.25263	-5.35214	8.69e-08	2.66e-06	salicylate hydroxylase	null;FAD-binding domain;FAD/NAD(P)-binding domain;FAD/NAD(P)-binding domain;FAD/NAD(P)-binding domain;FAD/NAD(P)-binding domain;FAD/NAD(P)-binding domain;FAD/NAD(P)-binding domain;FAD/NAD(P)-binding domain;FAD/NAD(P)-binding domain	FAD binding;oxidation-reduction process;oxidoreductase activity	N	N
ZtritIPO323_04g01404	243.609	-6.69898	0.629693	-10.6385	1.97e-26	4.87e-24	hypothetical protein TI39_contig4207g00001	null;null;null;null;null	0	N	N
ZtritIPO323_04g07662	92.4095	-6.6935	0.810732	-8.25612	1.5e-16	1.41e-14	---NA---	null;null;null;null;null	0	Y	N
ZtritIPO323_04g06812	34.921	-6.68108	1.23159	-5.42475	5.8e-08	1.82e-06	hypothetical protein MYCGRDRAFT_103509	0	0	N	N
ZtritIPO323_04g07457	90.7041	-6.65501	1.05359	-6.31653	2.67e-10	1.17e-08	hypothetical protein TI39_contig4339g00009	null;null;null;null;null	0	Y	Y
ZtritIPO323_04g01750	4723.21	-6.60966	0.346322	-19.0853	3.35e-81	2.89e-77	hypothetical protein MYCGRDRAFT_102792	null;null;null;null;null	0	N	N
ZtritIPO323_04g13312	12.3582	-6.60733	1.25307	-5.27291	1.34e-07	3.95e-06	transferase family	Polyketide synthase, phosphopantetheine-binding domain;Chloramphenicol acetyltransferase-like domain;AMP-dependent synthetase/ligase;AMP-dependent synthetase/ligase;Phosphopantetheine binding ACP domain;Phosphopantetheine binding ACP domain;Phosphopantetheine binding ACP domain;Chloramphenicol acetyltransferase-like domain;Chloramphenicol acetyltransferase-like domain;Chloramphenicol acetyltransf…	catalytic activity;phosphopantetheine binding;metabolic process	N	N
ZtritIPO323_04g05568	314.357	-6.58646	0.679579	-9.69197	3.26e-22	5.64e-20	---NA---	null;null;null;null;null	0	Y	Y
ZtritIPO323_04g12279	47.374	-6.5841	1.24867	-5.27291	1.34e-07	3.95e-06	ABC transporter	AAA+ ATPase domain;P-loop containing nucleoside triphosphate hydrolase;P-loop containing nucleoside triphosphate hydrolase;ABC transporter-like;CDR ABC transporter;ABC-2 type transporter;ABC-2 type transporter;ABC-2 type transporter;ABC-2 type transporter;ABC-2 type transporter;ABC-2 type transporter;ABC-2 type transporter;ABC-2 type transporter;ABC-2 type transporter;ABC-2 type transporter;ABC-2…	transport;integral component of membrane;ATP binding;ATPase activity, coupled to transmembrane movement of substances	N	N
ZtritIPO323_04g11557	2049.57	-6.57495	0.369544	-17.7921	8.14e-71	3.52e-67	hypothetical protein MYCGRDRAFT_110142	null;null;null;null;null	0	Y	N
ZtritIPO323_04g10399	57.7253	-6.55829	1.07556	-6.09754	1.08e-09	4.29e-08	---NA---	null;null;null;null;null	0	Y	N
ZtritIPO323_04g12282	19.6826	-6.54413	1.30239	-5.02472	5.04e-07	1.37e-05	peptidase s15 like	Serine aminopeptidase, S33;Alpha/Beta hydrolase fold;Alpha/Beta hydrolase fold;Alpha/Beta hydrolase fold;Alpha/Beta hydrolase fold	0	N	N
ZtritIPO323_04g03809	412.986	-6.52131	0.501499	-13.0036	1.17e-38	6.3e-36	hypothetical protein MYCGRDRAFT_97034	null;null;null;null;null	0	N	N
ZtritIPO323_04g01206	272.624	-6.46973	0.851778	-7.59555	3.06e-14	2.15e-12	hypothetical protein MYCGRDRAFT_107286	null;null;null;null;null	0	Y	Y
ZtritIPO323_04g08243	177.396	-6.44338	0.670151	-9.61483	6.92e-22	1.13e-19	alpha-N-arabinofuranosidase B	Alpha-L-arabinofuranosidase B, catalytic;Concanavalin A-like lectin/glucanase domain;Concanavalin A-like lectin/glucanase domain;Concanavalin A-like lectin/glucanase domain;Concanavalin A-like lectin/glucanase domain;Concanavalin A-like lectin/glucanase domain;Concanavalin A-like lectin/glucanase domain;Concanavalin A-like lectin/glucanase domain;Concanavalin A-like lectin/glucanase domain;Concan…	nucleotide metabolic process;alpha-L-arabinofuranosidase activity;arabinan metabolic process	Y	Y
ZtritIPO323_04g10526	47.2282	-6.42657	1.23897	-5.18704	2.14e-07	6.14e-06	hypothetical protein TI39_contig4465g00001	null;null;null;null;null	0	Y	N
ZtritIPO323_04g11626	16.6351	-6.41359	1.26766	-5.05941	4.21e-07	1.16e-05	---NA---	null;null;null	0	N	N
ZtritIPO323_04g03137	103.298	-6.4093	1.21309	-5.28345	1.27e-07	3.77e-06	hypothetical protein MYCGRDRAFT_95537	null;null;null;null;null	0	Y	N
ZtritIPO323_04g12281	13.5706	-6.35737	1.29133	-4.92313	8.52e-07	2.24e-05	bacilysin biosynthesis oxidoreductase bacc	Short-chain dehydrogenase/reductase SDR;Short-chain dehydrogenase/reductase SDR;NAD(P)-binding domain;NAD(P)-binding domain;Short-chain dehydrogenase/reductase SDR;Short-chain dehydrogenase/reductase SDR;NAD(P)-binding domain	oxidation-reduction process;oxidoreductase activity	N	N
ZtritIPO323_04g11907	102.954	-6.31494	0.774076	-8.15803	3.41e-16	3e-14	---NA---	null;null;null;null;null	0	Y	Y
ZtritIPO323_04g12968	428.485	-6.29897	0.528777	-11.9123	1.02e-32	4.2e-30	---NA---	null;null;null;null;null;null;null	0	N	N
ZtritIPO323_04g11297	14.5641	-6.29428	1.28148	-4.91171	9.03e-07	2.35e-05	galactose oxidase	Domain of unknown function DUF1929;Galactose oxidase, beta-propeller;Immunoglobulin-like fold;Immunoglobulin-like fold;Immunoglobulin-like fold;Immunoglobulin-like fold;Immunoglobulin-like fold;Immunoglobulin-like fold;Immunoglobulin-like fold;Immunoglobulin-like fold;Immunoglobulin E-set;Galactose oxidase/kelch, beta-propeller	0	Y	N
ZtritIPO323_04g10171	19.5275	-6.28289	1.26223	-4.9776	6.44e-07	1.73e-05	hypothetical protein MYCGRDRAFT_93421	null;null;null;null;null	0	Y	Y
ZtritIPO323_04g01401	67.9938	-6.27883	0.894397	-7.02018	2.22e-12	1.25e-10	hypothetical protein MYCGRDRAFT_89647	null;null;null;null;null	0	Y	Y
ZtritIPO323_04g02966	262.516	-6.27814	0.814204	-7.71077	1.25e-14	9.32e-13	---NA---	null;null;null;null;null	0	Y	Y
ZtritIPO323_04g08340	16.4403	-6.27455	1.24553	-5.03768	4.71e-07	1.29e-05	hypothetical protein MYCGRDRAFT_108877	null;null;null;null;null	0	Y	Y
ZtritIPO323_04g03806	59.4058	-6.27224	1.05699	-5.93407	2.96e-09	1.12e-07	hypothetical protein MYCGRDRAFT_97031	null;null;null;null;null	0	Y	Y
ZtritIPO323_04g07660	127.776	-6.24401	0.613468	-10.1782	2.48e-24	5.23e-22	hypothetical protein MYCGRDRAFT_91662	null;null;null;null;null	0	Y	Y
ZtritIPO323_04g09770	856.682	-6.22183	0.366116	-16.9942	9.07e-65	2.61e-61	hypothetical protein MYCGRDRAFT_104444	null;null;null;null;null	0	Y	Y
ZtritIPO323_04g02537	177.82	-6.2072	0.634794	-9.77829	1.4e-22	2.46e-20	---NA---	null;null;null;null;null	0	N	N
ZtritIPO323_04g12285	22.9197	-6.20681	1.26509	-4.9062	9.29e-07	2.4e-05	hypothetical protein MYCGRDRAFT_94866	null;null;null;null;null	0	Y	Y
ZtritIPO323_04g08167	202.338	-6.20069	0.541592	-11.449	2.38e-30	8.22e-28	hypothetical protein MYCGRDRAFT_103900	null;null;null;null;null	0	Y	Y
ZtritIPO323_04g09287	66.4483	-6.12507	0.773816	-7.91542	2.46e-15	2.01e-13	---NA---	null;null;null;null;null	0	Y	Y
ZtritIPO323_04g05633	74.6566	-6.1238	0.898246	-6.81751	9.26e-12	4.94e-10	FAD NAD(P)-binding domain-containing	Flavin monooxygenase-like;FAD/NAD(P)-binding domain;FAD/NAD(P)-binding domain;FAD/NAD(P)-binding domain;FAD/NAD(P)-binding domain;FAD/NAD(P)-binding domain;FAD/NAD(P)-binding domain;FAD/NAD(P)-binding domain	oxidation-reduction process;N,N-dimethylaniline monooxygenase activity;flavin adenine dinucleotide binding;NADP binding	N	N
ZtritIPO323_04g03445	72.2126	-6.10758	0.913243	-6.6878	2.27e-11	1.13e-09	---NA---	null;null;null;null;null	0	N	N
ZtritIPO323_04g07949	26.3944	-6.1011	1.22748	-4.97042	6.68e-07	1.79e-05	serine carboxypeptidase	Alpha/Beta hydrolase fold;Peptidase S28;Peptidase S28;Peptidase S28;Peptidase S28;Peptidase S28;Peptidase S28;Peptidase S28;Peptidase S28;Alpha/Beta hydrolase fold	serine-type peptidase activity;proteolysis	Y	N
ZtritIPO323_04g02547	16.8989	-6.09936	1.27071	-4.79997	1.59e-06	3.92e-05	---NA---	null;null;null;null;null	0	N	N
ZtritIPO323_04g06106	20.4022	-6.04364	1.32286	-4.56861	4.91e-06	0.000109931	hypothetical protein MYCGRDRAFT_99124	null;null;null;null;null	0	Y	Y
ZtritIPO323_04g05519	229.748	-6.03294	0.628584	-9.59767	8.18e-22	1.31e-19	---NA---	null;null;null;null;null	0	N	N
ZtritIPO323_04g11262	35.1585	-6.00302	0.949735	-6.32074	2.6e-10	1.14e-08	---NA---	null;null;null;null;null	0	Y	Y
ZtritIPO323_04g02433	101.572	-5.98446	0.637298	-9.39036	5.98e-21	8.61e-19	hypothetical protein TI39_contig948g00005	Protein of unknown function DUF3328;Protein of unknown function DUF3328;Protein of unknown function DUF3328;Protein of unknown function DUF3328;Protein of unknown function DUF3328;Protein of unknown function DUF3328	transmembrane transport;integral component of membrane	N	N
ZtritIPO323_04g10223	11.8331	-5.97218	1.25947	-4.74183	2.12e-06	5.08e-05	---NA---	null;null;null;null;null	0	Y	Y
ZtritIPO323_04g10550	8.56269	-5.96034	1.27504	-4.67465	2.94e-06	6.93e-05	ycii-related domain	null;YCII-related;YCII-related;YCII-related;Dimeric alpha-beta barrel	0	N	N
ZtritIPO323_04g00906	12.4248	-5.9279	1.36222	-4.35164	1.35e-05	0.000272864	hypothetical protein TI39_contig459g00008	null;null;null;null;null	0	N	N
ZtritIPO323_04g04141	7.29425	-5.90982	1.36947	-4.31542	1.59e-05	0.000315069	hypothetical protein MYCGRDRAFT_97262	null;null;null;null;null	0	Y	Y
ZtritIPO323_04g12274	16.5109	-5.9071	1.29604	-4.55782	5.17e-06	0.000114256	polyketide synthase	Polyketide synthase, dehydratase domain;Polyketide synthase, enoylreductase domain;Polyketide synthase, phosphopantetheine-binding domain;Polyketide synthase, phosphopantetheine-binding domain;Polyketide synthase, acyl transferase domain;Polyketide synthase, beta-ketoacyl synthase domain;NAD(P)-binding domain;Acyl transferase domain;Polyketide synthase, dehydratase domain;GroES-like;NAD(P)-bindin…	transferase activity;oxidation-reduction process;phosphopantetheine binding;oxidoreductase activity	N	N
ZtritIPO323_04g10211	19.4542	-5.89604	1.27267	-4.63281	3.61e-06	8.31e-05	hypothetical protein MYCGRDRAFT_93448	null;null;null;null;null	0	Y	Y
ZtritIPO323_04g09124	72.407	-5.88922	0.894028	-6.58729	4.48e-11	2.15e-09	---NA---	null;null;null;null;null	0	Y	Y
ZtritIPO323_04g08318	8.6379	-5.8746	1.26942	-4.62779	3.7e-06	8.47e-05	hypothetical protein TI39_contig5841g00003	null;null;null;null;null	integral component of membrane	N	N
ZtritIPO323_04g11330	22.4724	-5.83176	1.27393	-4.57779	4.7e-06	0.000105493	hypothetical protein MYCGRDRAFT_94230	null;null;null;null;null	0	Y	N
ZtritIPO323_04g04090	10.0792	-5.81679	1.26057	-4.61443	3.94e-06	8.99e-05	---NA---	null;null;null;null;null	0	N	N
ZtritIPO323_04g01406	163.297	-5.81307	0.549148	-10.5856	3.48e-26	8.34e-24	hypothetical protein MYCGRDRAFT_102617	null;null;null;null;null	0	Y	Y
ZtritIPO323_04g11755	111.455	-5.80131	0.791931	-7.32552	2.38e-13	1.55e-11	hypothetical protein MYCGRDRAFT_94526	null;null;null;null;null	0	Y	N
ZtritIPO323_04g02400	44.6758	-5.75138	1.14165	-5.03776	4.71e-07	1.29e-05	hypothetical protein MYCGRDRAFT_110931	null;null;null;null;null	0	Y	Y
ZtritIPO323_04g07707	42.3195	-5.71281	0.912439	-6.26103	3.82e-10	1.61e-08	---NA---	null;null;null;null;null	0	N	N
ZtritIPO323_04g03815	9.16452	-5.68522	1.27554	-4.4571	8.31e-06	0.000178172	tripeptidyl peptidase a	Peptidase S53, activation domain;Peptidase S53, activation domain;Peptidase S8/S53 domain;Peptidase S8/S53 domain;Peptidase S8/S53 domain;Peptidase S8/S53 domain;Sedolisin domain;Peptidase S8/S53 domain;Proteinase propeptide inhibitor	proteolysis;serine-type endopeptidase activity	N	N
ZtritIPO323_04g11581	69.6924	-5.67544	0.794537	-7.14307	9.13e-13	5.58e-11	hypothetical protein TI39_contig4149g00004	Protein of unknown function DUF3328;Protein of unknown function DUF3328;Protein of unknown function DUF3328;Protein of unknown function DUF3328;Protein of unknown function DUF3328;Protein of unknown function DUF3328	integral component of membrane	N	N
ZtritIPO323_04g08699	58.6441	-5.67248	0.970822	-5.84296	5.13e-09	1.87e-07	---NA---	null;null;null;null;null	0	Y	Y
ZtritIPO323_04g09200	131.197	-5.62219	0.651591	-8.62841	6.22e-18	7.17e-16	glycoside hydrolase family 51	Alpha-L-arabinofuranosidase, C-terminal;Galactose-binding domain-like;Alpha-L-arabinofuranosidase, C-terminal;Alpha-L-arabinofuranosidase, C-terminal;Alpha-L-arabinofuranosidase, C-terminal;Alpha-L-arabinofuranosidase, C-terminal;Alpha-L-arabinofuranosidase, C-terminal;Alpha-L-arabinofuranosidase, C-terminal;Alpha-L-arabinofuranosidase, C-terminal;Alpha-L-arabinofuranosidase, C-terminal;Galactose…	L-arabinose metabolic process;nucleotide metabolic process;alpha-L-arabinofuranosidase activity	Y	N
ZtritIPO323_04g02262	18.1104	-5.6113	1.26211	-4.44595	8.75e-06	0.000185822	---NA---	0	0	N	N
ZtritIPO323_04g02173	105.377	-5.58052	0.661835	-8.4319	3.4e-17	3.46e-15	aspartic ase yapsin-6	Aspartic peptidase A1 family;Peptidase family A1 domain;Aspartic peptidase domain;Aspartic peptidase domain;Aspartic peptidase A1 family;Aspartic peptidase A1 family;Aspartic peptidase A1 family;Aspartic peptidase A1 family;Aspartic peptidase A1 family;Aspartic peptidase A1 family;Aspartic peptidase A1 family;Peptidase family A1 domain;Aspartic peptidase domain	aspartic-type endopeptidase activity;proteolysis	Y	N
ZtritIPO323_04g06229	9.00101	-5.57277	1.35418	-4.11523	3.87e-05	0.000708281	protease S8 tripeptidyl peptidase I like	Peptidase S53, activation domain;Peptidase S53, activation domain;Peptidase S8/S53 domain;Peptidase S8/S53 domain;Peptidase S8/S53 domain;Peptidase S8/S53 domain;Peptidase S8/S53 domain;Peptidase S8/S53 domain;Peptidase S8/S53 domain;Peptidase S8/S53 domain;Peptidase S8/S53 domain;Sedolisin domain;Peptidase S8/S53 domain;Proteinase propeptide inhibitor	proteolysis;serine-type endopeptidase activity	Y	N
ZtritIPO323_04g08317	12.7297	-5.53089	1.30062	-4.2525	2.11e-05	0.000406928	hypothetical protein MYCGRDRAFT_39086	null;null	integral component of membrane	N	N
ZtritIPO323_04g10097	16.6174	-5.5215	1.28799	-4.2869	1.81e-05	0.000355091	Cell surface glyco 1	Protein of unknown function DUF3328;Protein of unknown function DUF3328;Protein of unknown function DUF3328	membrane	N	N
ZtritIPO323_04g10183	147.922	-5.50355	0.702804	-7.83085	4.85e-15	3.88e-13	metallopeptidase like	Peptidase M3A/M3B;Metallopeptidase, catalytic domain;Neurolysin/Thimet oligopeptidase, domain 2;Neurolysin/Thimet oligopeptidase, N-terminal;Neurolysin/Thimet oligopeptidase, N-terminal;Neurolysin/Thimet oligopeptidase, N-terminal;Neurolysin/Thimet oligopeptidase, N-terminal;Neurolysin/Thimet oligopeptidase, N-terminal;Neurolysin/Thimet oligopeptidase, N-terminal;Neurolysin/Thimet oligopeptidase,…	metalloendopeptidase activity;proteolysis	Y	N
ZtritIPO323_04g07173	70.1269	-5.50221	0.7107	-7.74196	9.79e-15	7.42e-13	aspartyl protease	Aspartic peptidase domain;Peptidase family A1 domain;Aspartic peptidase domain;Aspartic peptidase A1 family;Aspartic peptidase A1 family;Aspartic peptidase A1 family;Aspartic peptidase A1 family;Aspartic peptidase A1 family;Aspartic peptidase A1 family;Peptidase family A1 domain;Aspartic peptidase domain	aspartic-type endopeptidase activity;proteolysis	Y	N
ZtritIPO323_04g04390	10.7564	-5.50166	1.26507	-4.34889	1.37e-05	0.000275669	glycoside hydrolase family 92	Glycoside hydrolase-type carbohydrate-binding;Glycosyl hydrolase family 92;Glycosyl hydrolase family 92;Glycosyl hydrolase family 92;Glycosyl hydrolase family 92;Alpha-1,2-mannosidase, putative;Alpha-1,2-mannosidase, putative;Alpha-1,2-mannosidase, putative;Alpha-1,2-mannosidase, putative;Alpha-1,2-mannosidase, putative;Alpha-1,2-mannosidase, putative;Alpha-1,2-mannosidase, putative;Alpha-1,2-man…	carbohydrate metabolic process;carbohydrate binding;catalytic activity	Y	N
ZtritIPO323_04g12755	7.92725	-5.49509	1.30586	-4.20801	2.58e-05	0.000487246	hypothetical protein MYCGRDRAFT_95211	null;null;null;null;null	0	Y	Y
ZtritIPO323_04g04982	233.121	-5.49407	0.475756	-11.5481	7.55e-31	2.84e-28	hypothetical protein MYCGRDRAFT_111760	null;null;null;null;null	0	Y	Y
ZtritIPO323_04g10339	340.697	-5.45839	0.482259	-11.3184	1.06e-29	3.28e-27	alpha beta-hydrolase	Peptidase S10, serine carboxypeptidase;Alpha/Beta hydrolase fold;Peptidase S10, serine carboxypeptidase;Peptidase S10, serine carboxypeptidase;Peptidase S10, serine carboxypeptidase;Peptidase S10, serine carboxypeptidase;Peptidase S10, serine carboxypeptidase;Peptidase S10, serine carboxypeptidase;Peptidase S10, serine carboxypeptidase;Peptidase S10, serine carboxypeptidase;Alpha/Beta hydrolase f…	serine-type carboxypeptidase activity;proteolysis	Y	N
ZtritIPO323_04g04434	28.0531	-5.44069	1.31591	-4.13456	3.56e-05	0.000655388	hypothetical protein TI39_contig369g00020	null;null;null;null;null	0	N	N
ZtritIPO323_04g05819	33.1972	-5.43997	0.915641	-5.94116	2.83e-09	1.07e-07	hypothetical protein MYCGRDRAFT_79286	null;null;null;null;null	0	Y	Y
ZtritIPO323_04g04149	619.902	-5.41924	0.396266	-13.6758	1.42e-42	1.17e-39	carboxypeptidase S1	Peptidase S10, serine carboxypeptidase;Peptidase S10, serine carboxypeptidase;Alpha/Beta hydrolase fold;Peptidase S10, serine carboxypeptidase;Peptidase S10, serine carboxypeptidase;Peptidase S10, serine carboxypeptidase;Peptidase S10, serine carboxypeptidase;Peptidase S10, serine carboxypeptidase;Peptidase S10, serine carboxypeptidase;Peptidase S10, serine carboxypeptidase;Peptidase S10, serine …	serine-type carboxypeptidase activity;proteolysis	Y	N
ZtritIPO323_04g09555	257.093	-5.41692	0.545939	-9.92222	3.33e-23	6.55e-21	hypothetical protein MYCGRDRAFT_92998	null;null;null;null;null	0	Y	Y
ZtritIPO323_04g12961	82.4879	-5.41174	0.657659	-8.22879	1.89e-16	1.74e-14	carboxypeptidase cpdS	Peptidase S10, serine carboxypeptidase;Alpha/Beta hydrolase fold;Peptidase S10, serine carboxypeptidase;Peptidase S10, serine carboxypeptidase;Peptidase S10, serine carboxypeptidase;Peptidase S10, serine carboxypeptidase;Peptidase S10, serine carboxypeptidase;Peptidase S10, serine carboxypeptidase;Peptidase S10, serine carboxypeptidase;Peptidase S10, serine carboxypeptidase;Peptidase S10, serine …	serine-type carboxypeptidase activity;proteolysis	Y	N
ZtritIPO323_04g11558	180.385	-5.39721	0.618607	-8.72478	2.67e-18	3.12e-16	hypothetical protein COCMIDRAFT_84194, partial	null;Protein of unknown function DUF3328;Protein of unknown function DUF3328;Protein of unknown function DUF3328;Protein of unknown function DUF3328;Protein of unknown function DUF3328;Protein of unknown function DUF3328	0	N	N
ZtritIPO323_04g11506	14.8064	-5.381	1.31904	-4.07948	4.51e-05	0.000811064	UPF0311 RPA1785	Uncharacterised protein family UPF0311;Outer membrane protein/outer membrane enzyme PagP, beta-barrel;Outer membrane protein/outer membrane enzyme PagP, beta-barrel;Outer membrane protein/outer membrane enzyme PagP, beta-barrel	integral component of membrane	N	N
ZtritIPO323_04g08270	674.239	-5.37632	0.413858	-12.9907	1.38e-38	7.02e-36	hypothetical protein MYCGRDRAFT_92097	Glycoside hydrolase, catalytic domain;Glycoside hydrolase, family 5;Glycoside hydrolase, family 5;Glycoside hydrolase, family 5;Glycoside hydrolase, family 5;Glycoside hydrolase, family 5;Glycoside hydrolase, family 5;Glycoside hydrolase, family 5;Glycoside hydrolase, family 5;Glycoside hydrolase superfamily	carbohydrate metabolic process;hydrolase activity, hydrolyzing O-glycosyl compounds	Y	N
ZtritIPO323_04g10544	9.51894	-5.37401	1.30959	-4.10359	4.07e-05	0.000740185	branched-chain-amino-acid aminotransferase	null;Aminotransferase class IV;Branched-chain amino acid aminotransferase II;Branched-chain amino acid aminotransferase II;Branched-chain amino acid aminotransferase II;Aminotransferase class IV;Aminotransferase class IV	branched-chain-amino-acid transaminase activity;isoleucine biosynthetic process;valine catabolic process;valine biosynthetic process;leucine biosynthetic process;leucine catabolic process;pantothenate biosynthetic process;isoleucine catabolic process	N	N
ZtritIPO323_04g07689	9.65836	-5.37363	1.31247	-4.09428	4.23e-05	0.000767334	hypothetical protein MYCGRDRAFT_91684	0	0	N	N
ZtritIPO323_04g05612	268.129	-5.37122	0.475437	-11.2974	1.35e-29	4.03e-27	hypothetical protein MYCGRDRAFT_67799	null;null;null;null;null	membrane	Y	N
ZtritIPO323_04g06667	330.622	-5.35835	0.558555	-9.59323	8.54e-22	1.34e-19	hypothetical protein TI39_contig83g00002	null;null;null;null;null	0	Y	Y
ZtritIPO323_04g07933	6.15815	-5.34476	1.33823	-3.9939	6.5e-05	0.00112351	aspergillopepsin-2 precursor like	Peptidase G1;Peptidase G1;Peptidase G1;Peptidase G1;Peptidase G1;Peptidase G1;Peptidase G1;Peptidase G1;Peptidase G1;Concanavalin A-like lectin/glucanase domain	aspartic-type endopeptidase activity;proteolysis	Y	Y
ZtritIPO323_04g06811	8.84846	-5.3331	1.29698	-4.11194	3.92e-05	0.000716912	hypothetical protein MYCGRDRAFT_91263	0	0	N	N
ZtritIPO323_04g11301	160.774	-5.33191	0.544456	-9.79311	1.21e-22	2.17e-20	aspergillopepsin-2 precursor like	Peptidase G1;Peptidase G1;Peptidase G1;Peptidase G1;Peptidase G1;Peptidase G1;Peptidase G1;Peptidase G1;Concanavalin A-like lectin/glucanase domain	aspartic-type endopeptidase activity;proteolysis	Y	N
ZtritIPO323_04g05127	7.56751	-5.3111	1.36186	-3.89989	9.62e-05	0.00159958	hypothetical protein MYCFIDRAFT_180378	0	0	N	N
ZtritIPO323_04g02997	20.4004	-5.29519	1.25713	-4.21212	2.53e-05	0.000479496	hypothetical protein MYCGRDRAFT_106046	null;null;null;null;null	0	N	N
ZtritIPO323_04g09216	6.52004	-5.29402	1.34072	-3.94864	7.86e-05	0.00133462	uncharacterized oxidoreductase ygbj	Putative nucleotide-binding C-terminal domain;Putative sugar-binding, N-terminal domain;Putative sugar-binding, N-terminal domain	0	N	N
ZtritIPO323_04g07731	98.942	-5.27957	0.555256	-9.50836	1.94e-21	2.99e-19	3-ketoacyl-acyl carrier reductase	Short-chain dehydrogenase/reductase SDR;Short-chain dehydrogenase/reductase SDR;NAD(P)-binding domain;Short-chain dehydrogenase/reductase SDR;Short-chain dehydrogenase/reductase SDR;Short-chain dehydrogenase/reductase SDR;Short-chain dehydrogenase/reductase SDR;Short-chain dehydrogenase/reductase SDR;NAD(P)-binding domain	oxidation-reduction process;oxidoreductase activity	N	N
ZtritIPO323_04g11266	77.1139	-5.27551	0.641612	-8.22228	2e-16	1.82e-14	calcium-dependent phosphotriesterase	Six-bladed beta-propeller, TolB-like;SMP-30/Gluconolactonase/LRE-like region;SMP-30/Gluconolactonase/LRE-like region;SMP-30/Gluconolactonase/LRE-like region;SMP-30/Gluconolactonase/LRE-like region	membrane;binding	N	N
ZtritIPO323_04g07308	133.954	-5.27238	0.642266	-8.20903	2.23e-16	1.99e-14	hypothetical protein MYCGRDRAFT_103572	null;null;null;null;null	0	Y	Y
ZtritIPO323_04g11669	22.9059	-5.25944	1.08022	-4.86888	1.12e-06	2.87e-05	---NA---	null;null;null;null;null	0	Y	Y
ZtritIPO323_04g08477	7.7022	-5.24735	1.35098	-3.8841	0.00010271	0.00170062	SRA-YDG domain-containing	null;null;SRA-YDG;SRA-YDG;SRA-YDG;SRA-YDG;SRA-YDG;PUA-like domain	histone binding	N	N
ZtritIPO323_04g11305	205.067	-5.20831	0.501169	-10.3923	2.69e-25	5.95e-23	aspartyl protease	Aspartic peptidase A1 family;Peptidase family A1 domain;Aspartic peptidase domain;Aspartic peptidase domain;Aspartic peptidase A1 family;Peptidase family A1 domain;Aspartic peptidase domain	aspartic-type endopeptidase activity;proteolysis	N	N
ZtritIPO323_04g04465	120.511	-5.19395	0.640893	-8.10424	5.31e-16	4.5e-14	hypothetical protein MYCGRDRAFT_83064, partial	null;null;null;null;null	0	Y	Y
ZtritIPO323_04g03616	8.40513	-5.19336	1.29711	-4.00379	6.23e-05	0.00107971	parallel beta-helix repeat	null;null;null;null;null;Pectin lyase fold/virulence factor	0	Y	N
ZtritIPO323_04g05738	32.9911	-5.19057	0.784158	-6.61928	3.61e-11	1.75e-09	hypothetical protein MYCGRDRAFT_107904	Ecp2 effector protein;Ecp2 effector protein;Ecp2 effector protein;Ecp2 effector protein;Ecp2 effector protein;Ecp2 effector protein	0	Y	Y
ZtritIPO323_04g04508	35.9262	-5.18987	0.78992	-6.57012	5.03e-11	2.4e-09	hypothetical protein SETTUDRAFT_27641	null;null;null;null;null	0	Y	Y
ZtritIPO323_04g10439	93.313	-5.18692	0.735581	-7.05146	1.77e-12	1.03e-10	small secreted	null;null;null;null;null;null;null	0	Y	N
ZtritIPO323_04g06147	188.815	-5.18679	0.374643	-13.8446	1.37e-43	1.32e-40	Arylsulfatase E	null;null;null;null;null	0	N	N
ZtritIPO323_04g04481	5.9548	-5.17563	1.35975	-3.80631	0.000141054	0.00225765	---NA---	null;null;null;null;null	0	Y	N
ZtritIPO323_04g03619	31.9492	-5.17352	0.882755	-5.86065	4.61e-09	1.71e-07	endo-rhamnogalacturonase F	Pectin lyase fold;Glycoside hydrolase, family 28;Glycoside hydrolase, family 28;Glycoside hydrolase, family 28;Glycoside hydrolase, family 28;Glycoside hydrolase, family 28;Glycoside hydrolase, family 28;Glycoside hydrolase, family 28;Glycoside hydrolase, family 28;Pectin lyase fold/virulence factor	starch metabolic process;polygalacturonase activity;sucrose metabolic process	Y	N
ZtritIPO323_04g04405	118.685	-5.1707	0.592164	-8.73187	2.5e-18	3.05e-16	hypothetical protein MYCGRDRAFT_97449	null;null;null;null;null	0	Y	Y
ZtritIPO323_04g13160	21.9083	-5.16886	0.925185	-5.58684	2.31e-08	7.63e-07	hypothetical protein MYCGRDRAFT_82029	null;null;null;null;null	0	Y	Y
ZtritIPO323_04g03143	368.181	-5.16676	0.380789	-13.5686	6.15e-42	4.43e-39	carbohydrate-binding module family 50	LysM domain;LysM domain;LysM domain;LysM domain;LysM domain;LysM domain;LysM domain;LysM domain;LysM domain;LysM domain;LysM domain;LysM domain;LysM domain	0	Y	N
ZtritIPO323_04g04219	19.2365	-5.16549	1.28533	-4.01881	5.85e-05	0.00101723	general substrate transporter	Sugar/inositol transporter;Sugar/inositol transporter;Sugar/inositol transporter;Major facilitator, sugar transporter-like;Major facilitator, sugar transporter-like;Major facilitator, sugar transporter-like;Major facilitator, sugar transporter-like;Major facilitator, sugar transporter-like;Major facilitator, sugar transporter-like;Major facilitator, sugar transporter-like;Major facilitator, sugar…	transmembrane transport;substrate-specific transmembrane transporter activity;integral component of membrane	N	N
ZtritIPO323_04g04091	226.324	-5.15768	0.491512	-10.4935	9.25e-26	2.1e-23	hypothetical protein MYCGRDRAFT_97235	null;null;null;null;null;null;null	integral component of membrane	N	N
ZtritIPO323_04g05845	46.4092	-5.14825	1.07536	-4.78746	1.69e-06	4.14e-05	---NA---	null;null;null;null;null	0	N	N
ZtritIPO323_04g13578	46.6033	-5.13747	1.12935	-4.54906	5.39e-06	0.00011881	hypothetical protein TI39_contig5840g00009	null;null;null;null;null	0	Y	Y
ZtritIPO323_04g13311	39.03	-5.13527	0.744641	-6.8963	5.34e-12	2.88e-10	ATP-binding cassette multidrug transporter	AAA+ ATPase domain;ABC-transporter extracellular N-terminal domain;ABC transporter-like;P-loop containing nucleoside triphosphate hydrolase;P-loop containing nucleoside triphosphate hydrolase;Pyoverdine biosynthesis;ABC-2 type transporter;CDR ABC transporter;CDR ABC transporter;CDR ABC transporter;CDR ABC transporter;CDR ABC transporter;CDR ABC transporter;CDR ABC transporter;CDR ABC transporter;…	transport;integral component of membrane;ATP binding;ATPase activity, coupled to transmembrane movement of substances	N	N
ZtritIPO323_04g03007	243.779	-5.11138	0.410424	-12.4539	1.33e-35	6.4e-33	---NA---	0	0	N	N
ZtritIPO323_04g02208	96.074	-5.10683	0.580552	-8.79651	1.41e-18	1.79e-16	hypothetical protein MYCGRDRAFT_107758	null;null;null;null;null;null	0	N	N
ZtritIPO323_04g11758	86.5183	-5.08362	0.653805	-7.77543	7.52e-15	5.91e-13	---NA---	Protein of unknown function DUF3328;Protein of unknown function DUF3328;Protein of unknown function DUF3328;Protein of unknown function DUF3328	0	N	N
ZtritIPO323_04g07294	352.668	-5.076	0.496897	-10.2154	1.69e-24	3.66e-22	hypothetical protein MYCGRDRAFT_91409	null;null;null;null;null	0	Y	Y
ZtritIPO323_04g06177	49.0064	-5.06809	0.809732	-6.25897	3.88e-10	1.63e-08	---NA---	null;null;null;null;null	0	N	N
ZtritIPO323_04g13106	45.7724	-5.06538	0.90717	-5.58371	2.35e-08	7.74e-07	---NA---	0	0	N	N
ZtritIPO323_04g04165	589.11	-5.06364	0.331433	-15.278	1.07e-52	1.54e-49	hypothetical protein TI39_contig4278g00011	null;null;null;null;null	0	Y	N
ZtritIPO323_04g04861	14.0261	-5.05862	1.25901	-4.01794	5.87e-05	0.00101891	---NA---	null;null;null	0	N	N
ZtritIPO323_04g13643	53.1676	-5.05769	0.87595	-5.77395	7.74e-09	2.71e-07	aspartic endopeptidase pep1 like	Aspartic peptidase A1 family;Aspartic peptidase domain;Aspartic peptidase domain;Peptidase family A1 domain;Peptidase family A1 domain;Aspartic peptidase A1 family;Aspartic peptidase A1 family;Aspartic peptidase A1 family;Aspartic peptidase A1 family;Aspartic peptidase A1 family;Aspartic peptidase A1 family;Peptidase family A1 domain;Aspartic peptidase domain	aspartic-type endopeptidase activity;proteolysis	Y	N
ZtritIPO323_04g10372	35.8831	-5.05564	0.790245	-6.39755	1.58e-10	7.14e-09	56kDa selenium binding (SBP56)	WD40/YVTN repeat-like-containing domain;Cytochrome cd1-nitrite reductase-like, haem d1 domain	protein binding	N	N
ZtritIPO323_04g07338	9.13583	-5.04789	1.30005	-3.88284	0.000103242	0.00170615	MFS general substrate transporter	null;Major facilitator superfamily;Major facilitator superfamily;Major facilitator superfamily;Major facilitator superfamily;Major facilitator superfamily;Major facilitator superfamily;Major facilitator superfamily;Major facilitator superfamily;Major facilitator superfamily;Major facilitator superfamily;Major facilitator superfamily;Major facilitator superfamily;Major facilitator superfamily;Majo…	transmembrane transport;integral component of membrane	N	N
ZtritIPO323_04g11203	24.6646	-5.04003	1.0834	-4.65207	3.29e-06	7.66e-05	---NA---	null;null;null;null;null	0	Y	Y
ZtritIPO323_04g02370	309.197	-5.02931	0.350913	-14.332	1.38e-46	1.49e-43	hypothetical protein MYCGRDRAFT_105825	null;null;null;null;null	0	N	N
ZtritIPO323_04g08215	44.2585	-5.02353	0.721998	-6.95781	3.46e-12	1.91e-10	histidine permease	Amino acid permease/ SLC12A domain;Amino acid/polyamine transporter I;Amino acid/polyamine transporter I;Amino acid/polyamine transporter I;Amino acid/polyamine transporter I;Amino acid/polyamine transporter I;Amino acid/polyamine transporter I;Amino acid/polyamine transporter I;Amino acid/polyamine transporter I;Amino acid/polyamine transporter I;Amino acid/polyamine transporter I;Amino acid/pol…	membrane;amino acid transmembrane transport;amino acid transmembrane transporter activity	N	N
ZtritIPO323_04g09842	557.171	-5.02134	0.376435	-13.3392	1.37e-40	9.1e-38	hypothetical protein MYCGRDRAFT_80332	null;null;null;null;null	0	Y	Y
ZtritIPO323_04g10186	39.3494	-5.01629	1.09506	-4.58083	4.63e-06	0.000104239	major facilitator superfamily transporter	Siderophore iron transporter 1/trichothecene efflux pump Tri12;Siderophore iron transporter 1/trichothecene efflux pump Tri12;Siderophore iron transporter 1/trichothecene efflux pump Tri12;Siderophore iron transporter 1/trichothecene efflux pump Tri12;Siderophore iron transporter 1/trichothecene efflux pump Tri12;Siderophore iron transporter 1/trichothecene efflux pump Tri12;Siderophore iron tran…	transport	N	N
ZtritIPO323_04g01357	65.6421	-4.99519	0.800448	-6.24049	4.36e-10	1.81e-08	peptidase M3A and thimet oligopeptidase F	Neurolysin/Thimet oligopeptidase, N-terminal;Peptidase M3A/M3B;Neurolysin/Thimet oligopeptidase, domain 2;Metallopeptidase, catalytic domain;Metallopeptidase, catalytic domain;Metallopeptidase, catalytic domain;Metallopeptidase, catalytic domain;Metallopeptidase, catalytic domain;Metallopeptidase, catalytic domain;Metallopeptidase, catalytic domain;Metallopeptidase, catalytic domain;Metallopeptid…	metalloendopeptidase activity;proteolysis	N	N
ZtritIPO323_04g06003	34.1058	-4.98539	0.876799	-5.6859	1.3e-08	4.43e-07	transcription factor C6 like	Zn(2)-C6 fungal-type DNA-binding domain;Zn(2)-C6 fungal-type DNA-binding domain;Zn(2)-C6 fungal-type DNA-binding domain;Fungal transcription factor;Fungal transcription factor;Fungal transcription factor;Zn(2)-C6 fungal-type DNA-binding domain;Zn(2)-C6 fungal-type DNA-binding domain	RNA polymerase II transcription factor activity, sequence-specific DNA binding;nucleus;zinc ion binding;regulation of transcription, DNA-templated	N	N
ZtritIPO323_04g09680	504.004	-4.97498	0.409519	-12.1484	5.85e-34	2.53e-31	hypothetical protein MYCGRDRAFT_93075	null;null;null;null;null	0	Y	Y
ZtritIPO323_04g11900	9.01903	-4.97109	1.37205	-3.6231	0.000291094	0.00424271	---NA---	null;null;null;null;null	0	Y	N
ZtritIPO323_04g13327	61.0428	-4.95717	0.791659	-6.26174	3.81e-10	1.61e-08	hypothetical protein MYCGRDRAFT_105682	null;null;null;null;null	0	Y	Y
ZtritIPO323_04g10485	24.6995	-4.95	1.10749	-4.46959	7.84e-06	0.000168496	hypothetical protein TI39_contig1088g00001	null;null;null;null;null;null	0	Y	N
ZtritIPO323_04g04278	6.92548	-4.94749	1.34766	-3.67117	0.000241441	0.0035917	Vegetative incompatibility HET-E-1	P-loop containing nucleoside triphosphate hydrolase;P-loop containing nucleoside triphosphate hydrolase;P-loop containing nucleoside triphosphate hydrolase;P-loop containing nucleoside triphosphate hydrolase;P-loop containing nucleoside triphosphate hydrolase	0	N	N
ZtritIPO323_04g11904	5.2379	-4.94069	1.38905	-3.55688	0.000375285	0.0052316	hypothetical protein MYCGRDRAFT_94624	Protein of unknown function DUF3716	0	N	N
ZtritIPO323_04g06564	4.63975	-4.9405	1.37558	-3.59156	0.000328704	0.00469585	short chain dehydrogenase reductase family	Short-chain dehydrogenase/reductase SDR;Short-chain dehydrogenase/reductase SDR;NAD(P)-binding domain;Short-chain dehydrogenase/reductase SDR;Short-chain dehydrogenase/reductase SDR;NAD(P)-binding domain	oxidation-reduction process;oxidoreductase activity	N	N
ZtritIPO323_04g05630	103.567	-4.93638	0.636209	-7.75905	8.56e-15	6.6e-13	peptidase M3A and thimet oligopeptidase F	Neurolysin/Thimet oligopeptidase, N-terminal;Neurolysin/Thimet oligopeptidase, domain 2;Metallopeptidase, catalytic domain;Peptidase M3A/M3B;Peptidase M3A/M3B;Peptidase M3A/M3B;Peptidase M3A/M3B;Peptidase M3A/M3B;Peptidase M3A/M3B;Peptidase M3A/M3B;Peptidase M3A/M3B;Peptidase M3A/M3B;Peptidase M3A/M3B;Peptidase M3A/M3B	metalloendopeptidase activity;proteolysis	Y	N
ZtritIPO323_04g08985	24.9185	-4.9352	1.13773	-4.33774	1.44e-05	0.000287341	major facilitator superfamily transporter	null;null;Major facilitator superfamily;Major facilitator superfamily;Major facilitator superfamily;Major facilitator superfamily;Major facilitator superfamily;Major facilitator superfamily;Major facilitator superfamily;Major facilitator superfamily;Major facilitator superfamily;Major facilitator superfamily;Major facilitator superfamily;Major facilitator superfamily;Major facilitator superfamily…	transmembrane transport;integral component of membrane	N	N
ZtritIPO323_04g06566	4.13046	-4.93354	1.35876	-3.63091	0.00028242	0.00414424	phosphoribulokinase uridine kinase family	Phosphoribulokinase/uridine kinase;P-loop containing nucleoside triphosphate hydrolase;P-loop containing nucleoside triphosphate hydrolase;P-loop containing nucleoside triphosphate hydrolase;P-loop containing nucleoside triphosphate hydrolase	kinase activity;metabolic process;ATP binding	N	N
ZtritIPO323_04g04406	44.3454	-4.93106	0.793873	-6.21139	5.25e-10	2.16e-08	---NA---	0	0	N	N
ZtritIPO323_04g09071	199.65	-4.92027	0.543997	-9.04466	1.5e-19	2e-17	hypothetical protein MYCGRDRAFT_92680	0	integral component of membrane	N	N
ZtritIPO323_04g13308	44.4282	-4.91954	0.811119	-6.06512	1.32e-09	5.16e-08	LPS glycosyltransferase	Glycosyl transferase, family 25;Glycosyl transferase, family 25;Glycosyl transferase, family 25;Glycosyl transferase, family 25;Glycosyl transferase, family 25;Glycosyl transferase, family 25;Glycosyl transferase, family 25;Glycosyl transferase, family 25	integral component of membrane	N	N
ZtritIPO323_04g00930	20.2581	-4.91748	1.11388	-4.41473	1.01e-05	0.00021063	ent-kaurene oxidase	Cytochrome P450, E-class, group IV;Cytochrome P450;Cytochrome P450;Cytochrome P450;Cytochrome P450;Cytochrome P450;Cytochrome P450;Cytochrome P450;Cytochrome P450;Cytochrome P450;Cytochrome P450;Cytochrome P450	iron ion binding;oxidation-reduction process;heme binding;oxidoreductase activity, acting on paired donors, with incorporation or reduction of molecular oxygen;monooxygenase activity	N	N
ZtritIPO323_04g09616	15.8043	-4.90511	1.27138	-3.85809	0.000114276	0.00186709	---NA---	null;null;null;null;null	0	Y	Y
ZtritIPO323_04g02937	12.9798	-4.90329	1.29566	-3.78439	0.000154084	0.00244358	glycoside hydrolase family 45	Glycoside hydrolase, family 45;RlpA-like protein, double-psi beta-barrel domain;RlpA-like protein, double-psi beta-barrel domain;RlpA-like protein, double-psi beta-barrel domain;RlpA-like protein, double-psi beta-barrel domain;RlpA-like protein, double-psi beta-barrel domain;RlpA-like protein, double-psi beta-barrel domain;RlpA-like protein, double-psi beta-barrel domain;RlpA-like protein, double…	starch metabolic process;cellulase activity;sucrose metabolic process	Y	Y
ZtritIPO323_04g13450	144.147	-4.8983	0.519351	-9.43158	4.04e-21	6.02e-19	hypothetical protein MYCGRDRAFT_95697	null;null;null;null;null	0	Y	Y
ZtritIPO323_04g13673	118.59	-4.88801	0.555756	-8.79524	1.43e-18	1.79e-16	FAD NAD(P)-binding domain-containing	null;Glucose-methanol-choline oxidoreductase, N-terminal;Glucose-methanol-choline oxidoreductase, C-terminal;FAD/NAD(P)-binding domain;FAD/NAD(P)-binding domain;FAD/NAD(P)-binding domain;FAD/NAD(P)-binding domain;FAD/NAD(P)-binding domain;FAD/NAD(P)-binding domain;FAD/NAD(P)-binding domain;FAD/NAD(P)-binding domain;FAD/NAD(P)-binding domain;FAD/NAD(P)-binding domain;FAD/NAD(P)-binding domain	oxidation-reduction process;oxidoreductase activity, acting on CH-OH group of donors;flavin adenine dinucleotide binding	Y	N
ZtritIPO323_04g02344	10.5049	-4.87264	1.26921	-3.83912	0.000123477	0.00200227	osmotically inducible	OsmC/Ohr family;K homology domain-like, alpha/beta;K homology domain-like, alpha/beta;K homology domain-like, alpha/beta;OsmC/Ohr family	0	N	N
ZtritIPO323_04g13328	6.32464	-4.86586	1.3605	-3.57653	0.000348188	0.00490928	---NA---	null;null;null;null;null	0	Y	Y
ZtritIPO323_04g11366	43.0589	-4.84342	0.732102	-6.61577	3.7e-11	1.78e-09	hypothetical protein MYCGRDRAFT_100649	null;null;null;null;null	0	Y	Y
ZtritIPO323_04g03571	12.3605	-4.81692	1.28488	-3.74892	0.000177594	0.00274098	NCS1 nucleoside transporter family	Purine-cytosine permease;Nucleobase cation symporter-1, NCS1;Nucleobase cation symporter-1, NCS1;Nucleobase cation symporter-1, NCS1;Nucleobase cation symporter-1, NCS1;Nucleobase cation symporter-1, NCS1;Nucleobase cation symporter-1, NCS1;Nucleobase cation symporter-1, NCS1;Nucleobase cation symporter-1, NCS1;Nucleobase cation symporter-1, NCS1;Nucleobase cation symporter-1, NCS1;Nucleobase cat…	transporter activity;transmembrane transport;membrane	N	N
ZtritIPO323_04g07650	9.63619	-4.79509	1.29641	-3.69876	0.000216654	0.00326796	hypothetical protein MYCGRDRAFT_103692	Velvet factor;Velvet factor;Velvet factor	0	N	N
ZtritIPO323_04g13853	22.3423	-4.79218	0.998177	-4.80093	1.58e-06	3.91e-05	hypothetical protein TI39_contig477g00004	null;null;null;null;null;null;null;null;null;null;null;null	integral component of membrane	N	N
ZtritIPO323_04g06185	185.835	-4.77813	0.558898	-8.5492	1.24e-17	1.36e-15	sesquiterpene cyclase	Isoprenoid synthase domain;Isoprenoid synthase domain	0	N	N
ZtritIPO323_04g11267	381.068	-4.77136	0.348985	-13.6721	1.49e-42	1.17e-39	sugar transporter like	Sugar/inositol transporter;Sugar/inositol transporter;Sugar/inositol transporter;Major facilitator, sugar transporter-like;Major facilitator, sugar transporter-like;Major facilitator, sugar transporter-like;Major facilitator, sugar transporter-like;Major facilitator, sugar transporter-like;Major facilitator, sugar transporter-like;Major facilitator, sugar transporter-like;Major facilitator, sugar…	transmembrane transport;substrate-specific transmembrane transporter activity;integral component of membrane	N	N
ZtritIPO323_04g02020	219.481	-4.76723	0.43409	-10.9821	4.66e-28	1.28e-25	hypothetical protein TI39_contig4239g00003	null;Antibiotic biosynthesis monooxygenase domain;Antibiotic biosynthesis monooxygenase domain;Antibiotic biosynthesis monooxygenase domain;Antibiotic biosynthesis monooxygenase domain;Antibiotic biosynthesis monooxygenase domain;Antibiotic biosynthesis monooxygenase domain;Antibiotic biosynthesis monooxygenase domain;Antibiotic biosynthesis monooxygenase domain;Antibiotic biosynthesis monooxygen…	0	N	N
ZtritIPO323_04g01806	151.873	-4.76485	0.492565	-9.67356	3.91e-22	6.62e-20	hypothetical protein TI39_contig4252g00001	Cell wall mannoprotein 1;Cell wall mannoprotein 1;Cell wall mannoprotein 1;Cell wall mannoprotein 1;Cell wall mannoprotein 1;Cell wall mannoprotein 1	catalytic activity	Y	N
ZtritIPO323_04g03488	6.62456	-4.74856	1.38746	-3.42248	0.000620524	0.00817559	---NA---	null;null;null;null;null	0	Y	Y
ZtritIPO323_04g12277	14.1876	-4.72495	1.27901	-3.69423	0.00022055	0.00330589	Alpha beta hydrolase fold-1 like	Epoxide hydrolase-like;Alpha/Beta hydrolase fold;Alpha/beta hydrolase fold-1;Alpha/beta hydrolase fold-1;Alpha/beta hydrolase fold-1;Alpha/beta hydrolase fold-1;Alpha/Beta hydrolase fold	catalytic activity	N	N
ZtritIPO323_04g06838	4.34872	-4.72169	1.40402	-3.36298	0.000771072	0.00982946	hypothetical protein TI39_contig4165g00002	0	0	N	N
ZtritIPO323_04g11334	378.079	-4.71938	0.383331	-12.3115	7.85e-35	3.57e-32	hypothetical protein MYCGRDRAFT_94232	null;null;null;null;null	0	Y	Y
ZtritIPO323_04g01320	55.9227	-4.7115	0.562544	-8.37535	5.51e-17	5.41e-15	2-deoxy-d-gluconate 3-dehydrogenase like	null;Short-chain dehydrogenase/reductase SDR;Short-chain dehydrogenase/reductase SDR;Short-chain dehydrogenase/reductase SDR;Short-chain dehydrogenase/reductase SDR;NAD(P)-binding domain;NAD(P)-binding domain;Short-chain dehydrogenase/reductase SDR;Short-chain dehydrogenase/reductase SDR;Short-chain dehydrogenase/reductase SDR;Short-chain dehydrogenase/reductase SDR;Short-chain dehydrogenase/redu…	oxidation-reduction process;oxidoreductase activity;integral component of membrane	N	N
ZtritIPO323_04g10542	11.9441	-4.70888	1.31319	-3.58583	0.000336002	0.00476859	3-isopropylmalate dehydratase	Aconitase/3-isopropylmalate dehydratase large subunit, alpha/beta/alpha domain;Aconitase/3-isopropylmalate dehydratase large subunit, alpha/beta/alpha, subdomain 2;Aconitase/3-isopropylmalate dehydratase large subunit, alpha/beta/alpha domain;Aconitase A/isopropylmalate dehydratase small subunit, swivel domain;Aconitase/3-isopropylmalate dehydratase, swivel;Aconitase/3-isopropylmalate dehydratase…	hydro-lyase activity;metabolic process	N	N
ZtritIPO323_04g04220	12.0207	-4.69406	1.29152	-3.63452	0.0002785	0.00409366	glycoside hydrolase family 2	Glycoside hydrolase, family 2;Beta galactosidase small chain/ domain 5;Glycoside hydrolase-type carbohydrate-binding;Glycosyl hydrolases family 2, sugar binding domain;Glycoside hydrolase, family 2/20, immunoglobulin-like beta-sandwich domain;Glycoside hydrolase family 2, catalytic domain;Galactose-binding domain-like;Beta galactosidase small chain/ domain 5;Glycoside hydrolase, catalytic domain;…	beta-galactosidase activity;carbohydrate binding;glycosaminoglycan catabolic process;glycosphingolipid metabolic process;glycerolipid metabolic process;galactose metabolic process;beta-galactosidase complex	N	N
ZtritIPO323_04g10541	12.3395	-4.67781	1.28519	-3.63979	0.000272862	0.00401762	Short-chain dehydrogenase	Short-chain dehydrogenase/reductase SDR;Short-chain dehydrogenase/reductase SDR;NAD(P)-binding domain;Short-chain dehydrogenase/reductase SDR;Short-chain dehydrogenase/reductase SDR;Short-chain dehydrogenase/reductase SDR;Short-chain dehydrogenase/reductase SDR;NAD(P)-binding domain	oxidation-reduction process;oxidoreductase activity	N	N
ZtritIPO323_04g01606	21.4836	-4.67247	0.930913	-5.01923	5.19e-07	1.41e-05	---NA---	null;null;null;null;null	0	Y	Y
ZtritIPO323_04g05464	19.2564	-4.66938	1.09376	-4.26909	1.96e-05	0.000381207	---NA---	null;null;null;null;null	0	Y	Y
ZtritIPO323_04g10723	123.814	-4.6604	0.652486	-7.14253	9.16e-13	5.58e-11	hypothetical protein MYCGRDRAFT_104794	null;null;null;null;null	0	Y	Y
ZtritIPO323_04g02259	81.167	-4.652	0.599974	-7.75366	8.93e-15	6.83e-13	amino acid permease like	Amino acid/polyamine transporter I;Amino acid permease/ SLC12A domain;Amino acid permease/ SLC12A domain;Amino acid/polyamine transporter I;Amino acid/polyamine transporter I;Amino acid/polyamine transporter I;Amino acid/polyamine transporter I;Amino acid/polyamine transporter I;Amino acid/polyamine transporter I;Amino acid/polyamine transporter I;Amino acid/polyamine transporter I;Amino acid/pol…	membrane;amino acid transmembrane transport;amino acid transmembrane transporter activity	N	N
ZtritIPO323_04g13146	16.9845	-4.64742	1.30722	-3.5552	0.000377695	0.00525672	hypothetical protein TI39_contig4540g00002	Protein of unknown function DUF3328;Protein of unknown function DUF3328;Protein of unknown function DUF3328;Protein of unknown function DUF3328;Protein of unknown function DUF3328;Protein of unknown function DUF3328	integral component of membrane	N	N
ZtritIPO323_04g07728	57.7778	-4.64571	0.555358	-8.36524	6e-17	5.83e-15	hydroxyisocaproate dehydrogenase	NAD(P)-binding domain;D-isomer specific 2-hydroxyacid dehydrogenase, NAD-binding domain;NAD(P)-binding domain;D-isomer specific 2-hydroxyacid dehydrogenase, catalytic domain;D-isomer specific 2-hydroxyacid dehydrogenase, catalytic domain;D-isomer specific 2-hydroxyacid dehydrogenase, catalytic domain;D-isomer specific 2-hydroxyacid dehydrogenase, catalytic domain;D-isomer specific 2-hydroxyacid d…	oxidation-reduction process;NAD binding;oxidoreductase activity, acting on the CH-OH group of donors, NAD or NADP as acceptor	N	N
ZtritIPO323_04g11245	260.396	-4.64484	0.658861	-7.04981	1.79e-12	1.04e-10	hypothetical protein COCC4DRAFT_176663	null;null;null;null;null	RNA-directed RNA polymerase complex;RNA-directed RNA polymerase activity;purine nucleobase metabolic process;transcription, RNA-templated	Y	Y
ZtritIPO323_04g10977	13.4153	-4.64465	1.29963	-3.57383	0.000351797	0.00495208	2-haloalkanoic acid dehalogenase	HAD-like domain;HAD-like domain;HAD-like domain;HAD-like domain	0	N	N
ZtritIPO323_04g07357	34.9878	-4.64349	0.660777	-7.02732	2.11e-12	1.2e-10	protease s8 tripeptidyl peptidase like	Peptidase S53, activation domain;Peptidase S8/S53 domain;Peptidase S53, activation domain;Peptidase S53, activation domain;Peptidase S53, activation domain;Peptidase S53, activation domain;Peptidase S53, activation domain;Peptidase S53, activation domain;Peptidase S53, activation domain;Peptidase S53, activation domain;Peptidase S53, activation domain;Peptidase S53, activation domain;Peptidase S5…	proteolysis;serine-type endopeptidase activity	Y	N
ZtritIPO323_04g03808	6.70459	-4.63636	1.36739	-3.39066	0.000697245	0.0090079	esterase lipase	Alpha/Beta hydrolase fold;Alpha/beta hydrolase fold-3;Alpha/beta hydrolase fold-3;Alpha/beta hydrolase fold-3;Alpha/beta hydrolase fold-3;Alpha/beta hydrolase fold-3;Alpha/Beta hydrolase fold	hydrolase activity;metabolic process	N	N
ZtritIPO323_04g05866	264.617	-4.6336	0.404353	-11.4593	2.11e-30	7.6e-28	alpha beta-hydrolase	Peptidase S10, serine carboxypeptidase;Peptidase S10, serine carboxypeptidase;Alpha/Beta hydrolase fold;Alpha/Beta hydrolase fold;Peptidase S10, serine carboxypeptidase;Peptidase S10, serine carboxypeptidase;Peptidase S10, serine carboxypeptidase;Peptidase S10, serine carboxypeptidase;Peptidase S10, serine carboxypeptidase;Peptidase S10, serine carboxypeptidase;Alpha/Beta hydrolase fold	serine-type carboxypeptidase activity;proteolysis	Y	N
ZtritIPO323_04g01842	84.2995	-4.63041	0.537512	-8.61451	7.02e-18	7.99e-16	thioredoxin reductase like	null;Pyridine nucleotide-disulphide oxidoreductase, class-II;FAD/NAD(P)-binding domain;FAD/NAD(P)-binding domain;FAD/NAD(P)-binding domain;FAD/NAD(P)-binding domain;FAD/NAD(P)-binding domain;FAD/NAD(P)-binding domain;FAD/NAD(P)-binding domain;FAD/NAD(P)-binding domain;FAD/NAD(P)-binding domain;FAD/NAD(P)-binding domain;FAD/NAD(P)-binding domain;FAD/NAD(P)-binding domain;FAD/NAD(P)-binding domain	oxidation-reduction process;oxidoreductase activity	N	N
ZtritIPO323_04g12742	165.964	-4.62706	0.471429	-9.81498	9.71e-23	1.82e-20	carbohydrate-binding module family 50	LysM domain;LysM domain;LysM domain;LysM domain;LysM domain;LysM domain;LysM domain;LysM domain;LysM domain	0	Y	Y
ZtritIPO323_04g10513	9.43304	-4.60043	1.35125	-3.40456	0.00066271	0.00861324	glycosyl hydrolase family 2	Glycoside hydrolase, family 2;Galactose-binding domain-like;Glycosyl hydrolases family 2, sugar binding domain;Glycoside hydrolase, family 2, immunoglobulin-like beta-sandwich;Glycoside hydrolase, family 2, immunoglobulin-like beta-sandwich;Domain of unknown function DUF4982;Glycoside hydrolase family 2, catalytic domain;Glycoside hydrolase, catalytic domain;Glycoside hydrolase, family 2/20, immu…	carbohydrate metabolic process;hydrolase activity, hydrolyzing O-glycosyl compounds	N	N
ZtritIPO323_04g10082	19.2575	-4.59938	1.07971	-4.25983	2.05e-05	0.000395571	tyrosinase family	Tyrosinase copper-binding domain;Tyrosinase copper-binding domain;Uncharacterised domain, di-copper centre;Uncharacterised domain, di-copper centre;Uncharacterised domain, di-copper centre;Uncharacterised domain, di-copper centre	oxidoreductase activity;metabolic process	N	N
ZtritIPO323_04g11163	103.9	-4.59606	0.537308	-8.55387	1.19e-17	1.32e-15	hypothetical protein MYCGRDRAFT_109992	null;null;null;null;null	integral component of membrane	Y	Y
ZtritIPO323_04g06528	13.9957	-4.58057	1.34997	-3.39309	0.00069108	0.00896847	---NA---	null;null;null;null;null	0	Y	Y
ZtritIPO323_04g00168	101.392	-4.56744	0.540991	-8.44273	3.1e-17	3.22e-15	hypothetical protein MYCGRDRAFT_88698	null;null;null;null;null	0	N	N
ZtritIPO323_04g01319	37.3334	-4.56386	0.651973	-7.00007	2.56e-12	1.43e-10	sorbitol dehydrogenase	Polyketide synthase, enoylreductase domain;Alcohol dehydrogenase, C-terminal;Alcohol dehydrogenase, N-terminal;GroES-like;NAD(P)-binding domain;Alcohol dehydrogenase superfamily, zinc-type;Alcohol dehydrogenase superfamily, zinc-type;GroES-like;NAD(P)-binding domain	oxidation-reduction process;oxidoreductase activity;zinc ion binding	N	N
ZtritIPO323_04g13639	353.09	-4.55062	0.405486	-11.2226	3.16e-29	9.1e-27	hypothetical protein MYCGRDRAFT_95833	null;null;null;null;null	0	Y	N
ZtritIPO323_04g06112	202.29	-4.53871	0.423966	-10.7054	9.6e-27	2.44e-24	---NA---	null;null;null;null;null	0	Y	Y
ZtritIPO323_04g04514	5.96076	-4.53678	1.33058	-3.40963	0.000650503	0.00848009	---NA---	null;null;null	0	N	N
ZtritIPO323_04g01672	6.05378	-4.5281	1.31678	-3.43877	0.000584372	0.00776417	---NA---	null;null;null;null;null	0	N	N
ZtritIPO323_04g06513	147.669	-4.52354	0.457208	-9.89384	4.43e-23	8.5e-21	glycoside hydrolase family 125	Metal-independent alpha-mannosidase;Metal-independent alpha-mannosidase;Metal-independent alpha-mannosidase;Six-hairpin glycosidase;Six-hairpin glycosidase;Six-hairpin glycosidase;Six-hairpin glycosidase;Six-hairpin glycosidase;Six-hairpin glycosidase;Six-hairpin glycosidase;Six-hairpin glycosidase;Six-hairpin glycosidase-like	catalytic activity	Y	N
ZtritIPO323_04g12595	36.3755	-4.52172	0.784803	-5.7616	8.33e-09	2.89e-07	hypothetical protein MYCGRDRAFT_110409	null;null;null;null;null;null;null;null	0	N	N
ZtritIPO323_04g04298	48.7921	-4.51376	0.671557	-6.72134	1.8e-11	9.21e-10	pollen receptor-like kinase 4	null;Leucine-rich repeat domain, L domain-like;Leucine-rich repeat;Leucine-rich repeat;Leucine-rich repeat;Leucine-rich repeat;Leucine-rich repeat;Leucine-rich repeat;Leucine-rich repeat;Leucine-rich repeat;Leucine-rich repeat domain, L domain-like	protein binding	Y	N
ZtritIPO323_04g12421	106.019	-4.51289	0.506879	-8.90329	5.42e-19	6.99e-17	---NA---	null;null;null;null;null	0	Y	N
ZtritIPO323_04g00928	10.5021	-4.50925	1.29515	-3.48164	0.00049836	0.00670923	aldehyde dehydrogenase partial	Aldehyde dehydrogenase, C-terminal;Aldehyde dehydrogenase domain;Aldehyde dehydrogenase N-terminal domain;Aldehyde dehydrogenase N-terminal domain;Aldehyde dehydrogenase N-terminal domain;Aldehyde/histidinol dehydrogenase	oxidation-reduction process;oxidoreductase activity, acting on the aldehyde or oxo group of donors, NAD or NADP as acceptor	N	N
ZtritIPO323_04g04285	191.939	-4.48089	0.523422	-8.56075	1.12e-17	1.26e-15	3-(2,3-dihydroxyphenyl)propionate dioxygenase	Metallopeptidase, catalytic domain;Peptidase M3A/M3B;Neurolysin/Thimet oligopeptidase, domain 2;Neurolysin/Thimet oligopeptidase, N-terminal;Neurolysin/Thimet oligopeptidase, N-terminal;Neurolysin/Thimet oligopeptidase, N-terminal;Neurolysin/Thimet oligopeptidase, N-terminal;Neurolysin/Thimet oligopeptidase, N-terminal;Neurolysin/Thimet oligopeptidase, N-terminal;Neurolysin/Thimet oligopeptidase,…	metalloendopeptidase activity;proteolysis	Y	N
ZtritIPO323_04g11759	16.4801	-4.47293	1.1616	-3.85066	0.000117799	0.0019174	hypothetical protein MYCGRDRAFT_24171, partial	null;Major facilitator superfamily;Major facilitator superfamily;Major facilitator superfamily;Major facilitator superfamily;Major facilitator superfamily;Major facilitator superfamily;Major facilitator superfamily;Major facilitator superfamily;Major facilitator superfamily;Major facilitator superfamily;Major facilitator superfamily;Major facilitator superfamily;Major facilitator superfamily;Majo…	transmembrane transport;integral component of membrane	N	N
ZtritIPO323_04g09800	12.8306	-4.45542	1.01848	-4.37458	1.22e-05	0.000247424	hypothetical protein MYCGRDRAFT_104462	null;null;null;null;null	0	N	N
ZtritIPO323_04g08743	72.7423	-4.43435	0.700272	-6.33232	2.41e-10	1.08e-08	hypothetical protein TI39_contig5886g00004	null;null;null;null;null	0	N	N
ZtritIPO323_04g10978	15.489	-4.42843	1.11401	-3.97523	7.03e-05	0.00121295	amino acid permease like	Amino acid/polyamine transporter I;Amino acid permease/ SLC12A domain;Amino acid permease/ SLC12A domain;Amino acid/polyamine transporter I;Amino acid/polyamine transporter I;Amino acid/polyamine transporter I;Amino acid/polyamine transporter I;Amino acid/polyamine transporter I;Amino acid/polyamine transporter I;Amino acid/polyamine transporter I;Amino acid/polyamine transporter I;Amino acid/pol…	membrane;amino acid transmembrane transport;amino acid transmembrane transporter activity	N	N
ZtritIPO323_04g01627	26.1242	-4.41773	0.837364	-5.27576	1.32e-07	3.91e-06	Exo-beta-1,3- partial	Pectin lyase fold;Pectate lyase superfamily protein;Pectate lyase superfamily protein;Pectate lyase superfamily protein;Pectate lyase superfamily protein;Pectate lyase superfamily protein;Pectate lyase superfamily protein;Pectate lyase superfamily protein;Pectate lyase superfamily protein;Pectin lyase fold/virulence factor;Pectin lyase fold/virulence factor	hydrolase activity	Y	N
ZtritIPO323_04g08955	114.289	-4.40409	0.565502	-7.78793	6.81e-15	5.4e-13	hypothetical protein MYCGRDRAFT_109137	null;null;null;null;null	0	Y	Y
ZtritIPO323_04g08981	44.5301	-4.40233	0.711799	-6.1848	6.22e-10	2.55e-08	tyrosinase tyrosinase: common central domain	Tyrosinase copper-binding domain;Uncharacterised domain, di-copper centre;Tyrosinase copper-binding domain;Tyrosinase copper-binding domain;Tyrosinase copper-binding domain;Uncharacterised domain, di-copper centre	oxidoreductase activity;metabolic process	N	N
ZtritIPO323_04g07218	80.6576	-4.39452	0.522304	-8.41372	3.97e-17	3.99e-15	OPT oligopeptide transporter	Oligopeptide transporter, OPT superfamily;Oligopeptide transporter, OPT superfamily;Oligopeptide transporter, OPT superfamily;Oligopeptide transporter, OPT superfamily;Oligopeptide transporter, OPT superfamily;Oligopeptide transporter, OPT superfamily;Oligopeptide transporter, OPT superfamily;Oligopeptide transporter, OPT superfamily;Oligopeptide transporter, OPT superfamily;Oligopeptide transpor…	transmembrane transport	N	N
ZtritIPO323_04g11912	59.0462	-4.36037	0.614933	-7.09081	1.33e-12	7.95e-11	---NA---	null;null;null;null;null	0	Y	Y
ZtritIPO323_04g08989	148.725	-4.35327	0.470381	-9.25478	2.15e-20	2.99e-18	hypothetical protein MYCGRDRAFT_71216	null;null;null;null;null;null;null	0	N	N
ZtritIPO323_04g11244	157.804	-4.33527	0.521291	-8.31641	9.07e-17	8.71e-15	hypothetical protein MYCGRDRAFT_94170	0	0	N	N
ZtritIPO323_04g12314	62.1506	-4.33309	0.640981	-6.7601	1.38e-11	7.09e-10	MFS quinate transporter like	Sugar/inositol transporter;Sugar/inositol transporter;Major facilitator, sugar transporter-like;Major facilitator, sugar transporter-like;Major facilitator, sugar transporter-like;Major facilitator, sugar transporter-like;Major facilitator, sugar transporter-like;Major facilitator, sugar transporter-like;Major facilitator, sugar transporter-like;Major facilitator, sugar transporter-like;Major fac…	transmembrane transport;substrate-specific transmembrane transporter activity;integral component of membrane	N	N
ZtritIPO323_04g11029	14.9681	-4.29703	1.16098	-3.70121	0.000214573	0.00324223	flavin-dependent oxidoreductase	null;FAD-binding domain;FAD/NAD(P)-binding domain;FAD/NAD(P)-binding domain;FAD/NAD(P)-binding domain;FAD/NAD(P)-binding domain;FAD/NAD(P)-binding domain	FAD binding;oxidation-reduction process;oxidoreductase activity	N	N
ZtritIPO323_04g09713	40.5161	-4.29593	0.656127	-6.54741	5.85e-11	2.77e-09	hypothetical protein AC579_6141	Protein of unknown function DUF3328;Protein of unknown function DUF3328;Protein of unknown function DUF3328;Protein of unknown function DUF3328;Protein of unknown function DUF3328;Protein of unknown function DUF3328	0	N	N
ZtritIPO323_04g13518	75.8946	-4.29572	0.529364	-8.11487	4.86e-16	4.2e-14	glycoside hydrolase family 43	Glycosyl hydrolase, five-bladed beta-propellor domain;Glycoside hydrolase, family 43;Glycoside hydrolase, family 43;Glycoside hydrolase, family 43;Glycoside hydrolase, family 43;Glycoside hydrolase, family 43;Glycoside hydrolase, family 43;Glycoside hydrolase, family 43;Glycoside hydrolase, family 43;Glycosyl hydrolase, five-bladed beta-propellor domain;Glycosyl hydrolase, five-bladed beta-propel…	carbohydrate metabolic process;hydrolase activity, hydrolyzing O-glycosyl compounds	Y	N
ZtritIPO323_04g01101	19.0373	-4.29357	0.956244	-4.49004	7.12e-06	0.000154251	dihydrodipicolinate synthetase family	DapA-like;DapA-like;DapA-like;Aldolase-type TIM barrel;DapA-like;DapA-like;DapA-like;DapA-like;DapA-like;DapA-like;DapA-like	lyase activity;metabolic process	N	N
ZtritIPO323_04g02941	56.8122	-4.2709	0.800542	-5.33501	9.55e-08	2.88e-06	hypothetical protein MYCGRDRAFT_96423	0	0	N	N
ZtritIPO323_04g06114	52.7963	-4.2683	0.946175	-4.51111	6.45e-06	0.00014111	hypothetical protein MYCGRDRAFT_90751	null;null;null;null;null;null	0	N	N
ZtritIPO323_04g04511	8.79285	-4.26385	1.1361	-3.75305	0.000174694	0.00270104	integral membrane	null;Glucose receptor Git3, N-terminal;G protein-coupled receptor GPR1, C-terminal;G protein-coupled receptor GPR1, C-terminal;G protein-coupled receptor GPR1, C-terminal;G protein-coupled receptor GPR1, C-terminal;G protein-coupled receptor GPR1, C-terminal;G protein-coupled receptor GPR1, C-terminal;G protein-coupled receptor GPR1, C-terminal;G protein-coupled receptor GPR1, C-terminal;G protei…	integral component of membrane	N	N
ZtritIPO323_04g09302	55.098	-4.2616	0.628825	-6.77708	1.23e-11	6.35e-10	hypothetical protein TI39_contig5851g00001	null;null;null;null;null;null;null;null;null;null;null;null;null;null	integral component of membrane	N	N
ZtritIPO323_04g12360	54.6892	-4.26134	0.564147	-7.55361	4.23e-14	2.95e-12	---NA---	null;null;null;null;null	0	Y	Y
ZtritIPO323_04g03812	59.872	-4.2598	0.58608	-7.26829	3.64e-13	2.31e-11	hypothetical protein TI39_contig5958g00001	Protein of unknown function DUF3328;Protein of unknown function DUF3328;Protein of unknown function DUF3328;Protein of unknown function DUF3328;Protein of unknown function DUF3328;Protein of unknown function DUF3328	0	N	N
ZtritIPO323_04g04076	98.1331	-4.24799	0.464341	-9.14841	5.78e-20	7.8e-18	hypothetical protein MYCGRDRAFT_82925	null;null;null;null;null	0	Y	Y
ZtritIPO323_04g10152	117.791	-4.23966	0.448757	-9.44756	3.47e-21	5.26e-19	general substrate transporter	Sugar/inositol transporter;Sugar/inositol transporter;Sugar/inositol transporter;Major facilitator, sugar transporter-like;Major facilitator, sugar transporter-like;Major facilitator, sugar transporter-like;Major facilitator, sugar transporter-like;Major facilitator, sugar transporter-like;Major facilitator, sugar transporter-like;Major facilitator, sugar transporter-like;Major facilitator, sugar…	transmembrane transport;substrate-specific transmembrane transporter activity;integral component of membrane	N	N
ZtritIPO323_04g00809	35.0894	-4.22586	0.767692	-5.50463	3.7e-08	1.19e-06	---NA---	0	0	N	N
ZtritIPO323_04g03373	22.1075	-4.205	1.15919	-3.62753	0.000286145	0.00418469	beta- partial	0	0	N	N
ZtritIPO323_04g02998	311.835	-4.19193	0.369917	-11.3321	9.1e-30	2.91e-27	hypothetical protein MYCGRDRAFT_111159	null;null;null;null;null	0	N	N
ZtritIPO323_04g10408	32.0823	-4.18343	0.838389	-4.98985	6.04e-07	1.63e-05	peptidase M3A and thimet oligopeptidase F	Metallopeptidase, catalytic domain;Neurolysin/Thimet oligopeptidase, domain 2;Neurolysin/Thimet oligopeptidase, N-terminal;Peptidase M3A/M3B;Peptidase M3A/M3B;Peptidase M3A/M3B;Peptidase M3A/M3B;Peptidase M3A/M3B;Peptidase M3A/M3B;Peptidase M3A/M3B;Peptidase M3A/M3B;Peptidase M3A/M3B;Peptidase M3A/M3B	metalloendopeptidase activity;proteolysis	Y	N
ZtritIPO323_04g01953	10.0355	-4.1422	1.02642	-4.03559	5.45e-05	0.000956808	---NA---	null;null;null;null;null	0	N	N
ZtritIPO323_04g00059	16.0607	-4.11345	0.940225	-4.37497	1.21e-05	0.000247424	proline oxidase like	Proline dehydrogenase domain;FAD-linked oxidoreductase-like;Proline oxidase family;FAD-linked oxidoreductase-like	proline catabolic process;proline dehydrogenase activity;arginine metabolic process;proline biosynthetic process	N	N
ZtritIPO323_04g10730	100.067	-4.10524	0.506533	-8.10458	5.29e-16	4.5e-14	alkanesulfonate monooxygenase	Luciferase-like domain;Nitrilotriacetate monooxygenase component A/pristinamycin IIA synthase subunit A;Nitrilotriacetate monooxygenase component A/pristinamycin IIA synthase subunit A;Luciferase-like domain;Luciferase-like domain;Luciferase-like domain;Luciferase-like domain	oxidation-reduction process;oxidoreductase activity, acting on paired donors, with incorporation or reduction of molecular oxygen;monooxygenase activity	N	N
ZtritIPO323_04g08982	89.3962	-4.1047	0.508416	-8.07351	6.83e-16	5.68e-14	hypothetical protein TI39_contig352g00040	Protein of unknown function DUF3328;Protein of unknown function DUF3328;Protein of unknown function DUF3328;Protein of unknown function DUF3328;Protein of unknown function DUF3328;Protein of unknown function DUF3328	integral component of membrane	N	N
ZtritIPO323_04g00936	106.642	-4.09107	0.530212	-7.71591	1.2e-14	9.03e-13	cytochrome p450	Cytochrome P450, E-class, group IV;Cytochrome P450;Cytochrome P450;Cytochrome P450;Cytochrome P450;Cytochrome P450;Cytochrome P450;Cytochrome P450;Cytochrome P450	iron ion binding;oxidation-reduction process;heme binding;oxidoreductase activity, acting on paired donors, with incorporation or reduction of molecular oxygen;monooxygenase activity	N	N
ZtritIPO323_04g10622	46.079	-4.06367	0.890658	-4.56254	5.05e-06	0.000112184	catechol 1,2-dioxygenase	Catechol dioxygenase, N-terminal;Intradiol ring-cleavage dioxygenase, core;Intradiol ring-cleavage dioxygenase, C-terminal;Intradiol ring-cleavage dioxygenase, C-terminal;Intradiol ring-cleavage dioxygenase, C-terminal;Intradiol ring-cleavage dioxygenase, core	1,4-dichlorobenzene catabolic process;xylene catabolic process;ferric iron binding;carbazole catabolic process;catechol 1,2-dioxygenase activity;oxidation-reduction process;toluene catabolic process;benzoate metabolic process;catechol-containing compound metabolic process	N	N
ZtritIPO323_04g03369	19.0572	-4.04143	0.846046	-4.77685	1.78e-06	4.32e-05	short-chain dehydrogenase	Short-chain dehydrogenase/reductase SDR;Short-chain dehydrogenase/reductase SDR;NAD(P)-binding domain;NAD(P)-binding domain;NAD(P)-binding domain;NAD(P)-binding domain;NAD(P)-binding domain;NAD(P)-binding domain;NAD(P)-binding domain;NAD(P)-binding domain;NAD(P)-binding domain	0	N	N
ZtritIPO323_04g08978	27.6763	-4.02596	0.858947	-4.68709	2.77e-06	6.56e-05	hypothetical protein MYCGRDRAFT_28978, partial	Protein of unknown function DUF3328;Protein of unknown function DUF3328;Protein of unknown function DUF3328;Protein of unknown function DUF3328;Protein of unknown function DUF3328;Protein of unknown function DUF3328	integral component of membrane	N	N
ZtritIPO323_04g00970	204.636	-4.02451	0.343773	-11.7069	1.18e-31	4.62e-29	amino acid permease	Amino acid/polyamine transporter I;Amino acid permease/ SLC12A domain;Amino acid/polyamine transporter I;Amino acid/polyamine transporter I;Amino acid/polyamine transporter I;Amino acid/polyamine transporter I;Amino acid/polyamine transporter I;Amino acid/polyamine transporter I;Amino acid/polyamine transporter I;Amino acid/polyamine transporter I;Amino acid/polyamine transporter I;Amino acid/pol…	membrane;amino acid transmembrane transport;amino acid transmembrane transporter activity	N	N
ZtritIPO323_04g05471	23.3973	-4.01278	0.768489	-5.22165	1.77e-07	5.18e-06	short-chain dehydrogenase	Short-chain dehydrogenase/reductase SDR;NAD(P)-binding domain;NAD(P)-binding domain;Short-chain dehydrogenase/reductase SDR;Short-chain dehydrogenase/reductase SDR;Short-chain dehydrogenase/reductase SDR;Short-chain dehydrogenase/reductase SDR;NAD(P)-binding domain	oxidation-reduction process;oxidoreductase activity	N	N
ZtritIPO323_04g04513	78.7702	-3.9856	0.513236	-7.76562	8.12e-15	6.33e-13	major facilitator superfamily transporter like	null;Major facilitator superfamily;Major facilitator superfamily;Major facilitator superfamily;Major facilitator superfamily;Major facilitator superfamily;Major facilitator superfamily;Major facilitator superfamily;Major facilitator superfamily;Major facilitator superfamily;Major facilitator superfamily;Major facilitator superfamily;Major facilitator superfamily;Major facilitator superfamily;Majo…	transmembrane transport;integral component of membrane	N	N
ZtritIPO323_04g00373	70.8315	-3.98291	0.566212	-7.03432	2e-12	1.15e-10	glycoside hydrolase family 31	Glycoside hydrolase family 31;Glycoside hydrolase family 31;Glycoside hydrolase family 31;Glycoside hydrolase family 31;Glycoside hydrolase family 31;Glycoside hydrolase family 31;Glycoside hydrolase family 31;Glycoside hydrolase family 31;Glycoside hydrolase family 31;Glycoside hydrolase superfamily	carbohydrate metabolic process;hydrolase activity, hydrolyzing O-glycosyl compounds	N	N
ZtritIPO323_04g08152	34.4312	-3.98272	0.698396	-5.70267	1.18e-08	4.03e-07	FAD binding domain-containing	CO dehydrogenase flavoprotein-like, FAD-binding, subdomain 2;FAD linked oxidase, N-terminal;FAD-binding, type 2, subdomain 1;Berberine/berberine-like;Berberine/berberine-like;Berberine/berberine-like;Berberine/berberine-like;Berberine/berberine-like;Berberine/berberine-like;Berberine/berberine-like;Berberine/berberine-like;FAD-binding, type 2;FAD-binding, type 2	oxidation-reduction process;oxidoreductase activity, acting on CH-OH group of donors;flavin adenine dinucleotide binding	Y	N
ZtritIPO323_04g02546	26.5489	-3.93219	0.734409	-5.35422	8.59e-08	2.64e-06	---NA---	0	0	N	N
ZtritIPO323_04g09614	104.208	-3.92711	0.43473	-9.03345	1.66e-19	2.18e-17	hypothetical protein MYCGRDRAFT_104383	null;null;null;null;null	0	Y	Y
ZtritIPO323_04g01769	226.545	-3.92174	0.391367	-10.0206	1.24e-23	2.49e-21	glycoside hydrolase family 2	Glycoside hydrolase, family 2, immunoglobulin-like beta-sandwich;Glycoside hydrolase, family 2/20, immunoglobulin-like beta-sandwich domain;Glycoside hydrolase, catalytic domain;Glycoside hydrolase, catalytic domain;Glycoside hydrolase, catalytic domain;Glycoside hydrolase, catalytic domain;Glycoside hydrolase, catalytic domain;Glycoside hydrolase, catalytic domain;Glycoside hydrolase, catalytic …	carbohydrate metabolic process;hydrolase activity, hydrolyzing O-glycosyl compounds	Y	N
ZtritIPO323_04g11328	31.0584	-3.92123	0.987317	-3.97161	7.14e-05	0.00122913	hypothetical protein MYCGRDRAFT_110052	null;null;null;null;null;null	0	Y	Y
ZtritIPO323_04g10527	695.954	-3.91374	0.299726	-13.0577	5.74e-39	3.31e-36	---NA---	null;null;null;null;null	0	Y	Y
ZtritIPO323_04g06568	18.6751	-3.89823	0.898383	-4.33916	1.43e-05	0.000286152	MFS alpha-glucoside transporter like	Sugar/inositol transporter;Sugar/inositol transporter;Major facilitator, sugar transporter-like;Major facilitator, sugar transporter-like;Major facilitator, sugar transporter-like;Major facilitator, sugar transporter-like;Major facilitator, sugar transporter-like;Major facilitator, sugar transporter-like;Major facilitator, sugar transporter-like;Major facilitator, sugar transporter-like;Major fac…	transmembrane transport;substrate-specific transmembrane transporter activity;integral component of membrane	N	N
ZtritIPO323_04g02908	33.0857	-3.89642	0.857393	-4.5445	5.51e-06	0.000121105	alkanesulfonate monooxygenase	Luciferase-like domain;Luciferase-like domain;Luciferase-like domain;Luciferase-like domain;Luciferase-like domain	oxidation-reduction process;oxidoreductase activity, acting on paired donors, with incorporation or reduction of molecular oxygen	N	N
ZtritIPO323_04g00199	128.522	-3.89176	0.420876	-9.24681	2.31e-20	3.17e-18	aldose 1-epimerase	Glycoside hydrolase-type carbohydrate-binding;Aldose 1-/Glucose-6-phosphate 1-epimerase;Aldose 1-/Glucose-6-phosphate 1-epimerase;Aldose 1-/Glucose-6-phosphate 1-epimerase;Aldose 1-/Glucose-6-phosphate 1-epimerase;Aldose 1-/Glucose-6-phosphate 1-epimerase;Aldose 1-/Glucose-6-phosphate 1-epimerase;Aldose 1-/Glucose-6-phosphate 1-epimerase;Aldose 1-/Glucose-6-phosphate 1-epimerase;Galactose mutarot…	carbohydrate metabolic process;carbohydrate binding;isomerase activity	Y	N
ZtritIPO323_04g01747	30.2941	-3.88693	0.942156	-4.12557	3.7e-05	0.000678637	hypothetical protein MYCGRDRAFT_107553	null;null;null	0	N	N
ZtritIPO323_04g06684	74.3155	-3.88583	0.445263	-8.72705	2.61e-18	3.1e-16	glyoxylate reductase	NAD(P)-binding domain;NAD(P)-binding domain;D-isomer specific 2-hydroxyacid dehydrogenase, NAD-binding domain;D-isomer specific 2-hydroxyacid dehydrogenase, NAD-binding domain;D-isomer specific 2-hydroxyacid dehydrogenase, NAD-binding domain;NAD(P)-binding domain;NAD(P)-binding domain	oxidation-reduction process;NAD binding	N	N
ZtritIPO323_04g09631	149.471	-3.87918	0.443583	-8.74512	2.23e-18	2.75e-16	hypothetical protein MYCGRDRAFT_93045	null;null;null;null;null;null;null;null;null	integral component of membrane	N	N
ZtritIPO323_04g06606	1089.83	-3.87786	0.26942	-14.3933	5.7e-47	7.04e-44	hypothetical protein MYCGRDRAFT_103427	null;null;null;null;null	0	Y	N
ZtritIPO323_04g10210	61.0861	-3.87693	0.513905	-7.54406	4.56e-14	3.15e-12	---NA---	null;null;null;null;null	0	Y	Y
ZtritIPO323_04g02625	54.0942	-3.871	1.14127	-3.39185	0.000694231	0.00898239	hypothetical protein MYCGRDRAFT_111027	Alternaria alternata allergen 1;Alternaria alternata allergen 1;Alternaria alternata allergen 1;Alternaria alternata allergen 1;Alternaria alternata allergen 1;Alternaria alternata allergen 1	0	Y	Y
ZtritIPO323_04g02549	36.1322	-3.86767	0.742375	-5.20986	1.89e-07	5.48e-06	hypothetical protein MYCGRDRAFT_109679	null;null;null;null;null	0	Y	Y
ZtritIPO323_04g05743	55.8477	-3.8664	0.557399	-6.9365	4.02e-12	2.21e-10	protease s8 tripeptidyl peptidase like	Peptidase S53, activation domain;Peptidase S8/S53 domain;Peptidase S53, activation domain;Peptidase S53, activation domain;Peptidase S53, activation domain;Peptidase S53, activation domain;Peptidase S53, activation domain;Peptidase S53, activation domain;Peptidase S53, activation domain;Peptidase S53, activation domain;Sedolisin domain;Proteinase propeptide inhibitor;Peptidase S8/S53 domain	proteolysis;serine-type endopeptidase activity	Y	N
ZtritIPO323_04g13376	53.7064	-3.85906	0.54559	-7.07318	1.51e-12	8.96e-11	glutathione-dependent formaldehyde-activating enzyme	Glutathione-dependent formaldehyde-activating enzyme;Glutathione-dependent formaldehyde-activating enzyme;Glutathione-dependent formaldehyde-activating enzyme/centromere protein V;Glutathione-dependent formaldehyde-activating enzyme/centromere protein V;Mss4-like	S-(hydroxymethyl)glutathione synthase activity;formaldehyde catabolic process;zinc ion binding	N	N
ZtritIPO323_04g09557	13.1368	-3.85422	0.868841	-4.43604	9.16e-06	0.000192688	hypothetical protein MYCGRDRAFT_93000	null;null;null;null;null	0	Y	N
ZtritIPO323_04g10196	97.0124	-3.853	0.452521	-8.51451	1.67e-17	1.81e-15	glycoside hydrolase family 3	Glycoside hydrolase, family 3, N-terminal;Fibronectin type III-like domain;Glycoside hydrolase family 3 C-terminal domain;Glycoside hydrolase, family 3, N-terminal;Glycoside hydrolase family 3 C-terminal domain;Glycoside hydrolase, family 3, N-terminal;Fibronectin type III-like domain;Fibronectin type III-like domain;Glycoside hydrolase family 3;Glycoside hydrolase family 3;Glycoside hydrolase fa…	carbohydrate metabolic process;hydrolase activity, hydrolyzing O-glycosyl compounds	Y	N
ZtritIPO323_04g03070	14.5312	-3.81815	0.963759	-3.96173	7.44e-05	0.00127243	alpha beta-hydrolase	Esterase, PHB depolymerase;Esterase, PHB depolymerase;Alpha/Beta hydrolase fold;Alpha/Beta hydrolase fold;Alpha/Beta hydrolase fold;Alpha/Beta hydrolase fold;Alpha/Beta hydrolase fold;Alpha/Beta hydrolase fold;Alpha/Beta hydrolase fold;Alpha/Beta hydrolase fold;Alpha/Beta hydrolase fold;Alpha/Beta hydrolase fold	hydrolase activity;extracellular region	Y	Y
ZtritIPO323_04g08422	364.765	-3.81688	0.353245	-10.8052	3.25e-27	8.52e-25	---NA---	0	0	N	N
ZtritIPO323_04g02040	66.7136	-3.81554	0.451987	-8.44169	3.13e-17	3.22e-15	thermoresistant gluconokinase like	Carbohydrate kinase, thermoresistant glucokinase;Carbohydrate kinase, thermoresistant glucokinase;P-loop containing nucleoside triphosphate hydrolase;P-loop containing nucleoside triphosphate hydrolase;P-loop containing nucleoside triphosphate hydrolase	carbohydrate metabolic process;kinase activity	N	N
ZtritIPO323_04g01929	52.0676	-3.81375	0.523275	-7.28823	3.14e-13	2.03e-11	hypothetical protein MYCGRDRAFT_90025	0	0	N	N
ZtritIPO323_04g07722	33.6546	-3.7994	0.682533	-5.56661	2.6e-08	8.5e-07	Peptidase S8 subtilisin kexin sedolisin	Peptidase S53, activation domain;Peptidase S8/S53 domain;Peptidase S53, activation domain;Peptidase S53, activation domain;Peptidase S53, activation domain;Peptidase S53, activation domain;Peptidase S53, activation domain;Peptidase S53, activation domain;Peptidase S53, activation domain;Peptidase S53, activation domain;Sedolisin domain;Peptidase S8/S53 domain;Proteinase propeptide inhibitor	proteolysis;serine-type endopeptidase activity	Y	N
ZtritIPO323_04g10095	61.3291	-3.78654	0.620551	-6.1019	1.05e-09	4.19e-08	hypothetical protein MYCGRDRAFT_93371	Protein of unknown function DUF3328;Protein of unknown function DUF3328;Protein of unknown function DUF3328;Protein of unknown function DUF3328;Protein of unknown function DUF3328;Protein of unknown function DUF3328;Protein of unknown function DUF3328;Protein of unknown function DUF3328	0	Y	N
ZtritIPO323_04g08626	68.7725	-3.77856	0.562822	-6.71358	1.9e-11	9.54e-10	isoeugenol monooxygenase	Carotenoid oxygenase;Carotenoid oxygenase;Carotenoid oxygenase	oxidoreductase activity, acting on single donors with incorporation of molecular oxygen, incorporation of two atoms of oxygen;oxidation-reduction process	N	N
ZtritIPO323_04g10065	25.6943	-3.75694	0.764905	-4.91163	9.03e-07	2.35e-05	cfem domain containing	Extracellular membrane protein, CFEM domain;Extracellular membrane protein, CFEM domain;Extracellular membrane protein, CFEM domain;Extracellular membrane protein, CFEM domain;Extracellular membrane protein, CFEM domain;Extracellular membrane protein, CFEM domain;Extracellular membrane protein, CFEM domain;Extracellular membrane protein, CFEM domain;Extracellular membrane protein, CFEM domain;Ext…	integral component of membrane	N	N
ZtritIPO323_04g11919	13.3127	-3.73902	0.956845	-3.90766	9.32e-05	0.00155199	ferric reductase transmembrane component 4	Ferric reductase transmembrane component-like domain;Ferric reductase transmembrane component-like domain;Ferric reductase transmembrane component-like domain;Ferric reductase transmembrane component-like domain;Ferric reductase transmembrane component-like domain;Ferric reductase transmembrane component-like domain;Ferric reductase transmembrane component-like domain;Ferric reductase transmembra…	catalytic activity;metabolic process;integral component of membrane	N	N
ZtritIPO323_04g09676	76.9227	-3.7341	0.800378	-4.66542	3.08e-06	7.23e-05	hypothetical protein MYCGRDRAFT_41422	Amidase signature domain;Amidase signature domain;Amidase signature domain;Amidase;Amidase;Amidase;Amidase;Amidase;Amidase;Amidase signature domain	carbon-nitrogen ligase activity, with glutamine as amido-N-donor	Y	N
ZtritIPO323_04g04520	119.24	-3.71981	0.548256	-6.78479	1.16e-11	6.05e-10	hypothetical protein MYCGRDRAFT_97526	null;null;null;null;null	0	Y	Y
ZtritIPO323_04g04110	35.9501	-3.71651	0.60642	-6.1286	8.87e-10	3.56e-08	hypothetical protein MYCGRDRAFT_106436	null;null;null;null;null	0	Y	Y
ZtritIPO323_04g10662	54.1913	-3.70312	0.515884	-7.1782	7.06e-13	4.36e-11	hypothetical protein MYCGRDRAFT_104769, partial	null;null;null;null;null	0	N	N
ZtritIPO323_04g12740	98.9177	-3.70234	0.45045	-8.21922	2.05e-16	1.84e-14	hypothetical protein TI39_contig354g00138	LysM domain;LysM domain;LysM domain;LysM domain;LysM domain;LysM domain;LysM domain	0	Y	Y
ZtritIPO323_04g09019	86.2704	-3.70078	0.485689	-7.61965	2.54e-14	1.8e-12	hypothetical protein MYCGRDRAFT_92640	null;null;null;null;null	0	N	N
ZtritIPO323_04g00073	14.8992	-3.69937	0.981311	-3.76983	0.000163362	0.00254862	---NA---	0	0	N	N
ZtritIPO323_04g08983	36.2168	-3.69081	0.597377	-6.17835	6.48e-10	2.64e-08	Tat pathway signal sequence	Protein of unknown function DUF3328;Protein of unknown function DUF3328;Protein of unknown function DUF3328;Protein of unknown function DUF3328;Protein of unknown function DUF3328;Protein of unknown function DUF3328	integral component of membrane	N	N
ZtritIPO323_04g07195	82.6348	-3.68315	0.548319	-6.71716	1.85e-11	9.37e-10	---NA---	null;null;null;null;null	0	Y	Y
ZtritIPO323_04g05706	79.3501	-3.67781	0.555214	-6.62413	3.49e-11	1.71e-09	P450 monooxygenase	Cytochrome P450, E-class, group I;Cytochrome P450;Cytochrome P450;Cytochrome P450;Cytochrome P450;Cytochrome P450;Cytochrome P450;Cytochrome P450;Cytochrome P450	iron ion binding;oxidation-reduction process;heme binding;oxidoreductase activity, acting on paired donors, with incorporation or reduction of molecular oxygen	N	N
ZtritIPO323_04g09456	37.4917	-3.67063	0.624844	-5.87446	4.24e-09	1.58e-07	glycoside hydrolase family 5	Glycoside hydrolase, family 5;Glycoside hydrolase, catalytic domain;Glycoside hydrolase, catalytic domain;Glycoside hydrolase, catalytic domain;Glycoside hydrolase, catalytic domain;Glycoside hydrolase, catalytic domain;Glycoside hydrolase, catalytic domain;Glycoside hydrolase, catalytic domain;Glycoside hydrolase, catalytic domain;Glycoside hydrolase superfamily	carbohydrate metabolic process;hydrolase activity, hydrolyzing O-glycosyl compounds	Y	N
ZtritIPO323_04g10628	87.2165	-3.66516	0.573437	-6.39156	1.64e-10	7.39e-09	hypothetical protein MYCGRDRAFT_104754	null;null;null;null;null	0	Y	Y
ZtritIPO323_04g10328	17.1552	-3.66119	0.838015	-4.36888	1.25e-05	0.000252788	beta-galactosidase like	Glycoside hydrolase, family 2;Beta galactosidase small chain/ domain 5;Glycoside hydrolase family 2, catalytic domain;Glycoside hydrolase, family 2, immunoglobulin-like beta-sandwich;Glycoside hydrolase, catalytic domain;Glycoside hydrolase, family 2/20, immunoglobulin-like beta-sandwich domain;Glycoside hydrolase, family 2/20, immunoglobulin-like beta-sandwich domain;Glycoside hydrolase-type car…	beta-galactosidase activity;carbohydrate binding;glycosaminoglycan catabolic process;glycosphingolipid metabolic process;glycerolipid metabolic process;galactose metabolic process;beta-galactosidase complex	N	N
ZtritIPO323_04g03723	58.2813	-3.64788	0.543077	-6.71707	1.85e-11	9.37e-10	---NA---	0	0	N	N
ZtritIPO323_04g10707	23.2369	-3.64318	0.833289	-4.37205	1.23e-05	0.000249723	efflux pump antibiotic resistance	0	0	N	N
ZtritIPO323_04g08217	21.1972	-3.61301	0.98334	-3.67422	0.000238577	0.00356134	hypothetical protein MYCGRDRAFT_92058	0	0	N	N
ZtritIPO323_04g08754	93.9957	-3.59095	0.476651	-7.53371	4.93e-14	3.38e-12	---NA---	null;null;null;null;null	0	Y	Y
ZtritIPO323_04g11507	48.3174	-3.56	0.873935	-4.07353	4.63e-05	0.000826893	general amidase like	Amidase signature domain;Amidase signature domain;Amidase signature domain;Amidase;Amidase;Amidase signature domain	carbon-nitrogen ligase activity, with glutamine as amido-N-donor	N	N
ZtritIPO323_04g06666	109.949	-3.54446	0.405999	-8.73022	2.54e-18	3.05e-16	---NA---	null;null;null;null;null;null	0	Y	Y
ZtritIPO323_04g12558	75.7004	-3.53593	0.47264	-7.48122	7.36e-14	4.97e-12	---NA---	null;null;null;null;null	0	Y	Y
ZtritIPO323_04g08121	17.8525	-3.52501	0.934896	-3.77049	0.000162931	0.00254649	P450 monooxygenase	Cytochrome P450;Cytochrome P450, E-class, group I;Cytochrome P450;Cytochrome P450;Cytochrome P450;Cytochrome P450;Cytochrome P450;Cytochrome P450;Cytochrome P450;Cytochrome P450;Cytochrome P450;Cytochrome P450	iron ion binding;oxidation-reduction process;heme binding;oxidoreductase activity, acting on paired donors, with incorporation or reduction of molecular oxygen	Y	N
ZtritIPO323_04g08984	8.90097	-3.50287	0.966191	-3.62545	0.000288462	0.00421145	serine carboxypeptidase	Peptidase S28;Alpha/Beta hydrolase fold;Alpha/Beta hydrolase fold;Alpha/Beta hydrolase fold;Alpha/Beta hydrolase fold;Alpha/Beta hydrolase fold;Alpha/Beta hydrolase fold;Alpha/Beta hydrolase fold;Alpha/Beta hydrolase fold;Alpha/Beta hydrolase fold	serine-type peptidase activity;proteolysis	Y	N
ZtritIPO323_04g06377	81.872	-3.48545	0.415632	-8.3859	5.03e-17	5e-15	general substrate transporter	Proton-dependent oligopeptide transporter family;Proton-dependent oligopeptide transporter family;Proton-dependent oligopeptide transporter family;Proton-dependent oligopeptide transporter family;Proton-dependent oligopeptide transporter family;Proton-dependent oligopeptide transporter family;Proton-dependent oligopeptide transporter family;Proton-dependent oligopeptide transporter family;Proton-…	transporter activity;membrane;transport	N	N
ZtritIPO323_04g05470	127.12	-3.45815	0.352867	-9.80014	1.12e-22	2.07e-20	FAD dependent oxidoreductase	FAD/NAD(P)-binding domain;FAD/NAD(P)-binding domain;FAD/NAD(P)-binding domain;FAD/NAD(P)-binding domain;FAD/NAD(P)-binding domain;FAD/NAD(P)-binding domain;FAD/NAD(P)-binding domain;FAD/NAD(P)-binding domain;FAD/NAD(P)-binding domain;FAD/NAD(P)-binding domain	oxidation-reduction process;oxidoreductase activity	Y	N
ZtritIPO323_04g10871	109.593	-3.45624	0.67489	-5.12119	3.04e-07	8.6e-06	ammonium transporter	Ammonium/urea transporter;Ammonium transporter AmtB-like domain;Ammonium transporter;Ammonium transporter;Ammonium transporter;Ammonium transporter;Ammonium transporter;Ammonium transporter;Ammonium transporter;Ammonium transporter;Ammonium transporter;Ammonium transporter;Ammonium transporter;Ammonium transporter;Ammonium transporter;Ammonium transporter;Ammonium transporter;Ammonium transporter…	membrane;ammonium transmembrane transporter activity;ammonium transmembrane transport	N	N
ZtritIPO323_04g13480	33.8556	-3.44966	0.595667	-5.79125	6.99e-09	2.46e-07	---NA---	null;null;null;null;null	0	Y	Y
ZtritIPO323_04g07546	21.7031	-3.44575	0.769238	-4.47943	7.48e-06	0.00016172	hypothetical protein MYCGRDRAFT_91583	null;null;null;null;null	integral component of membrane	N	N
ZtritIPO323_04g11687	40.5245	-3.43326	0.567321	-6.05171	1.43e-09	5.55e-08	hypothetical protein TI39_contig1021g00018	0	structural constituent of nuclear pore;nucleocytoplasmic transport;nuclear pore	N	N
ZtritIPO323_04g10212	86.2234	-3.38748	0.443753	-7.6337	2.28e-14	1.63e-12	predicted protein	Protein of unknown function DUF3328;Protein of unknown function DUF3328;Protein of unknown function DUF3328;Protein of unknown function DUF3328	0	N	N
ZtritIPO323_04g04332	67.1623	-3.38348	0.497827	-6.79649	1.07e-11	5.65e-10	aspartyl protease	Aspartic peptidase A1 family;Aspartic peptidase domain;Aspartic peptidase domain;Peptidase family A1 domain;Aspartic peptidase A1 family;Aspartic peptidase A1 family;Aspartic peptidase A1 family;Aspartic peptidase A1 family;Aspartic peptidase A1 family;Aspartic peptidase A1 family;Peptidase family A1 domain;Aspartic peptidase domain	aspartic-type endopeptidase activity;proteolysis	Y	N
ZtritIPO323_04g08986	11.9955	-3.37643	0.972888	-3.47052	0.000519449	0.00698227	sam-dependent methyltransferase like	S-adenosyl-L-methionine-dependent methyltransferase;S-adenosyl-L-methionine-dependent methyltransferase	methyltransferase activity;methylation	N	N
ZtritIPO323_04g11159	17.3929	-3.36851	0.700444	-4.80911	1.52e-06	3.79e-05	hypothetical protein MYCGRDRAFT_94107	null;null;null;null;null	0	Y	Y
ZtritIPO323_04g02019	49.2219	-3.35671	0.519065	-6.46685	1e-10	4.6e-09	copper-translocating p-type atpase	RmlC-like jelly roll fold;Domain of unknown function DUF861, cupin-3;Domain of unknown function DUF861, cupin-3;RmlC-like cupin domain	cation transmembrane transport;metal ion transport;metal ion binding;cation-transporting ATPase activity;integral component of membrane;nucleotide binding	N	N
ZtritIPO323_04g13313	33.171	-3.33372	0.639476	-5.21321	1.86e-07	5.4e-06	Autophagy-related 22	Autophagy-related protein 22-like;Autophagy-related protein 22-like;Autophagy-related protein 22-like;Autophagy-related protein 22-like;Autophagy-related protein 22-like;Autophagy-related protein 22-like;Autophagy-related protein 22-like;Autophagy-related protein 22-like;Autophagy-related protein 22-like;Autophagy-related protein 22-like;Autophagy-related protein 22-like;Autophagy-related protein…	integral component of membrane	N	N
ZtritIPO323_04g00200	22.5822	-3.31221	0.745794	-4.44119	8.95e-06	0.000188589	hypothetical protein MYCGRDRAFT_32965	Protein of unknown function DUF3431;Protein of unknown function DUF3431;Protein of unknown function DUF3431;Protein of unknown function DUF3431;Protein of unknown function DUF3431;Protein of unknown function DUF3431	carbohydrate metabolic process;carbohydrate binding;isomerase activity;integral component of membrane	N	N
ZtritIPO323_04g08113	34.6864	-3.31068	0.610948	-5.41891	6e-08	1.88e-06	nucleoside-diphosphate-sugar epimerase like	null;NAD-dependent epimerase/dehydratase, N-terminal domain;NAD(P)-binding domain;NAD(P)-binding domain;NAD(P)-binding domain;NAD(P)-binding domain;NAD(P)-binding domain;NAD(P)-binding domain;NAD(P)-binding domain;NAD(P)-binding domain;NAD(P)-binding domain	coenzyme binding;catalytic activity	N	N
ZtritIPO323_04g02550	50.6726	-3.30061	0.523798	-6.30131	2.95e-10	1.28e-08	hypothetical protein MYCGRDRAFT_105896	null;null;null;null;null;null	0	Y	Y
ZtritIPO323_04g00189	62.9255	-3.27761	0.506699	-6.46854	9.9e-11	4.57e-09	hypothetical protein MYCGRDRAFT_88714	null;null;null;null;null;null	membrane	Y	N
ZtritIPO323_04g08495	30.763	-3.27487	0.677109	-4.83655	1.32e-06	3.33e-05	---NA---	null;null;null;null;null;null	0	Y	Y
ZtritIPO323_04g13114	101.65	-3.25764	0.393494	-8.27876	1.24e-16	1.18e-14	MFS transporter like	null;Major facilitator, sugar transporter-like;Sugar/inositol transporter;Sugar/inositol transporter;Sugar/inositol transporter;Sugar/inositol transporter;Sugar/inositol transporter;Sugar/inositol transporter;Sugar/inositol transporter;Sugar/inositol transporter;Sugar/inositol transporter;Sugar/inositol transporter;Sugar/inositol transporter;Sugar/inositol transporter;Sugar/inositol transporter;S…	transmembrane transport;substrate-specific transmembrane transporter activity;integral component of membrane	N	N
ZtritIPO323_04g01642	36.2594	-3.24775	0.664513	-4.88741	1.02e-06	2.63e-05	TPA: b-zip transcription factor (Eurofung)	null;null;null;null;null	transcription factor activity, sequence-specific DNA binding;sequence-specific DNA binding;transcription factor complex;regulation of transcription, DNA-templated	N	N
ZtritIPO323_04g08979	50.9789	-3.24024	0.508713	-6.36949	1.9e-10	8.49e-09	---NA---	0	0	N	N
ZtritIPO323_04g04512	49.0796	-3.23648	0.453484	-7.13692	9.54e-13	5.77e-11	FAD dependent oxidoreductase superfamily	FAD/NAD(P)-binding domain;FAD dependent oxidoreductase;FAD dependent oxidoreductase;FAD dependent oxidoreductase;FAD/NAD(P)-binding domain	oxidation-reduction process;oxidoreductase activity	N	N
ZtritIPO323_04g11613	43.1338	-3.21044	0.675716	-4.75116	2.02e-06	4.87e-05	---NA---	null;null;null;null;null	0	Y	N
ZtritIPO323_04g10668	17.0703	-3.20449	0.794805	-4.03179	5.54e-05	0.000968467	---NA---	null;null;null;null;null	0	Y	Y
ZtritIPO323_04g00803	65.3075	-3.18932	0.716456	-4.45152	8.53e-06	0.00018196	hypothetical protein MYCGRDRAFT_89177	null;null;null;null;null	0	N	N
ZtritIPO323_04g03913	12.4651	-3.18415	0.77065	-4.13177	3.6e-05	0.000661985	hypothetical protein MYCGRDRAFT_106385, partial	0	0	N	N
ZtritIPO323_04g11861	70.51	-3.16437	0.43491	-7.27593	3.44e-13	2.2e-11	glycoside hydrolase family 32	Glycoside hydrolase, family 32;Glycosyl hydrolase, five-bladed beta-propellor domain;Glycosyl hydrolase family 32, C-terminal;Glycosyl hydrolase family 32, N-terminal;Glycosyl hydrolase, five-bladed beta-propellor domain;Glycosyl hydrolase, five-bladed beta-propellor domain;Glycosyl hydrolase, five-bladed beta-propellor domain;Glycosyl hydrolase, five-bladed beta-propellor domain;Glycosyl hydrola…	carbohydrate metabolic process;hydrolase activity, hydrolyzing O-glycosyl compounds	Y	N
ZtritIPO323_04g07445	49.4782	-3.15711	0.492411	-6.41154	1.44e-10	6.55e-09	glycoside hydrolase family 3	Carbohydrate-binding WSC;Fibronectin type III-like domain;Glycoside hydrolase family 3 C-terminal domain;Glycoside hydrolase family 3 C-terminal domain;Glycoside hydrolase, family 3, N-terminal;Carbohydrate-binding WSC;Glycoside hydrolase, family 3, N-terminal;Glycoside hydrolase family 3;Glycoside hydrolase family 3;Glycoside hydrolase family 3;Glycoside hydrolase family 3;Glycoside hydrolase fa…	carbohydrate metabolic process;hydrolase activity, hydrolyzing O-glycosyl compounds	Y	N
ZtritIPO323_04g10602	7.06694	-3.15682	0.873874	-3.61245	0.000303323	0.00436937	hypothetical protein TI39_contig4294g00001	0	0	N	N
ZtritIPO323_04g02416	79.8233	-3.14166	0.410601	-7.65138	1.99e-14	1.44e-12	thermophilic desulfurizing enzyme family	Acyl-CoA dehydrogenase/oxidase, N-terminal;Acyl-CoA dehydrogenase, C-terminal domain;Acyl-CoA dehydrogenase, C-terminal domain;Acyl-CoA dehydrogenase/oxidase, N-terminal;Acyl-CoA dehydrogenase/oxidase, N-terminal;Acyl-CoA dehydrogenase/oxidase, N-terminal;Acyl-CoA dehydrogenase/oxidase, N-terminal;Acyl-CoA dehydrogenase/oxidase, N-terminal;Acyl-CoA dehydrogenase/oxidase, N-terminal and middle dom…	oxidation-reduction process;oxidoreductase activity, acting on the CH-CH group of donors;flavin adenine dinucleotide binding	N	N
ZtritIPO323_04g09072	26.4435	-3.13994	0.682815	-4.59852	4.26e-06	9.63e-05	hypothetical protein TI39_contig332g00012	0	0	N	N
ZtritIPO323_04g08901	8.51291	-3.12701	0.890746	-3.51055	0.00044718	0.00608658	family 51 glycoside hydrolase	Alpha-L-arabinofuranosidase, C-terminal;Glycoside hydrolase, catalytic domain;Alpha-L-arabinofuranosidase, C-terminal;Alpha-L-arabinofuranosidase, C-terminal;Alpha-L-arabinofuranosidase, C-terminal;Alpha-L-arabinofuranosidase, C-terminal;Alpha-L-arabinofuranosidase, C-terminal;Alpha-L-arabinofuranosidase, C-terminal;Alpha-L-arabinofuranosidase, C-terminal;Alpha-L-arabinofuranosidase, C-terminal;A…	L-arabinose metabolic process;nucleotide metabolic process;alpha-L-arabinofuranosidase activity	N	N
ZtritIPO323_04g12251	39.816	-3.12449	0.5446	-5.73722	9.62e-09	3.33e-07	MFS transporter	Major facilitator superfamily;Major facilitator superfamily;Major facilitator superfamily;Major facilitator superfamily;Major facilitator superfamily;Major facilitator superfamily;Major facilitator superfamily;Major facilitator superfamily;Major facilitator superfamily;Major facilitator superfamily;Major facilitator superfamily;Major facilitator superfamily;Major facilitator superfamily;Major fac…	transmembrane transport;integral component of membrane	N	N
ZtritIPO323_04g09921	143.223	-3.11245	0.423016	-7.35775	1.87e-13	1.23e-11	hypothetical protein MYCGRDRAFT_93246	null;null;null;null;null	0	Y	Y
ZtritIPO323_04g11556	17.0149	-3.10685	0.704855	-4.40778	1.04e-05	0.000215939	hypothetical protein MYCGRDRAFT_110142	null;null;null;null;null	0	Y	Y
ZtritIPO323_04g09810	49.6116	-3.09936	0.504615	-6.14204	8.15e-10	3.29e-08	hypothetical protein TI39_contig329g00029	null;Glucose receptor Git3, N-terminal;Glucose receptor Git3, N-terminal;Glucose receptor Git3, N-terminal;Glucose receptor Git3, N-terminal;Glucose receptor Git3, N-terminal;Glucose receptor Git3, N-terminal;Glucose receptor Git3, N-terminal;Glucose receptor Git3, N-terminal;Glucose receptor Git3, N-terminal;Glucose receptor Git3, N-terminal;Glucose receptor Git3, N-terminal;Glucose receptor Git…	hydrolase activity;metabolic process;integral component of membrane	N	N
ZtritIPO323_04g13122	398.039	-3.09549	0.364114	-8.50143	1.87e-17	2e-15	metallopeptidase like	Metallopeptidase, catalytic domain;Peptidase M3A/M3B;Neurolysin/Thimet oligopeptidase, domain 2;Neurolysin/Thimet oligopeptidase, N-terminal;Neurolysin/Thimet oligopeptidase, N-terminal;Neurolysin/Thimet oligopeptidase, N-terminal;Neurolysin/Thimet oligopeptidase, N-terminal;Neurolysin/Thimet oligopeptidase, N-terminal;Neurolysin/Thimet oligopeptidase, N-terminal;Neurolysin/Thimet oligopeptidase,…	metalloendopeptidase activity;proteolysis	N	N
ZtritIPO323_04g11605	106.833	-3.09218	0.393659	-7.85497	4e-15	3.23e-13	---NA---	0	0	N	N
ZtritIPO323_04g10213	197.931	-3.08222	0.303134	-10.1678	2.76e-24	5.68e-22	hypothetical protein MYCGRDRAFT_104632	null;null;null;null;null	0	N	N
ZtritIPO323_04g11548	43.0448	-3.06612	0.567211	-5.4056	6.46e-08	2.01e-06	hypothetical protein MYCGRDRAFT_94383	null;null;null;null;null	0	Y	Y
ZtritIPO323_04g11268	47.8419	-3.06588	0.442285	-6.9319	4.15e-12	2.27e-10	C6 transcription factor	Transcription factor domain, fungi;Zn(2)-C6 fungal-type DNA-binding domain;Zn(2)-C6 fungal-type DNA-binding domain;Zn(2)-C6 fungal-type DNA-binding domain;Zn(2)-C6 fungal-type DNA-binding domain;Zn(2)-C6 fungal-type DNA-binding domain;Zn(2)-C6 fungal-type DNA-binding domain;Zn(2)-C6 fungal-type DNA-binding domain	RNA polymerase II transcription factor activity, sequence-specific DNA binding;nucleus;DNA binding;zinc ion binding;regulation of transcription, DNA-templated	N	N
ZtritIPO323_04g03239	70.4729	-3.05098	0.420548	-7.25478	4.02e-13	2.52e-11	hypothetical protein MYCGRDRAFT_49727	Tail specific protease;ClpP/crotonase-like domain;ClpP/crotonase-like domain;ClpP/crotonase-like domain;ClpP/crotonase-like domain;ClpP/crotonase-like domain;ClpP/crotonase-like domain;ClpP/crotonase-like domain;ClpP/crotonase-like domain;ClpP/crotonase-like domain	serine-type peptidase activity;proteolysis	Y	N
ZtritIPO323_04g11757	42.9517	-3.03854	0.596146	-5.09698	3.45e-07	9.75e-06	Protein of unknown function DUF3328	Protein of unknown function DUF3328;Protein of unknown function DUF3328;Protein of unknown function DUF3328	0	N	N
ZtritIPO323_04g07730	58.0327	-3.03735	0.603075	-5.03644	4.74e-07	1.3e-05	peptidase M3A and thimet oligopeptidase F	Peptidase M3A/M3B;Neurolysin/Thimet oligopeptidase, domain 2;Neurolysin/Thimet oligopeptidase, N-terminal;Metallopeptidase, catalytic domain;Metallopeptidase, catalytic domain;Metallopeptidase, catalytic domain;Metallopeptidase, catalytic domain;Metallopeptidase, catalytic domain;Metallopeptidase, catalytic domain;Metallopeptidase, catalytic domain;Metallopeptidase, catalytic domain;Metallopeptid…	metalloendopeptidase activity;proteolysis	Y	N
ZtritIPO323_04g04241	37.8289	-3.03339	0.571043	-5.31201	1.08e-07	3.23e-06	GPR1 FUN34 -class plasma membrane	Acetate transporter GPR1/FUN34/SatP family;Acetate transporter GPR1/FUN34/SatP family;Acetate transporter GPR1/FUN34/SatP family;Acetate transporter GPR1/FUN34/SatP family;Acetate transporter GPR1/FUN34/SatP family;Acetate transporter GPR1/FUN34/SatP family;Acetate transporter GPR1/FUN34/SatP family;Acetate transporter GPR1/FUN34/SatP family;Acetate transporter GPR1/FUN34/SatP family;Acetate tran…	integral component of membrane	N	N
ZtritIPO323_04g11365	28.8679	-3.02702	0.596563	-5.07409	3.89e-07	1.09e-05	---NA---	null;null;null;null;null	0	Y	Y
ZtritIPO323_04g09710	49.4826	-3.0266	0.453968	-6.667	2.61e-11	1.29e-09	Tat pathway signal sequence	Protein of unknown function DUF3328;Protein of unknown function DUF3328;Protein of unknown function DUF3328;Protein of unknown function DUF3328;Protein of unknown function DUF3328;Protein of unknown function DUF3328	integral component of membrane	N	N
ZtritIPO323_04g02519	89.4328	-3.01237	0.391718	-7.69013	1.47e-14	1.09e-12	hybrid polyketide synthetase nonribosomal peptide partial	null;Polyketide synthase, beta-ketoacyl synthase domain;Polyketide synthase, phosphopantetheine-binding domain;Polyketide synthase, acyl transferase domain;Polyketide synthase, dehydratase domain;Phosphopantetheine binding ACP domain;Thiolase-like;Ketoacyl-synthetase, C-terminal extension;Polyketide synthase, ketoreductase domain;Phosphopantetheine binding ACP domain;Beta-ketoacyl synthase, C-ter…	transferase activity;phosphopantetheine binding;metabolic process	N	N
ZtritIPO323_04g02574	37.13	-3.01076	0.648416	-4.64326	3.43e-06	7.95e-05	nitrite reductase	null;Nitrite/sulphite reductase iron-sulphur/sirohaem-binding site;Nitrite reductase [NAD(P)H] small subunit, NirD;BFD-like [2Fe-2S]-binding domain;Nitrite/sulphite reductase 4Fe-4S domain;Nitrite/Sulfite reductase ferredoxin-like domain;FAD/NAD(P)-binding domain;FAD/NAD(P)-binding domain;Nitrite reductase [NAD(P)H] small subunit, NirD;Rieske [2Fe-2S] iron-sulphur domain;FAD/NAD(P)-binding domain…	nitrite reductase [NAD(P)H] activity;oxidation-reduction process;nitrate assimilation;heme binding;2 iron, 2 sulfur cluster binding	N	N
ZtritIPO323_04g05587	11.9449	-3.0095	0.759695	-3.96146	7.45e-05	0.00127243	dipeptidyl-peptidase V like	Peptidase S9, prolyl oligopeptidase, catalytic domain;Alpha/Beta hydrolase fold;Six-bladed beta-propeller, TolB-like;Six-bladed beta-propeller, TolB-like;Six-bladed beta-propeller, TolB-like;Six-bladed beta-propeller, TolB-like;Alpha/Beta hydrolase fold	serine-type peptidase activity;proteolysis	N	N
ZtritIPO323_04g11865	85.9189	-3.00864	0.496044	-6.06527	1.32e-09	5.16e-08	MFS general substrate transporter like	Major facilitator, sugar transporter-like;Major facilitator, sugar transporter-like;Sugar/inositol transporter;Sugar/inositol transporter;Sugar/inositol transporter;Sugar/inositol transporter;Sugar/inositol transporter;Sugar/inositol transporter;Sugar/inositol transporter;Sugar/inositol transporter;Sugar/inositol transporter;Sugar/inositol transporter;Sugar/inositol transporter;Sugar/inositol tra…	transmembrane transport;substrate-specific transmembrane transporter activity;integral component of membrane	N	N
ZtritIPO323_04g09369	44.8889	-3.00341	0.442142	-6.79286	1.1e-11	5.76e-10	---NA---	null;null;null;null;null	0	Y	N
ZtritIPO323_04g09043	60.2715	-2.99372	0.51691	-5.79158	6.97e-09	2.46e-07	sugar transporter like	Sugar/inositol transporter;Major facilitator, sugar transporter-like;Major facilitator, sugar transporter-like;Sugar/inositol transporter;Sugar/inositol transporter;Sugar/inositol transporter;Sugar/inositol transporter;Sugar/inositol transporter;Sugar/inositol transporter;Sugar/inositol transporter;Sugar/inositol transporter;Sugar/inositol transporter;Sugar/inositol transporter;Sugar/inositol tra…	transmembrane transport;substrate-specific transmembrane transporter activity;integral component of membrane	N	N
ZtritIPO323_04g10064	41.6175	-2.98918	0.543669	-5.49816	3.84e-08	1.23e-06	hypothetical protein MYCGRDRAFT_109582	Chloroperoxidase;Chloroperoxidase;Chloroperoxidase;Chloroperoxidase;Chloroperoxidase;Chloroperoxidase;Chloroperoxidase;Chloroperoxidase;Chloroperoxidase;Chloroperoxidase;Chloroperoxidase	peroxidase activity;response to oxidative stress;obsolete peroxidase reaction	Y	N
ZtritIPO323_04g10663	79.1717	-2.97744	0.402266	-7.40167	1.34e-13	9.01e-12	hypothetical protein MYCGRDRAFT_110142	null;null;null;null;null	0	Y	Y
ZtritIPO323_04g11903	12.7654	-2.96926	0.784793	-3.7835	0.000154639	0.00244788	hypothetical protein MYCGRDRAFT_110274	null;null;null;null;null;null;null	catalytic activity;metabolic process;integral component of membrane	N	N
ZtritIPO323_04g00353	12.8436	-2.95874	0.828895	-3.5695	0.000357663	0.00501018	---NA---	null;null;null;null;null	0	N	N
ZtritIPO323_04g10384	27.157	-2.95434	0.591338	-4.99602	5.85e-07	1.59e-05	alpha 1,3 glucan synthase	Glycosyl hydrolase, family 13, catalytic domain;Starch synthase, catalytic domain;Glycoside hydrolase, catalytic domain;Glycosyl hydrolase, family 13, catalytic domain;Glycosyl hydrolase, family 13, catalytic domain;Glycosyl hydrolase, family 13, catalytic domain;Glycosyl hydrolase, family 13, catalytic domain;Glycosyl hydrolase, family 13, catalytic domain;Glycosyl hydrolase, family 13, catalyti…	carbohydrate metabolic process;catalytic activity	N	N
ZtritIPO323_04g03898	19.3287	-2.95038	0.663818	-4.44456	8.81e-06	0.000186567	nodulation l	Zn(2)-C6 fungal-type DNA-binding domain;Zn(2)-C6 fungal-type DNA-binding domain;Hexapeptide repeat;Hexapeptide repeat;Zn(2)-C6 fungal-type DNA-binding domain;Zn(2)-C6 fungal-type DNA-binding domain;Zn(2)-C6 fungal-type DNA-binding domain;Zn(2)-C6 fungal-type DNA-binding domain;Zn(2)-C6 fungal-type DNA-binding domain;Zn(2)-C6 fungal-type DNA-binding domain;Zn(2)-C6 fungal-type DNA-binding domain;T…	RNA polymerase II transcription factor activity, sequence-specific DNA binding;nucleus;zinc ion binding;regulation of transcription, DNA-templated	N	N
ZtritIPO323_04g13053	49.4843	-2.94523	0.471658	-6.24442	4.25e-10	1.78e-08	hypothetical protein MYCGRDRAFT_95416	null;null;null;null;null	oxidation-reduction process;phosphogluconate dehydrogenase (decarboxylating) activity;pentose-phosphate shunt;D-gluconate metabolic process	Y	Y
ZtritIPO323_04g03711	31.9375	-2.94269	0.549876	-5.35156	8.72e-08	2.66e-06	OPT superfamily oligopeptide transporter	null;Oligopeptide transporter, OPT superfamily;Tetrapeptide transporter, OPT1/isp4;Oligopeptide transporter, OPT superfamily;Oligopeptide transporter, OPT superfamily;Oligopeptide transporter, OPT superfamily;Oligopeptide transporter, OPT superfamily;Oligopeptide transporter, OPT superfamily;Oligopeptide transporter, OPT superfamily;Oligopeptide transporter, OPT superfamily;Oligopeptide transport…	transmembrane transport	N	N
ZtritIPO323_04g13416	29.4742	-2.93952	0.528969	-5.55706	2.74e-08	8.95e-07	1,3-beta-glucanosyltransferase gel2 like	Glucanosyltransferase;Glycoside hydrolase, catalytic domain;Glycoside hydrolase, catalytic domain;Glycoside hydrolase, catalytic domain;Glycoside hydrolase, catalytic domain;Glycoside hydrolase, catalytic domain;Glycoside hydrolase, catalytic domain;Glycoside hydrolase, catalytic domain;Glycoside hydrolase, catalytic domain;Glycoside hydrolase, catalytic domain;Glycoside hydrolase, catalytic doma…	carbohydrate metabolic process	N	N
ZtritIPO323_04g00872	40.1225	-2.92481	0.487167	-6.00371	1.93e-09	7.38e-08	glycoside hydrolase family 43	null;null;null;null;null	0	N	N
ZtritIPO323_04g11777	183.831	-2.92153	0.38271	-7.6338	2.28e-14	1.63e-12	hypothetical protein MYCGRDRAFT_110220	null;null;null;null;null	0	Y	Y
ZtritIPO323_04g06305	22.3385	-2.87443	0.654084	-4.39459	1.11e-05	0.000228932	glycoside hydrolase family 2	Glycoside hydrolase, family 2;Beta galactosidase small chain/ domain 5;Galactose-binding domain-like;Beta-galactosidase, domain 4;Beta galactosidase small chain/ domain 5;Glycoside hydrolase, catalytic domain;Glycoside hydrolase, family 2/20, immunoglobulin-like beta-sandwich domain;Glycoside hydrolase, family 2, immunoglobulin-like beta-sandwich;Glycoside hydrolase family 2, catalytic domain;Gly…	beta-galactosidase activity;carbohydrate binding;glycosaminoglycan catabolic process;glycosphingolipid metabolic process;glycerolipid metabolic process;galactose metabolic process;beta-galactosidase complex	N	N
ZtritIPO323_04g02520	27.9378	-2.85671	0.528661	-5.40366	6.53e-08	2.02e-06	major facilitator superfamily transporter	Major facilitator superfamily;Major facilitator superfamily;Major facilitator superfamily;Major facilitator superfamily;Major facilitator superfamily;Major facilitator superfamily;Major facilitator superfamily;Major facilitator superfamily;Major facilitator superfamily;Major facilitator superfamily;Major facilitator superfamily;Major facilitator superfamily;Major facilitator superfamily;Major fac…	transmembrane transport;integral component of membrane	N	N
ZtritIPO323_04g11953	852.955	-2.85474	0.336852	-8.47475	2.36e-17	2.48e-15	hypothetical protein MYCGRDRAFT_100846	null;null;null;null;null	0	Y	N
ZtritIPO323_04g05818	10.6477	-2.84583	0.774842	-3.67278	0.000239925	0.00357529	hypothetical protein TI39_contig455g00020	0	0	N	N
ZtritIPO323_04g11760	37.9161	-2.84211	0.577815	-4.91871	8.71e-07	2.28e-05	Tubulin beta chain	Oxoglutarate/iron-dependent dioxygenase;Non-haem dioxygenase N-terminal domain;Isopenicillin N synthase-like;Isopenicillin N synthase-like;Isopenicillin N synthase-like;Oxoglutarate/iron-dependent dioxygenase;Oxoglutarate/iron-dependent dioxygenase	oxidation-reduction process;oxidoreductase activity	N	N
ZtritIPO323_04g04358	55.6263	-2.81678	0.462915	-6.08486	1.17e-09	4.62e-08	npp1 domain	Necrosis inducing protein;Necrosis inducing protein;Necrosis inducing protein;Necrosis inducing protein;Necrosis inducing protein;Necrosis inducing protein;Necrosis inducing protein;Necrosis inducing protein;Necrosis inducing protein	0	Y	Y
ZtritIPO323_04g08218	39.6863	-2.81427	0.669316	-4.2047	2.61e-05	0.000493355	hypothetical protein MYCGRDRAFT_108829	0	0	N	N
ZtritIPO323_04g04092	98.9006	-2.81342	0.401942	-6.99957	2.57e-12	1.43e-10	potassium uptake	Potassium transporter;Potassium transporter;Potassium transporter;Potassium transporter;Potassium transporter;Potassium transporter;Potassium transporter;Potassium transporter;Potassium transporter;Potassium transporter;Potassium transporter;Potassium transporter;Potassium transporter;Potassium transporter;Potassium transporter;Potassium transporter;Potassium transporter;Potassium transporter;Pot…	membrane;potassium ion transmembrane transporter activity;potassium ion transmembrane transport	N	N
ZtritIPO323_04g04507	10.6157	-2.80872	0.816272	-3.44091	0.000579758	0.00772088	---NA---	null;null;null;null;null	0	N	N
ZtritIPO323_04g06089	15.9628	-2.80768	0.805697	-3.48478	0.000492537	0.00664119	hypothetical protein TI39_contig312g00002	Leucine-rich repeat domain, L domain-like	0	N	N
ZtritIPO323_04g10125	16.9836	-2.80448	0.697566	-4.02037	5.81e-05	0.00101252	arad-like aldolase epimerase	Class II aldolase/adducin N-terminal;Class II aldolase/adducin N-terminal;Class II aldolase/adducin N-terminal;Class II aldolase/adducin N-terminal;Class II aldolase/adducin N-terminal;Class II aldolase/adducin N-terminal	0	N	N
ZtritIPO323_04g00343	69.5038	-2.79041	0.425666	-6.55539	5.55e-11	2.64e-09	Neutral alkaline nonlysosomal ceramidase	Neutral/alkaline non-lysosomal ceramidase, N-terminal;Neutral/alkaline non-lysosomal ceramidase, C-terminal;Neutral/alkaline nonlysosomal ceramidase;Neutral/alkaline nonlysosomal ceramidase;Neutral/alkaline nonlysosomal ceramidase;Neutral/alkaline nonlysosomal ceramidase;Neutral/alkaline nonlysosomal ceramidase;Neutral/alkaline nonlysosomal ceramidase;Neutral/alkaline nonlysosomal ceramidase	integral component of membrane	Y	N
ZtritIPO323_04g03618	30.5029	-2.78268	0.590735	-4.71053	2.47e-06	5.88e-05	mfs transporter like	null;Major facilitator superfamily;Major facilitator superfamily;Major facilitator superfamily;Major facilitator superfamily;Major facilitator superfamily;Major facilitator superfamily;Major facilitator superfamily;Major facilitator superfamily;Major facilitator superfamily;Major facilitator superfamily;Major facilitator superfamily;Major facilitator superfamily;Major facilitator superfamily;Majo…	transmembrane transport;integral component of membrane	N	N
ZtritIPO323_04g03266	22.9871	-2.7637	0.636409	-4.34265	1.41e-05	0.0002823	hypothetical protein MYCGRDRAFT_106125	null;null;null;null;null	0	Y	Y
ZtritIPO323_04g00562	128.682	-2.75185	0.413627	-6.65297	2.87e-11	1.41e-09	serine threonine kinase 16	Major facilitator superfamily;Major facilitator superfamily;Major facilitator superfamily;Major facilitator superfamily;Major facilitator superfamily;Major facilitator superfamily;Major facilitator superfamily;Major facilitator superfamily;Major facilitator superfamily;Major facilitator superfamily;Major facilitator superfamily;Major facilitator superfamily;Major facilitator superfamily;Major fac…	transmembrane transport;integral component of membrane	N	N
ZtritIPO323_04g01859	9.90098	-2.75122	0.76029	-3.61864	0.000296151	0.00428749	---NA---	0	0	N	N
ZtritIPO323_04g02096	54.0667	-2.74561	0.440885	-6.22748	4.74e-10	1.96e-08	MFS phospholipid transporter Git1 like	Major facilitator, sugar transporter-like;Major facilitator, sugar transporter-like;Major facilitator, sugar transporter-like;Major facilitator, sugar transporter-like;Major facilitator, sugar transporter-like;Major facilitator, sugar transporter-like;Major facilitator, sugar transporter-like;Major facilitator, sugar transporter-like;Major facilitator, sugar transporter-like;Major facilitator, su…	transmembrane transport;transmembrane transporter activity;integral component of membrane	N	N
ZtritIPO323_04g03617	30.3954	-2.74364	0.552799	-4.96318	6.93e-07	1.85e-05	Alkaline phosphatase	Alkaline phosphatase-like, alpha/beta/alpha;Alkaline phosphatase-like, alpha/beta/alpha;Alkaline phosphatase-like, alpha/beta/alpha;Sulfatase, N-terminal;Sulfatase, N-terminal;Sulfatase, N-terminal;Alkaline-phosphatase-like, core domain	sulfuric ester hydrolase activity;metabolic process	N	N
ZtritIPO323_04g13700	19.7755	-2.73133	0.568894	-4.80113	1.58e-06	3.91e-05	flavin oxidoreductase	Aldolase-type TIM barrel;NADH:flavin oxidoreductase/NADH oxidase, N-terminal;NADH:flavin oxidoreductase/NADH oxidase, N-terminal;NADH:flavin oxidoreductase/NADH oxidase, N-terminal;NADH:flavin oxidoreductase/NADH oxidase, N-terminal	FMN binding;oxidation-reduction process;oxidoreductase activity	N	N
ZtritIPO323_04g09429	23.6976	-2.71849	0.664824	-4.08904	4.33e-05	0.000781593	arylsulfatase like	null;Sulfatase, N-terminal;Arylsulfatase;Alkaline phosphatase-like, alpha/beta/alpha;Alkaline phosphatase-like, alpha/beta/alpha;Alkaline phosphatase-like, alpha/beta/alpha;Alkaline phosphatase-like, alpha/beta/alpha;Alkaline phosphatase-like, alpha/beta/alpha;Alkaline phosphatase-like, alpha/beta/alpha;Alkaline phosphatase-like, alpha/beta/alpha;Alkaline phosphatase-like, alpha/beta/alpha;Alkali…	phenol-containing compound metabolic process;glycosphingolipid metabolic process;estrogen metabolic process;androgen metabolic process;arylsulfatase activity	Y	N
ZtritIPO323_04g08733	25.8472	-2.69197	0.604874	-4.45046	8.57e-06	0.00018241	hypothetical protein MYCGRDRAFT_92432	Concanavalin A-like lectin/glucanase domain;Concanavalin A-like lectin/glucanase domain;Concanavalin A-like lectin/glucanase domain;Concanavalin A-like lectin/glucanase domain	integral component of membrane	N	N
ZtritIPO323_04g07969	56.0036	-2.62838	0.575529	-4.56689	4.95e-06	0.000110267	ISP domain-containing	Aromatic-ring-hydroxylating dioxygenase, alpha subunit;Rieske [2Fe-2S] iron-sulphur domain;Aromatic-ring-hydroxylating dioxygenase, alpha subunit, C-terminal domain;Aromatic-ring-hydroxylating dioxygenase, alpha subunit, C-terminal domain;Rieske [2Fe-2S] iron-sulphur domain;Rieske [2Fe-2S] iron-sulphur domain;Rieske [2Fe-2S] iron-sulphur domain;Rieske [2Fe-2S] iron-sulphur domain;Rieske [2Fe-2S] …	iron ion binding;oxidoreductase activity, acting on paired donors, with incorporation or reduction of molecular oxygen, NAD(P)H as one donor, and incorporation of two atoms of oxygen into one donor;oxidation-reduction process;aromatic compound catabolic process;2 iron, 2 sulfur cluster binding	N	N
ZtritIPO323_04g05475	57.9097	-2.62409	0.440588	-5.95589	2.59e-09	9.85e-08	flavin-binding monooxygenase like	null;Flavin monooxygenase-like;NTF2-like domain;FAD/NAD(P)-binding domain;FAD/NAD(P)-binding domain;FAD/NAD(P)-binding domain;FAD/NAD(P)-binding domain;FAD/NAD(P)-binding domain	oxidation-reduction process;N,N-dimethylaniline monooxygenase activity;flavin adenine dinucleotide binding;NADP binding	N	N
ZtritIPO323_04g12631	31.0726	-2.61388	0.489699	-5.33773	9.41e-08	2.84e-06	hypothetical protein TI39_contig354g00043	0	0	N	N
ZtritIPO323_04g03600	19.2715	-2.60969	0.613639	-4.25282	2.11e-05	0.000406928	hypothetical protein MYCGRDRAFT_111382	null;null;null;null;null	0	Y	N
ZtritIPO323_04g03614	39.4727	-2.59453	0.487758	-5.31929	1.04e-07	3.13e-06	Glycosyl hydrolases family	Glycoside hydrolase, catalytic domain;Glycoside hydrolase, family 42, N-terminal;Glycoside hydrolase, family 42, N-terminal;Glycoside hydrolase, family 35;Glycoside hydrolase superfamily	beta-galactosidase activity;glycosaminoglycan catabolic process;glycosphingolipid metabolic process;glycerolipid metabolic process;galactose metabolic process;beta-galactosidase complex	N	N
ZtritIPO323_04g05707	99.039	-2.57492	0.426582	-6.03616	1.58e-09	6.09e-08	SAM dependent methyltransferase like	S-adenosyl-L-methionine-dependent methyltransferase;S-adenosyl-L-methionine-dependent methyltransferase;S-adenosyl-L-methionine-dependent methyltransferase;S-adenosyl-L-methionine-dependent methyltransferase;S-adenosyl-L-methionine-dependent methyltransferase	methyltransferase activity;methylation	N	N
ZtritIPO323_04g11317	20.3278	-2.56388	0.690698	-3.71201	0.00020562	0.00312333	hypothetical protein MYCGRDRAFT_94220	0	0	N	N
ZtritIPO323_04g00311	21.8614	-2.54832	0.667632	-3.81695	0.000135111	0.00216654	alpha beta hydrolase	Alpha/beta hydrolase fold-1;Alpha/Beta hydrolase fold;Alpha/Beta hydrolase fold;Alpha/Beta hydrolase fold;Alpha/Beta hydrolase fold;Alpha/Beta hydrolase fold;Alpha/Beta hydrolase fold;Alpha/Beta hydrolase fold;Alpha/Beta hydrolase fold	hydrolase activity	N	N
ZtritIPO323_04g03458	23.5977	-2.54014	0.436227	-5.82296	5.78e-09	2.07e-07	---NA---	null;null;null;null;null	0	Y	Y
ZtritIPO323_04g03290	31.4874	-2.53887	0.526858	-4.81888	1.44e-06	3.63e-05	inorganic phosphate transporter pho84 like	null;null;Major facilitator, sugar transporter-like;Phosphate permease;Phosphate permease;Phosphate permease;Phosphate permease;Phosphate permease;Phosphate permease;Phosphate permease;Phosphate permease;Phosphate permease;Phosphate permease;Phosphate permease;Phosphate permease;Phosphate permease;Phosphate permease;Phosphate permease;Phosphate permease;Phosphate permease;Phosphate permease;Phosp…	transmembrane transport;phosphate ion transport;integral component of membrane;inorganic phosphate transmembrane transporter activity	N	N
ZtritIPO323_04g08114	25.9399	-2.53355	0.588264	-4.30682	1.66e-05	0.000326806	fructose-bisphosphate aldolase like	Aldolase-type TIM barrel;Ketose-bisphosphate aldolase, class-II;Ketose-bisphosphate aldolase, class-II;Ketose-bisphosphate aldolase, class-II;Ketose-bisphosphate aldolase, class-II;Ketose-bisphosphate aldolase, class-II	carbohydrate metabolic process;aldehyde-lyase activity;zinc ion binding	N	N
ZtritIPO323_04g01556	43.5559	-2.53262	0.57382	-4.41361	1.02e-05	0.000211214	aspartyl protease	Peptidase family A1 domain;Aspartic peptidase domain;Aspartic peptidase domain;Aspartic peptidase domain;Aspartic peptidase domain;Aspartic peptidase domain;Aspartic peptidase domain;Aspartic peptidase domain;Peptidase family A1 domain;Aspartic peptidase domain	peptidase activity;proteolysis	Y	N
ZtritIPO323_04g09593	69.8217	-2.52043	0.3983	-6.32796	2.48e-10	1.1e-08	hypothetical protein MYCGRDRAFT_109371	null;null;null	0	N	N
ZtritIPO323_04g09306	26.1534	-2.51274	0.515998	-4.86968	1.12e-06	2.87e-05	GABA permease	Amino acid/polyamine transporter I;Amino acid/polyamine transporter I;Amino acid/polyamine transporter I;Amino acid/polyamine transporter I;Amino acid/polyamine transporter I;Amino acid/polyamine transporter I;Amino acid/polyamine transporter I;Amino acid/polyamine transporter I;Amino acid/polyamine transporter I;Amino acid/polyamine transporter I;Amino acid/polyamine transporter I;Amino acid/pol…	membrane;amino acid transmembrane transport;amino acid transmembrane transporter activity	N	N
ZtritIPO323_04g11908	40.6775	-2.50596	0.460378	-5.44325	5.23e-08	1.66e-06	hypothetical protein MYCGRDRAFT_110276	null;null;null;null;null;null;null	catalytic activity;metabolic process;integral component of membrane	N	N
ZtritIPO323_04g08130	30.7912	-2.4983	0.516276	-4.83907	1.3e-06	3.3e-05	glucose-methanol-choline (gmc) oxidoreductase like	Glucose-methanol-choline oxidoreductase;Glucose-methanol-choline oxidoreductase, N-terminal;Glucose-methanol-choline oxidoreductase, C-terminal;FAD/NAD(P)-binding domain;FAD/NAD(P)-binding domain;FAD/NAD(P)-binding domain;FAD/NAD(P)-binding domain;FAD/NAD(P)-binding domain;FAD/NAD(P)-binding domain;FAD/NAD(P)-binding domain;FAD/NAD(P)-binding domain;FAD/NAD(P)-binding domain;FAD/NAD(P)-binding do…	oxidation-reduction process;oxidoreductase activity, acting on CH-OH group of donors;flavin adenine dinucleotide binding	Y	N
ZtritIPO323_04g12286	54.0202	-2.49533	0.518978	-4.80816	1.52e-06	3.79e-05	Lipase 3	Alpha/Beta hydrolase fold;Carboxylesterase, type B;Carboxylesterase, type B;Alpha/Beta hydrolase fold	hydrolase activity	N	N
ZtritIPO323_04g03267	24.522	-2.49279	0.568353	-4.38599	1.15e-05	0.000237334	hypothetical protein MYCGRDRAFT_106127	0	0	N	N
ZtritIPO323_04g04367	23.1372	-2.49191	0.554068	-4.49747	6.88e-06	0.000149332	hypothetical protein TI39_contig360g00002	Cytochrome P450, E-class, group IV;Cytochrome P450;Cytochrome P450;Cytochrome P450;Cytochrome P450;Cytochrome P450;Cytochrome P450;Cytochrome P450;Cytochrome P450	iron ion binding;oxidation-reduction process;heme binding;oxidoreductase activity, acting on paired donors, with incorporation or reduction of molecular oxygen;monooxygenase activity	N	N
ZtritIPO323_04g01164	123.368	-2.4707	0.321728	-7.67949	1.6e-14	1.17e-12	peptidase S28	Alpha/Beta hydrolase fold;Peptidase S28;Peptidase S28;Peptidase S28;Peptidase S28;Peptidase S28;Peptidase S28;Peptidase S28;Peptidase S28;Alpha/Beta hydrolase fold	serine-type peptidase activity;proteolysis	N	N
ZtritIPO323_04g05473	37.2495	-2.46661	0.480102	-5.13768	2.78e-07	7.91e-06	general substrate transporter	Sugar/inositol transporter;Major facilitator, sugar transporter-like;Sugar/inositol transporter;Sugar/inositol transporter;Sugar/inositol transporter;Sugar/inositol transporter;Sugar/inositol transporter;Sugar/inositol transporter;Sugar/inositol transporter;Sugar/inositol transporter;Sugar/inositol transporter;Sugar/inositol transporter;Sugar/inositol transporter;Sugar/inositol transporter;Sugar/…	transmembrane transport;substrate-specific transmembrane transporter activity;integral component of membrane	N	N
ZtritIPO323_04g11716	43.4422	-2.46351	0.431222	-5.71285	1.11e-08	3.83e-07	glycoside hydrolase family 5	Glycoside hydrolase, catalytic domain;Glycoside hydrolase, family 5;Glycoside hydrolase, family 5;Glycoside hydrolase, family 5;Glycoside hydrolase, family 5;Glycoside hydrolase, family 5;Glycoside hydrolase, family 5;Glycoside hydrolase, family 5;Glycoside hydrolase, family 5;Glycoside hydrolase superfamily	carbohydrate metabolic process;hydrolase activity, hydrolyzing O-glycosyl compounds	Y	N
ZtritIPO323_04g09031	53.3763	-2.44881	0.450124	-5.44031	5.32e-08	1.68e-06	hypothetical protein TI39_contig384g00001	null;null;null;null;null	0	N	N
ZtritIPO323_04g02846	48.5553	-2.44815	0.418935	-5.84374	5.1e-09	1.87e-07	short chain dehydrogenase reductase family	Short-chain dehydrogenase/reductase SDR;Short-chain dehydrogenase/reductase SDR;NAD(P)-binding domain;Short-chain dehydrogenase/reductase SDR;Short-chain dehydrogenase/reductase SDR;Short-chain dehydrogenase/reductase SDR;Short-chain dehydrogenase/reductase SDR;Short-chain dehydrogenase/reductase SDR;Short-chain dehydrogenase/reductase SDR;Short-chain dehydrogenase/reductase SDR;Short-chain dehyd…	oxidation-reduction process;oxidoreductase activity	N	N
ZtritIPO323_04g00931	24.1628	-2.43333	0.540679	-4.50051	6.78e-06	0.00014796	ent-kaurene synthase	Terpenoid cyclases/protein prenyltransferase alpha-alpha toroid;Ent-kaurene synthase, fungal;Ent-kaurene synthase, fungal;Ent-kaurene synthase, fungal;Terpenoid cyclases/protein prenyltransferase alpha-alpha toroid	catalytic activity	N	N
ZtritIPO323_04g13112	39.5267	-2.43109	0.506635	-4.79851	1.6e-06	3.94e-05	---NA---	null;null;null;null;null	0	Y	Y
ZtritIPO323_04g13408	28.7877	-2.42396	0.633052	-3.82901	0.000128662	0.00207856	hypothetical protein MYCGRDRAFT_95665	null;null;null;null;null	0	Y	Y
ZtritIPO323_04g11946	43.1603	-2.40784	0.462987	-5.20065	1.99e-07	5.72e-06	glycoside hydrolase family 36	Glycoside hydrolase family 36;Glycoside hydrolase family 36;Aldolase-type TIM barrel;Glycoside hydrolase family 36;Glycosyl hydrolase family 36, C-terminal;Glycosyl hydrolase family 36, N-terminal;Glycosyl hydrolase family 36, N-terminal;Glycosyl hydrolase family 36, N-terminal;Glycosyl hydrolase family 36, N-terminal;Glycosyl hydrolase family 36, N-terminal;Glycosyl hydrolase family 36, N-termin…	alpha-galactosidase activity;glycerolipid metabolic process;globoside metabolic process;galactose metabolic process	Y	N
ZtritIPO323_04g11885	52.3652	-2.40139	0.472348	-5.08393	3.7e-07	1.04e-05	---NA---	0	0	N	N
ZtritIPO323_04g00097	20.3639	-2.38988	0.603781	-3.9582	7.55e-05	0.00128738	hypothetical protein TI39_contig4219g00015	0	0	N	N
ZtritIPO323_04g11383	56.6796	-2.38178	0.702843	-3.38878	0.000702034	0.00905624	acid protease	Aspartic peptidase A1 family;Aspartic peptidase domain;Aspartic peptidase domain;Peptidase family A1 domain;Aspartic peptidase A1 family;Aspartic peptidase A1 family;Aspartic peptidase A1 family;Aspartic peptidase A1 family;Aspartic peptidase A1 family;Aspartic peptidase A1 family;Peptidase family A1 domain;Aspartic peptidase domain	aspartic-type endopeptidase activity;proteolysis	Y	N
ZtritIPO323_04g11374	19.1982	-2.36574	0.631955	-3.74352	0.000181457	0.00279064	transcriptional regulatory pro-1	Zn(2)-C6 fungal-type DNA-binding domain;Zn(2)-C6 fungal-type DNA-binding domain;Zn(2)-C6 fungal-type DNA-binding domain;Fungal transcription factor;Zn(2)-C6 fungal-type DNA-binding domain;Zn(2)-C6 fungal-type DNA-binding domain	RNA polymerase II transcription factor activity, sequence-specific DNA binding;nucleus;zinc ion binding;regulation of transcription, DNA-templated	N	N
ZtritIPO323_04g05098	13.9736	-2.35155	0.636468	-3.69468	0.000220164	0.00330589	hypothetical protein TI39_contig4142g00001	null;null;null	0	N	N
ZtritIPO323_04g01173	46.2312	-2.34272	0.437491	-5.35491	8.56e-08	2.64e-06	P450 monooxygenase	Cytochrome P450, E-class, group I;Cytochrome P450;Cytochrome P450;Cytochrome P450;Cytochrome P450;Cytochrome P450;Cytochrome P450;Cytochrome P450;Cytochrome P450;Cytochrome P450	iron ion binding;oxidation-reduction process;heme binding;oxidoreductase activity, acting on paired donors, with incorporation or reduction of molecular oxygen	N	N
ZtritIPO323_04g00182	53.4052	-2.32415	0.504679	-4.60521	4.12e-06	9.35e-05	hypothetical protein MYCGRDRAFT_106780	null;null;null;null;null;null;null	0	N	N
ZtritIPO323_04g01064	59.0739	-2.32377	0.480221	-4.83897	1.31e-06	3.3e-05	glycoside hydrolase family 3	Glycoside hydrolase, family 3, N-terminal;Fibronectin type III-like domain;Glycoside hydrolase family 3 C-terminal domain;PA14 domain;Glycoside hydrolase, family 3, N-terminal;Glycoside hydrolase, family 3, N-terminal;Fibronectin type III-like domain;Glycoside hydrolase family 3 C-terminal domain;Glycoside hydrolase family 3 C-terminal domain;Glycoside hydrolase family 3;Glycoside hydrolase famil…	carbohydrate metabolic process;hydrolase activity, hydrolyzing O-glycosyl compounds	Y	N
ZtritIPO323_04g07727	26.0683	-2.312	0.497331	-4.64882	3.34e-06	7.76e-05	general substrate transporter	Sugar/inositol transporter;Sugar/inositol transporter;Sugar/inositol transporter;Major facilitator, sugar transporter-like;Major facilitator, sugar transporter-like;Major facilitator, sugar transporter-like;Major facilitator, sugar transporter-like;Major facilitator, sugar transporter-like;Major facilitator, sugar transporter-like;Major facilitator, sugar transporter-like;Major facilitator, sugar…	transmembrane transport;substrate-specific transmembrane transporter activity;integral component of membrane	N	N
ZtritIPO323_04g03710	21.7693	-2.30556	0.570554	-4.04091	5.32e-05	0.000937245	DUF1680 domain	null;Beta-L-arabinofuranosidase, GH127;Six-hairpin glycosidase;Six-hairpin glycosidase;Six-hairpin glycosidase;Six-hairpin glycosidase;Six-hairpin glycosidase;Six-hairpin glycosidase-like	catalytic activity	N	N
ZtritIPO323_04g09397	44.0642	-2.28468	0.450803	-5.06803	4.02e-07	1.12e-05	major facilitator superfamily transporter	null;Major facilitator, sugar transporter-like;Major facilitator, sugar transporter-like;Major facilitator, sugar transporter-like;Major facilitator, sugar transporter-like;Major facilitator, sugar transporter-like;Major facilitator, sugar transporter-like;Major facilitator, sugar transporter-like;Major facilitator, sugar transporter-like;Major facilitator, sugar transporter-like;Major facilitato…	transmembrane transport;transmembrane transporter activity;integral component of membrane	N	N
ZtritIPO323_04g02372	79.3129	-2.28342	0.395174	-5.77826	7.55e-09	2.65e-07	hypothetical protein MYCGRDRAFT_105826	null;null;null;null;null	0	Y	Y
ZtritIPO323_04g06336	77.9313	-2.26904	0.40311	-5.62885	1.81e-08	6.1e-07	3-beta-hydroxysteroid-Delta(8),Delta(7)-isomerase like	Emopamil-binding protein;Emopamil-binding protein;Emopamil-binding protein;Emopamil-binding protein;Emopamil-binding protein;Emopamil-binding protein;Emopamil-binding protein;Emopamil-binding protein;Emopamil-binding protein;Emopamil-binding protein;Emopamil-binding protein;Emopamil-binding protein;Emopamil-binding protein;Emopamil-binding protein;EXPERA domain	cholestenol delta-isomerase activity;sterol metabolic process;integral component of membrane;steroid biosynthetic process	N	N
ZtritIPO323_04g07517	18.5819	-2.25447	0.601639	-3.7472	0.000178816	0.00275492	myosin type ii heavy chain like	null;null;null;null;null;null;null;null;null;null;null;null;null;null;null;null;null;null;null;null;null;null;null;Myosin head, motor domain;Myosin head, motor domain;P-loop containing nucleoside triphosphate hydrolase;Myosin head, motor domain;Myosin-like IQ motif-containing domain;Myosin, N-terminal, SH3-like;Myosin, N-terminal, SH3-like;Myosin, N-terminal, SH3-like;Myosin, N-terminal, SH3-like…	myosin complex;protein binding;ATP binding;motor activity	N	N
ZtritIPO323_04g07789	18.0813	-2.25361	0.575038	-3.91906	8.89e-05	0.0014948	hypothetical protein TI39_contig278g00018	0	0	N	N
ZtritIPO323_04g06146	12.3839	-2.25294	0.638726	-3.52725	0.000419906	0.00576951	hypothetical protein SEPMUDRAFT_115133	Protein of unknown function DUF3328;Protein of unknown function DUF3328;Protein of unknown function DUF3328;Protein of unknown function DUF3328;Protein of unknown function DUF3328	0	N	N
ZtritIPO323_04g02584	38.1878	-2.23849	0.46849	-4.7781	1.77e-06	4.31e-05	hypothetical protein MYCGRDRAFT_111008	null;null;null;null;null;null	0	Y	N
ZtritIPO323_04g01613	25.4462	-2.2278	0.615132	-3.62166	0.000292714	0.00425914	hypothetical protein TI39_contig307g00033	null;null	0	N	N
ZtritIPO323_04g00987	63.4544	-2.21689	0.531379	-4.17196	3.02e-05	0.000563738	integral membrane	Cytochrome b561/ferric reductase transmembrane;DOMON domain;Cellobiose dehydrogenase, cytochrome domain;Cellobiose dehydrogenase, cytochrome domain;Cytochrome b561/ferric reductase transmembrane;Cytochrome b561/ferric reductase transmembrane;Cytochrome b561/ferric reductase transmembrane;Cytochrome b561/ferric reductase transmembrane;Cytochrome b561/ferric reductase transmembrane;Cytochrome b561/…	oxidation-reduction process;integral component of membrane	N	N
ZtritIPO323_04g11754	26.6834	-2.21194	0.529769	-4.1753	2.98e-05	0.000556741	tat pathway signal sequence	Protein of unknown function DUF3328;Protein of unknown function DUF3328;Protein of unknown function DUF3328;Protein of unknown function DUF3328;Protein of unknown function DUF3328;Protein of unknown function DUF3328	0	N	N
ZtritIPO323_04g08977	54.266	-2.19925	0.378853	-5.80502	6.44e-09	2.29e-07	peptidase s41 family	Tail specific protease;ClpP/crotonase-like domain;ClpP/crotonase-like domain;ClpP/crotonase-like domain;ClpP/crotonase-like domain;ClpP/crotonase-like domain;ClpP/crotonase-like domain;ClpP/crotonase-like domain;ClpP/crotonase-like domain	serine-type peptidase activity;proteolysis	Y	N
ZtritIPO323_04g03232	16.7445	-2.19808	0.644497	-3.41054	0.000648341	0.00846466	aldose 1-epimerase	Glycoside hydrolase-type carbohydrate-binding;Aldose 1-/Glucose-6-phosphate 1-epimerase;Aldose 1-/Glucose-6-phosphate 1-epimerase;Aldose 1-/Glucose-6-phosphate 1-epimerase;Galactose mutarotase-like domain	carbohydrate metabolic process;carbohydrate binding;isomerase activity	N	N
ZtritIPO323_04g07579	22.6954	-2.19795	0.60077	-3.65855	0.000253643	0.00375383	haloacid dehalogenase-like hydrolase	HAD-like domain;HAD-like domain;HAD-like domain;HAD-like domain;HAD-like domain	hydrolase activity	N	N
ZtritIPO323_04g01154	34.8067	-2.19247	0.389784	-5.62482	1.86e-08	6.2e-07	MFS phosphate transporter like	null;Major facilitator, sugar transporter-like;Major facilitator, sugar transporter-like;Major facilitator, sugar transporter-like;Major facilitator, sugar transporter-like;Major facilitator, sugar transporter-like;Major facilitator, sugar transporter-like;Major facilitator, sugar transporter-like;Major facilitator, sugar transporter-like;Major facilitator, sugar transporter-like;Major facilitato…	transmembrane transport;transmembrane transporter activity;integral component of membrane	N	N
ZtritIPO323_04g01676	21.3462	-2.19206	0.538289	-4.07227	4.66e-05	0.000829689	cholesterol oxidase like	FAD-binding, type 2, subdomain 1;CO dehydrogenase flavoprotein-like, FAD-binding, subdomain 2;CO dehydrogenase flavoprotein-like, FAD-binding, subdomain 2;CO dehydrogenase flavoprotein-like, FAD-binding, subdomain 2;CO dehydrogenase flavoprotein-like, FAD-binding, subdomain 2;CO dehydrogenase flavoprotein-like, FAD-binding, subdomain 2;CO dehydrogenase flavoprotein-like, FAD-binding, subdomain 2;…	oxidation-reduction process;oxidoreductase activity, acting on CH-OH group of donors;flavin adenine dinucleotide binding	N	N
ZtritIPO323_04g08595	18.0231	-2.18646	0.616102	-3.54887	0.000386894	0.00535885	hypothetical protein MYCGRDRAFT_80311	null;null;null;null;null	integral component of membrane	N	N
ZtritIPO323_04g09205	43.6867	-2.18532	0.537818	-4.06331	4.84e-05	0.00085864	CFEM domain-containing	null;null;null;null;null;null;null;null;null;null;null;null;null;null;null;null;null;null	integral component of membrane	N	N
ZtritIPO323_04g06304	34.902	-2.18345	0.490163	-4.45454	8.41e-06	0.000179864	general substrate transporter	Sugar/inositol transporter;Major facilitator, sugar transporter-like;Major facilitator, sugar transporter-like;Sugar/inositol transporter;Sugar/inositol transporter;Sugar/inositol transporter;Sugar/inositol transporter;Sugar/inositol transporter;Sugar/inositol transporter;Sugar/inositol transporter;Sugar/inositol transporter;Sugar/inositol transporter;Sugar/inositol transporter;Sugar/inositol tra…	transmembrane transport;substrate-specific transmembrane transporter activity;integral component of membrane	N	N
ZtritIPO323_04g11081	81.7669	-2.1809	0.359734	-6.06254	1.34e-09	5.22e-08	ubiquitin NEDD8	Ubiquitin;Ubiquitin domain;Ubiquitin domain;Ubiquitin domain;Ubiquitin domain;Ubiquitin domain;Ubiquitin domain;Ubiquitin domain;Ubiquitin domain;Ubiquitin domain;Ubiquitin domain;Ubiquitin-related domain	protein binding	Y	Y
ZtritIPO323_04g03140	26.0756	-2.18014	0.569816	-3.82604	0.000130221	0.00209591	tyrosinase central domain containing	Tyrosinase copper-binding domain;Uncharacterised domain, di-copper centre;Tyrosinase copper-binding domain;Tyrosinase copper-binding domain;Tyrosinase copper-binding domain;Tyrosinase copper-binding domain;Tyrosinase copper-binding domain;Tyrosinase copper-binding domain;Tyrosinase copper-binding domain;Tyrosinase copper-binding domain;Uncharacterised domain, di-copper centre	oxidoreductase activity;metabolic process	Y	N
ZtritIPO323_04g09672	56.3791	-2.16873	0.413765	-5.24146	1.59e-07	4.67e-06	thiol-specific monooxygenase	null;FAD/NAD(P)-binding domain;FAD/NAD(P)-binding domain;FAD/NAD(P)-binding domain;NAD(P)-binding domain;Flavin monooxygenase-like;Flavin monooxygenase-like;Flavin monooxygenase-like;FAD/NAD(P)-binding domain;FAD/NAD(P)-binding domain	oxidation-reduction process;N,N-dimethylaniline monooxygenase activity;flavin adenine dinucleotide binding;NADP binding	N	N
ZtritIPO323_04g03233	36.4239	-2.16461	0.505887	-4.27885	1.88e-05	0.00036569	sequence-specific DNA binding RNA polymerase II transcription factor	Zn(2)-C6 fungal-type DNA-binding domain;Zn(2)-C6 fungal-type DNA-binding domain;Zn(2)-C6 fungal-type DNA-binding domain;Zn(2)-C6 fungal-type DNA-binding domain;Zn(2)-C6 fungal-type DNA-binding domain;Zn(2)-C6 fungal-type DNA-binding domain;Zn(2)-C6 fungal-type DNA-binding domain	RNA polymerase II transcription factor activity, sequence-specific DNA binding;nucleus;zinc ion binding;regulation of transcription, DNA-templated	N	N
ZtritIPO323_04g08904	70.3747	-2.15378	0.363442	-5.92605	3.1e-09	1.17e-07	glucose-methanol-choline oxidoreductase	Glucose-methanol-choline oxidoreductase, C-terminal;Glucose-methanol-choline oxidoreductase;FAD/NAD(P)-binding domain;Glucose-methanol-choline oxidoreductase, N-terminal;Glucose-methanol-choline oxidoreductase, N-terminal;Glucose-methanol-choline oxidoreductase, N-terminal;Glucose-methanol-choline oxidoreductase, N-terminal;Glucose-methanol-choline oxidoreductase, N-terminal;Glucose-methanol-chol…	oxidation-reduction process;oxidoreductase activity, acting on CH-OH group of donors;flavin adenine dinucleotide binding	Y	N
ZtritIPO323_04g03467	24.2355	-2.14387	0.566192	-3.78647	0.000152803	0.00243218	hypothetical protein MYCGRDRAFT_101652	null;null;null;null;null	carbohydrate metabolic process;lipid glycosylation;transferase activity, transferring hexosyl groups	Y	Y
ZtritIPO323_04g04369	25.539	-2.13803	0.488274	-4.37875	1.19e-05	0.000244461	glycoside hydrolase family 13	Glycosyl hydrolase, family 13, catalytic domain;Glycosyl hydrolase, family 13, catalytic domain;Glycosyl hydrolase, all-beta;Glycoside hydrolase, catalytic domain;Glycosyl hydrolase, C-terminal (DUF3459);Glycosyl hydrolase, C-terminal (DUF3459);Glycoside hydrolase, family 13;Glycoside hydrolase, family 13;Glycoside hydrolase, family 13;Glycoside hydrolase, family 13;Glycoside hydrolase superfamily	carbohydrate metabolic process;catalytic activity	N	N
ZtritIPO323_04g01894	113.12	-2.1373	0.345982	-6.17751	6.51e-10	2.64e-08	choline-sulfatase like	null;Sulfatase, N-terminal;Choline sulfatase enzyme C-terminal domain;Choline-sulfatase;Alkaline phosphatase-like, alpha/beta/alpha;Alkaline phosphatase-like, alpha/beta/alpha;Alkaline phosphatase-like, alpha/beta/alpha;Alkaline-phosphatase-like, core domain	sulfuric ester hydrolase activity;metabolic process	N	N
ZtritIPO323_04g06357	35.8121	-2.12453	0.458846	-4.63016	3.65e-06	8.4e-05	fad dependent oxidoreductase superfamily like	FAD/NAD(P)-binding domain;FAD dependent oxidoreductase;FAD dependent oxidoreductase;FAD dependent oxidoreductase;FAD/NAD(P)-binding domain	oxidation-reduction process;oxidoreductase activity	N	N
ZtritIPO323_04g03817	51.8008	-2.10127	0.556112	-3.77851	0.000157772	0.00248836	ABC transporter	AAA+ ATPase domain;ABC transporter-like;ABC-2 type transporter;P-loop containing nucleoside triphosphate hydrolase;CDR ABC transporter;ABC-transporter extracellular N-terminal domain;ABC-transporter extracellular N-terminal domain;ABC-transporter extracellular N-terminal domain;ABC-transporter extracellular N-terminal domain;ABC-transporter extracellular N-terminal domain;ABC-transporter extracel…	transport;integral component of membrane;ATP binding;ATPase activity, coupled to transmembrane movement of substances	N	N
ZtritIPO323_04g03724	23.1835	-2.09626	0.528702	-3.96493	7.34e-05	0.00125904	hypothetical protein MYCGRDRAFT_117738	null;null;null;null;null	damaged DNA binding;DNA repair	Y	N
ZtritIPO323_04g03828	25.0318	-2.09461	0.58709	-3.56778	0.000360018	0.00503502	hypothetical protein MYCGRDRAFT_111479	0	0	N	N
ZtritIPO323_04g01831	14.4919	-2.08837	0.612035	-3.41217	0.000644475	0.00842692	2-oxo-Delta(3)-4,5,5-trimethylcyclopentenylacetyl- monooxygenase	FAD/NAD(P)-binding domain;Flavin monooxygenase-like;Flavin monooxygenase-like;Flavin monooxygenase-like;Flavin monooxygenase-like;Flavin monooxygenase-like;Flavin monooxygenase-like;FAD/NAD(P)-binding domain	oxidation-reduction process;N,N-dimethylaniline monooxygenase activity;flavin adenine dinucleotide binding;NADP binding	N	N
ZtritIPO323_04g11632	110.862	-2.08578	0.380823	-5.47703	4.33e-08	1.38e-06	hypothetical protein MYCGRDRAFT_105182	null;null;null;null;null	0	Y	Y
ZtritIPO323_04g08099	33.4526	-2.08379	0.544476	-3.82715	0.000129636	0.00209037	hypothetical protein TI39_contig4150g00008	Lipopolysaccharide-modifying protein;Lipopolysaccharide-modifying protein;Lipopolysaccharide-modifying protein;Lipopolysaccharide-modifying protein;Lipopolysaccharide-modifying protein;Lipopolysaccharide-modifying protein;Lipopolysaccharide-modifying protein	integral component of membrane	N	N
ZtritIPO323_04g09431	50.0541	-2.077	0.441884	-4.70032	2.6e-06	6.17e-05	glycoside hydrolase family 5	Glycoside hydrolase, catalytic domain;Glycoside hydrolase, family 5;Glycoside hydrolase, family 5;Glycoside hydrolase, family 5;Glycoside hydrolase superfamily	carbohydrate metabolic process;hydrolase activity, hydrolyzing O-glycosyl compounds	N	N
ZtritIPO323_04g03008	22.0337	-2.07175	0.57328	-3.61386	0.000301677	0.00435291	hypothetical protein MYCGRDRAFT_96466	Protein of unknown function DUF3328;Protein of unknown function DUF3328;Protein of unknown function DUF3328;Protein of unknown function DUF3328;Protein of unknown function DUF3328;Protein of unknown function DUF3328;Protein of unknown function DUF3328;Protein of unknown function DUF3328;Protein of unknown function DUF3328;Protein of unknown function DUF3328;Protein of unknown function DUF3328;Pro…	0	N	N
ZtritIPO323_04g01770	19.0412	-2.06604	0.605198	-3.41383	0.000640559	0.00838842	exostoses (multiple)-like 3	Nucleotide-diphospho-sugar transferases;Exostosin , C-terminal;Exostosin , C-terminal;Exostosin , C-terminal;Exostosin , C-terminal;Exostosin , C-terminal;Exostosin , C-terminal;Exostosin , C-terminal;Nucleotide-diphospho-sugar transferases	glycosaminoglycan biosynthetic process;integral component of membrane;heparan sulfate proteoglycan biosynthetic process	N	N
ZtritIPO323_04g13161	31.3016	-2.05799	0.603757	-3.40864	0.000652874	0.00849818	general substrate transporter	Sugar/inositol transporter;Sugar/inositol transporter;Sugar/inositol transporter;Major facilitator, sugar transporter-like;Major facilitator, sugar transporter-like;Major facilitator, sugar transporter-like;Major facilitator, sugar transporter-like;Major facilitator, sugar transporter-like;Major facilitator, sugar transporter-like;Major facilitator, sugar transporter-like;Major facilitator, sugar…	transmembrane transport;substrate-specific transmembrane transporter activity;integral component of membrane	N	N
ZtritIPO323_04g06064	21.6947	-2.05646	0.555295	-3.70336	0.000212763	0.00322396	von Willebrand factor type A	von Willebrand factor, type A;von Willebrand factor, type A;von Willebrand factor, type A;von Willebrand factor, type A;von Willebrand factor, type A;von Willebrand factor, type A	0	N	N
ZtritIPO323_04g06041	37.7033	-2.05372	0.492832	-4.16718	3.08e-05	0.000574436	major myo-inositol transporter iolT	null;Major facilitator, sugar transporter-like;Major facilitator, sugar transporter-like;Major facilitator, sugar transporter-like;Major facilitator, sugar transporter-like;Major facilitator, sugar transporter-like;Major facilitator, sugar transporter-like;Major facilitator, sugar transporter-like;Major facilitator, sugar transporter-like;Major facilitator, sugar transporter-like;Major facilitato…	transmembrane transport;transmembrane transporter activity;integral component of membrane	N	N
ZtritIPO323_04g13716	27.924	-2.04594	0.502129	-4.07452	4.61e-05	0.000826554	hypothetical protein MYCGRDRAFT_110851	Acyl-CoA N-acyltransferase;GNAT domain;GNAT domain;GNAT domain;GNAT domain;Acyl-CoA N-acyltransferase	N-acetyltransferase activity;acyl-carrier-protein biosynthetic process	N	N
ZtritIPO323_04g02198	22.2686	-2.03771	0.596086	-3.41849	0.000629707	0.00827136	superoxide dismutase	Superoxide dismutase, copper/zinc binding domain;Superoxide dismutase, copper/zinc binding domain;Superoxide dismutase, copper/zinc binding domain;Superoxide dismutase (Cu/Zn) / superoxide dismutase copper chaperone;Superoxide dismutase (Cu/Zn) / superoxide dismutase copper chaperone;Superoxide dismutase (Cu/Zn) / superoxide dismutase copper chaperone;Superoxide dismutase (Cu/Zn) / superoxide dis…	superoxide metabolic process;oxidation-reduction process;metal ion binding	Y	N
ZtritIPO323_04g03615	21.3948	-2.036	0.577286	-3.52684	0.000420547	0.00576951	hexose transporter like	Sugar/inositol transporter;Sugar/inositol transporter;Sugar/inositol transporter;Major facilitator, sugar transporter-like;Major facilitator, sugar transporter-like;Major facilitator, sugar transporter-like;Major facilitator, sugar transporter-like;Major facilitator, sugar transporter-like;Major facilitator, sugar transporter-like;Major facilitator, sugar transporter-like;Major facilitator, sugar…	transmembrane transport;substrate-specific transmembrane transporter activity;integral component of membrane	N	N
ZtritIPO323_04g04265	17.151	-2.0313	0.527465	-3.85107	0.000117602	0.0019174	hypothetical protein MYCGRDRAFT_111623	Winged helix-turn-helix DNA-binding domain;Homeodomain-like;Homeodomain-like;Homeodomain-like;Homeodomain-like;Homeodomain-like	DNA binding	N	N
ZtritIPO323_04g02668	34.6187	-2.02311	0.498847	-4.05558	5e-05	0.000883918	xenobiotic compound monooxygenase like	Nitrilotriacetate monooxygenase component A/pristinamycin IIA synthase subunit A;Luciferase-like domain;Nitrilotriacetate monooxygenase component A/pristinamycin IIA synthase subunit A;Luciferase-like domain;Luciferase-like domain;Luciferase-like domain;Luciferase-like domain	oxidation-reduction process;oxidoreductase activity, acting on paired donors, with incorporation or reduction of molecular oxygen;monooxygenase activity	N	N
ZtritIPO323_04g02207	16.5612	-2.01135	0.525944	-3.82427	0.000131162	0.00210713	hypothetical protein TI39_contig4372g00002	Protein of unknown function DUF3328;Protein of unknown function DUF3328;Protein of unknown function DUF3328;Protein of unknown function DUF3328;Protein of unknown function DUF3328;Protein of unknown function DUF3328	membrane	N	N
ZtritIPO323_04g00310	41.6492	-2.01083	0.537504	-3.74105	0.000183252	0.00281322	aromatic peroxygenase like	Chloroperoxidase;Chloroperoxidase;Chloroperoxidase;Chloroperoxidase;Chloroperoxidase;Chloroperoxidase;Chloroperoxidase;Chloroperoxidase;Chloroperoxidase;Chloroperoxidase;Chloroperoxidase;Chloroperoxidase;Chloroperoxidase	peroxidase activity;response to oxidative stress;obsolete peroxidase reaction	N	N
ZtritIPO323_04g01216	19.4816	-2.01003	0.533029	-3.77095	0.000162627	0.00254635	hypothetical protein MYCGRDRAFT_89510	0	0	N	N
ZtritIPO323_04g11727	21.2426	-2.0045	0.523341	-3.8302	0.000128041	0.0020724	hypothetical protein MYCGRDRAFT_105223	null;null;null;null;null	0	Y	Y
ZtritIPO323_04g13852	74.4177	-1.97479	0.389328	-5.07231	3.93e-07	1.1e-05	glycoside hydrolase family 35	Glycoside hydrolase, family 35;Beta-galactosidase, domain 2;Beta-galactosidase, domain 2;Galactose-binding domain-like;Glycoside hydrolase, catalytic domain;Beta-galactosidase jelly roll domain;Beta-galactosidase, domain 3;Beta-galactosidase, domain 2;Galactose-binding domain-like;Beta-galactosidase, domain 3;Glycoside hydrolase 35, catalytic domain;Glycoside hydrolase, family 35;Glycoside hydrol…	carbohydrate metabolic process;hydrolase activity, hydrolyzing O-glycosyl compounds	Y	N
ZtritIPO323_04g04255	34.0594	-1.95709	0.446243	-4.38572	1.16e-05	0.000237334	secE sec61-gamma	Protein translocase SEC61 complex, gamma subunit;Protein translocase SecE domain;Protein translocase complex, SecE/Sec61-gamma subunit;Protein translocase complex, SecE/Sec61-gamma subunit;Protein translocase complex, SecE/Sec61-gamma subunit;Protein translocase complex, SecE/Sec61-gamma subunit;Protein translocase complex, SecE/Sec61-gamma subunit;Protein translocase SecE domain	membrane;chloroplast envelope;protein targeting;P-P-bond-hydrolysis-driven protein transmembrane transporter activity	N	N
ZtritIPO323_04g12930	79.9055	-1.95205	0.427372	-4.56756	4.93e-06	0.000110199	acid phosphatase like	Phosphoinositide phospholipase C, Ca2+-dependent;PLC-like phosphodiesterase, TIM beta/alpha-barrel domain	phosphoric diester hydrolase activity;lipid metabolic process	N	N
ZtritIPO323_04g01638	14.4672	-1.93417	0.539174	-3.58728	0.000334143	0.00474999	3-oxoacyl-(acyl-carrier- ) reductase	Short-chain dehydrogenase/reductase SDR;Short-chain dehydrogenase/reductase SDR;Short-chain dehydrogenase/reductase SDR;NAD(P)-binding domain;Short-chain dehydrogenase/reductase SDR;NAD(P)-binding domain	oxidation-reduction process;oxidoreductase activity	N	N
ZtritIPO323_04g11213	40.6896	-1.90672	0.435686	-4.37636	1.21e-05	0.000246577	hypothetical protein TI39_contig293g00012	Protein of unknown function DUF3431;Protein of unknown function DUF3431;Protein of unknown function DUF3431	0	N	N
ZtritIPO323_04g06408	75.0036	-1.89943	0.387378	-4.9033	9.42e-07	2.43e-05	peptidase M24	Aminopeptidase P, N-terminal;Peptidase M24, structural domain;Aminopeptidase P, N-terminal;Peptidase M24, structural domain;Creatinase/Aminopeptidase P/Spt16, N-terminal;Creatinase/Aminopeptidase P/Spt16, N-terminal;Creatinase/Aminopeptidase P/Spt16, N-terminal;Creatinase/Aminopeptidase P/Spt16, N-terminal;Creatinase/Aminopeptidase P, N-terminal;Peptidase M24, structural domain	aminopeptidase activity;manganese ion binding	N	N
ZtritIPO323_04g05855	44.1952	-1.8924	0.465295	-4.0671	4.76e-05	0.000846538	glycoside hydrolase family 2	Galactose-binding domain-like;Glycoside hydrolase, family 2/20, immunoglobulin-like beta-sandwich domain;Glycoside hydrolase, catalytic domain;Glycoside hydrolase, family 2, immunoglobulin-like beta-sandwich;Glycoside hydrolase, family 2, immunoglobulin-like beta-sandwich;Glycoside hydrolase, family 2, immunoglobulin-like beta-sandwich;Glycoside hydrolase, family 2, immunoglobulin-like beta-sandw…	carbohydrate metabolic process;hydrolase activity, hydrolyzing O-glycosyl compounds	N	N
ZtritIPO323_04g08647	47.3659	-1.86625	0.451041	-4.13766	3.51e-05	0.000647978	transaldolase like	Transaldolase/Fructose-6-phosphate aldolase;Aldolase-type TIM barrel;Transaldolase/Fructose-6-phosphate aldolase;Transaldolase/Fructose-6-phosphate aldolase;Transaldolase/Fructose-6-phosphate aldolase	carbohydrate metabolic process;catalytic activity	N	N
ZtritIPO323_04g08501	374.565	-1.86565	0.264988	-7.04052	1.92e-12	1.1e-10	hypothetical protein MYCGRDRAFT_104000	null;null;null;null;null	0	Y	Y
ZtritIPO323_04g01858	64.1706	-1.86366	0.359809	-5.17959	2.22e-07	6.36e-06	adenylyl-sulfate kinase like	P-loop containing nucleoside triphosphate hydrolase;Adenylyl-sulfate kinase;Adenylyl-sulfate kinase;Adenylyl-sulfate kinase;Adenylyl-sulfate kinase;P-loop containing nucleoside triphosphate hydrolase	adenylylsulfate kinase activity;sulfate assimilation;ATP binding;purine nucleobase metabolic process	N	N
ZtritIPO323_04g07226	27.6129	-1.86166	0.519818	-3.58137	0.000341796	0.00484286	hypothetical protein MYCGRDRAFT_91361	null;null;null;null;null;null;null	membrane	N	N
ZtritIPO323_04g10933	23.6853	-1.85393	0.492714	-3.76269	0.000168094	0.00261301	hypothetical protein TI39_contig4225g00007	null;null;null;null;null	0	Y	Y
ZtritIPO323_04g10862	84.0804	-1.85198	0.329076	-5.62782	1.82e-08	6.11e-07	hypothetical protein MYCGRDRAFT_104867	null;null;null;null;null	0	Y	N
ZtritIPO323_04g03214	214.553	-1.8361	0.352932	-5.20241	1.97e-07	5.69e-06	small oligopeptide transporter	Oligopeptide transporter, OPT superfamily;Oligopeptide transporter, OPT superfamily;Tetrapeptide transporter, OPT1/isp4;Tetrapeptide transporter, OPT1/isp4;Tetrapeptide transporter, OPT1/isp4;Tetrapeptide transporter, OPT1/isp4;Tetrapeptide transporter, OPT1/isp4;Tetrapeptide transporter, OPT1/isp4;Tetrapeptide transporter, OPT1/isp4;Tetrapeptide transporter, OPT1/isp4;Tetrapeptide transporter, O…	transmembrane transport	N	N
ZtritIPO323_04g09284	19.3786	-1.83517	0.475643	-3.85829	0.000114182	0.00186709	condensin subunit partial	null;null;null;null;null;null;null;null;null;null;null;SMCs flexible hinge;P-loop containing nucleoside triphosphate hydrolase;RecF/RecN/SMC, N-terminal;Structural maintenance of chromosomes protein;SMCs flexible hinge;SMCs flexible hinge;Structural maintenance of chromosomes Smc2;SMCs flexible hinge;P-loop containing nucleoside triphosphate hydrolase	mitotic chromosome condensation;condensin complex;protein binding;ATP binding	N	N
ZtritIPO323_04g02336	46.8289	-1.8343	0.388411	-4.72257	2.33e-06	5.58e-05	hypothetical protein MYCGRDRAFT_79161	null;null;null;null;null	0	Y	Y
ZtritIPO323_04g09189	24.2793	-1.82305	0.527265	-3.45755	0.000545106	0.00727061	hypothetical protein MYCGRDRAFT_109248	null;null;null;null;null;null	0	N	N
ZtritIPO323_04g09143	31.4989	-1.81937	0.398792	-4.5622	5.06e-06	0.000112184	glycosyltransferase family 31	null;null;null;null;null;null;null	1-alkyl-2-acetylglycerophosphocholine esterase complex;transferase activity, transferring glycosyl groups;lipid catabolic process;glycerolipid metabolic process;integral component of membrane;1-alkyl-2-acetylglycerophosphocholine esterase activity	N	N
ZtritIPO323_04g11552	27.9355	-1.804	0.537441	-3.35665	0.000788917	0.00999797	hypothetical protein TI39_contig589g00010	0	0	N	N
ZtritIPO323_04g08735	51.4061	-1.80145	0.370773	-4.85864	1.18e-06	3.01e-05	superoxide dismutase	Manganese/iron superoxide dismutase;Manganese/iron superoxide dismutase, C-terminal;Manganese/iron superoxide dismutase, N-terminal;Manganese/iron superoxide dismutase, N-terminal;Manganese/iron superoxide dismutase;Manganese/iron superoxide dismutase;Manganese/iron superoxide dismutase;Manganese/iron superoxide dismutase;Manganese/iron superoxide dismutase;Manganese/iron superoxide dismutase;Man…	superoxide dismutase activity;superoxide metabolic process;oxidation-reduction process;metal ion binding	Y	N
ZtritIPO323_04g09251	90.7542	-1.80126	0.363003	-4.96211	6.97e-07	1.85e-05	disulfide partial	null;Thioredoxin-like fold;Thioredoxin-like fold;Thioredoxin domain;Thioredoxin domain;Thioredoxin domain;Thioredoxin domain;Thioredoxin domain;Thioredoxin domain;Thioredoxin domain;Thioredoxin domain;Thioredoxin domain;Thioredoxin domain;Thioredoxin domain;Thioredoxin-like fold;Thioredoxin-like fold	cell redox homeostasis	N	N
ZtritIPO323_04g00234	27.1658	-1.80044	0.49107	-3.66635	0.000246039	0.0036538	isochorismatase family family	Alpha-ketoglutarate-dependent dioxygenase AlkB-like;Isochorismatase-like;Isochorismatase-like;Alpha-ketoglutarate-dependent dioxygenase AlkB-like;Alpha-ketoglutarate-dependent dioxygenase AlkB-like;Alpha-ketoglutarate-dependent dioxygenase AlkB-like;Alpha-ketoglutarate-dependent dioxygenase AlkB-like;Alpha-ketoglutarate-dependent dioxygenase AlkB-like;Oxoglutarate/iron-dependent dioxygenase;Oxogl…	oxidation-reduction process;oxidoreductase activity	N	N
ZtritIPO323_04g07732	27.4937	-1.77707	0.476301	-3.73099	0.000190731	0.00291768	transcription factor C6 like	Transcription factor domain, fungi;Zn(2)-C6 fungal-type DNA-binding domain;Transcription factor domain, fungi;Zn(2)-C6 fungal-type DNA-binding domain;Zn(2)-C6 fungal-type DNA-binding domain;Zn(2)-C6 fungal-type DNA-binding domain;Zn(2)-C6 fungal-type DNA-binding domain;Zn(2)-C6 fungal-type DNA-binding domain;Zn(2)-C6 fungal-type DNA-binding domain;Zn(2)-C6 fungal-type DNA-binding domain;Zn(2)-C6 …	RNA polymerase II transcription factor activity, sequence-specific DNA binding;nucleus;DNA binding;zinc ion binding;regulation of transcription, DNA-templated	N	N
ZtritIPO323_04g03566	15.9411	-1.77337	0.515764	-3.43833	0.000585307	0.00776417	fibronectin type III domain-containing	Fibronectin type III;Immunoglobulin-like fold;Fibronectin type III;Immunoglobulin-like fold;SGNH hydrolase-type esterase domain;SGNH hydrolase-type esterase domain;SGNH hydrolase-type esterase domain;SGNH hydrolase-type esterase domain;SGNH hydrolase-type esterase domain;SGNH hydrolase-type esterase domain;Fibronectin type III;Fibronectin type III;SGNH hydrolase-type esterase domain;Fibronectin t…	protein binding	N	N
ZtritIPO323_04g06359	30.5559	-1.76109	0.497636	-3.53891	0.000401776	0.00554721	hypothetical protein MYCGRDRAFT_68660	null;null;null;null;null;null;null;null;Quinoprotein alcohol dehydrogenase-like superfamily	0	Y	N
ZtritIPO323_04g08566	56.6847	-1.73959	0.450381	-3.86248	0.000112243	0.00184432	very long-chain acyl- synthetase fatty acid transporter like	null;AMP-binding enzyme C-terminal domain;AMP-binding enzyme C-terminal domain;AMP-binding enzyme C-terminal domain;AMP-binding enzyme C-terminal domain;AMP-dependent synthetase/ligase;AMP-dependent synthetase/ligase;AMP-dependent synthetase/ligase;AMP-dependent synthetase/ligase;AMP-dependent synthetase/ligase;AMP-dependent synthetase/ligase;AMP-dependent synthetase/ligase;AMP-dependent syntheta…	catalytic activity;metabolic process	N	N
ZtritIPO323_04g00098	195.631	-1.72574	0.293125	-5.88738	3.92e-09	1.47e-07	methanesulfonate monooxygenase	null;Luciferase-like domain;GroES-like;Dimethyl sulphone monooxygenase SfnG;Luciferase-like domain;NAD(P)-binding domain;NAD(P)-binding domain;NAD(P)-binding domain;NAD(P)-binding domain;NAD(P)-binding domain;NAD(P)-binding domain;NAD(P)-binding domain;NAD(P)-binding domain;GroES-like;Luciferase-like domain;NAD(P)-binding domain	oxidation-reduction process;oxidoreductase activity, acting on paired donors, with incorporation or reduction of molecular oxygen	N	N
ZtritIPO323_04g02038	37.3229	-1.70696	0.484776	-3.52114	0.000429697	0.00587637	Delta-1-pyrroline-5-carboxylate mitochondrial	Delta-1-pyrroline-5-carboxylate dehydrogenase;Aldehyde dehydrogenase, C-terminal;Aldehyde dehydrogenase domain;Aldehyde dehydrogenase N-terminal domain;Aldehyde dehydrogenase N-terminal domain;Aldehyde dehydrogenase N-terminal domain;Aldehyde/histidinol dehydrogenase	oxidation-reduction process;arginine metabolic process;glutamate biosynthetic process;proline biosynthetic process;oxidoreductase activity, acting on the aldehyde or oxo group of donors, NAD or NADP as acceptor;1-pyrroline-5-carboxylate dehydrogenase activity	N	N
ZtritIPO323_04g03596	24.8093	-1.69536	0.449062	-3.77533	0.000159794	0.00251109	hypothetical protein MYCGRDRAFT_63982	null;Root UVB sensitive family;Root UVB sensitive family;Root UVB sensitive family;Root UVB sensitive family;Root UVB sensitive family;Root UVB sensitive family	integral component of membrane	N	N
ZtritIPO323_04g11152	72.4451	-1.68868	0.366295	-4.61015	4.02e-06	9.15e-05	Zn(II)2Cys6 transcription factor like	Zn(2)-C6 fungal-type DNA-binding domain;Transcription factor domain, fungi;Zn(2)-C6 fungal-type DNA-binding domain;Zn(2)-C6 fungal-type DNA-binding domain;Zn(2)-C6 fungal-type DNA-binding domain;Zn(2)-C6 fungal-type DNA-binding domain;Zn(2)-C6 fungal-type DNA-binding domain;Zn(2)-C6 fungal-type DNA-binding domain;Zn(2)-C6 fungal-type DNA-binding domain;Zn(2)-C6 fungal-type DNA-binding domain;Zn(2…	RNA polymerase II transcription factor activity, sequence-specific DNA binding;nucleus;DNA binding;zinc ion binding;regulation of transcription, DNA-templated	N	N
ZtritIPO323_04g13335	70.7617	-1.68631	0.315922	-5.33773	9.41e-08	2.84e-06	major facilitator superfamily transporter	Siderophore iron transporter 1/trichothecene efflux pump Tri12;Siderophore iron transporter 1/trichothecene efflux pump Tri12;Siderophore iron transporter 1/trichothecene efflux pump Tri12;Siderophore iron transporter 1/trichothecene efflux pump Tri12;Siderophore iron transporter 1/trichothecene efflux pump Tri12;Siderophore iron transporter 1/trichothecene efflux pump Tri12;Siderophore iron tran…	transport	N	N
ZtritIPO323_04g03268	591.084	-1.67562	0.207242	-8.08533	6.2e-16	5.2e-14	disulfide isomerase	null;null;Thioredoxin-like fold;Thioredoxin-like fold;Thioredoxin domain;Protein disulphide isomerase;Protein disulphide isomerase;Thioredoxin-like fold;Disulphide isomerase;Disulphide isomerase;Disulphide isomerase;Disulphide isomerase;Disulphide isomerase;Disulphide isomerase;Disulphide isomerase;Disulphide isomerase;Thioredoxin domain;Thioredoxin domain;Thioredoxin-like fold;Thioredoxin-like f…	cell redox homeostasis;isomerase activity;endoplasmic reticulum	N	N
ZtritIPO323_04g11184	686.347	-1.66774	0.3575	-4.665	3.09e-06	7.23e-05	L-ascorbate oxidase	Multicopper oxidase, type 3;Cupredoxin;Cupredoxin;L-ascorbate oxidase, fungi;Cupredoxin;Multicopper oxidase, type 1;Multicopper oxidase, type 2;Multicopper oxidase, type 2;Multicopper oxidase, type 2;Multicopper oxidase, type 2;Multicopper oxidase, type 2;Multicopper oxidase, type 2;Multicopper oxidase, type 2;Multicopper oxidase, type 2;Multicopper oxidase, type 2;Cupredoxin;Cupredoxin;Cupredoxin	oxidation-reduction process;copper ion binding;oxidoreductase activity	Y	N
ZtritIPO323_04g13407	53.189	-1.65602	0.410648	-4.03269	5.51e-05	0.000966709	sh3 domain-containing	null;null;null;null;null;null;null;null;SH3 domain;SH3 domain	protein binding	N	N
ZtritIPO323_04g08091	60.586	-1.65017	0.371349	-4.44372	8.84e-06	0.000186839	hypothetical protein MYCGRDRAFT_108774	null;null;null;null;null	0	Y	N
ZtritIPO323_04g00246	56.4285	-1.6475	0.426888	-3.85932	0.000113704	0.00186479	phosphatidylserine decarboxylase	null;null;null;null;null;null;null;null;null;null;null;null;null;null;null;null;null	integral component of membrane	N	N
ZtritIPO323_04g00926	28.2184	-1.62351	0.474659	-3.42037	0.000625355	0.0082267	P450 monooxygenase	Cytochrome P450;Cytochrome P450, E-class, group I;Cytochrome P450;Cytochrome P450;Cytochrome P450;Cytochrome P450;Cytochrome P450;Cytochrome P450;Cytochrome P450;Cytochrome P450;Cytochrome P450;Cytochrome P450	iron ion binding;oxidation-reduction process;heme binding;oxidoreductase activity, acting on paired donors, with incorporation or reduction of molecular oxygen	N	N
ZtritIPO323_04g07638	21.363	-1.61411	0.459304	-3.51425	0.000440992	0.00602132	Isochorismatase hydrolase	Isochorismatase-like;Isochorismatase-like;Isochorismatase-like;Isochorismatase-like	catalytic activity;metabolic process	N	N
ZtritIPO323_04g10524	47.517	-1.61287	0.378083	-4.26592	1.99e-05	0.000385793	glycosyltransferase family 20	Trehalose-phosphatase;Glycosyl transferase, family 20;Glycosyl transferase, family 20;HAD-superfamily hydrolase, subfamily IIB;HAD-like domain;HAD-like domain;Trehalose-phosphatase;Trehalose-phosphatase;Trehalose-phosphatase;Trehalose-phosphatase;Trehalose-phosphatase;Trehalose-phosphatase;HAD-like domain	catalytic activity;trehalose biosynthetic process	N	N
ZtritIPO323_04g10533	209.377	-1.58201	0.372604	-4.24581	2.18e-05	0.000417395	thiazole biosynthetic enzyme	null;FAD/NAD(P)-binding domain;Thiazole biosynthetic enzyme Thi4 family;Thiazole biosynthetic enzyme Thi4 family;Thiazole biosynthetic enzyme Thi4 family;Thiazole biosynthetic enzyme Thi4 family;Thiamine thiazole synthase;FAD/NAD(P)-binding domain	oxidation-reduction process;response to stress;oxidoreductase activity;thiamine biosynthetic process	N	N
ZtritIPO323_04g02590	46.1495	-1.56945	0.327587	-4.79094	1.66e-06	4.08e-05	translocation SEC62	null;null;Translocation protein Sec62, ascomycota;Translocation protein Sec62;Translocation protein Sec62;Translocation protein Sec62;Translocation protein Sec62;Translocation protein Sec62;Translocation protein Sec62;Translocation protein Sec62;Translocation protein Sec62	protein transport;protein transporter activity;integral component of endoplasmic reticulum membrane	N	N
ZtritIPO323_04g07424	65.0265	-1.55828	0.362128	-4.30311	1.68e-05	0.000331577	von Willebrand RING finger domain-containing	Zinc finger, RING-type;von Willebrand factor, type A;von Willebrand factor, type A;PH domain-like;Zinc finger, RING/FYVE/PHD-type;von Willebrand factor, type A;von Willebrand factor, type A;von Willebrand factor, type A;von Willebrand factor, type A;Pleckstrin homology domain;Zinc finger, RING-type;von Willebrand factor, type A;von Willebrand factor, type A;PH domain-like	protein binding;zinc ion binding	N	N
ZtritIPO323_04g07293	196.545	-1.55793	0.332843	-4.6807	2.86e-06	6.75e-05	hypothetical protein MYCGRDRAFT_103568	null;null;null;null;null;null	negative regulation of transcription from RNA polymerase II promoter involved in meiotic cell cycle;sequence-specific DNA binding;RNA polymerase II transcription factor activity, sequence-specific DNA binding;nucleus;transcription from RNA polymerase II promoter;positive regulation of transcription from RNA polymerase II promoter involved in unfolded protein response	N	N
ZtritIPO323_04g08087	67.7961	-1.54766	0.299139	-5.17373	2.29e-07	6.55e-06	carbonic anhydrase	Carbonic anhydrase;Carbonic anhydrase;Carbonic anhydrase;Carbonic anhydrase;Carbonic anhydrase;Carbonic anhydrase	carbonate dehydratase activity;nitrogen compound metabolic process;one-carbon metabolic process;zinc ion binding	N	N
ZtritIPO323_04g02521	174.354	-1.54104	0.320358	-4.81036	1.51e-06	3.77e-05	nmrA-like family	NAD(P)-binding domain;NAD(P)-binding domain;NAD(P)-binding domain;NAD(P)-binding domain;NAD(P)-binding domain	0	N	N
ZtritIPO323_04g04366	60.9274	-1.53685	0.364289	-4.21876	2.46e-05	0.000467659	polyketide synthase	null;Polyketide synthase, phosphopantetheine-binding domain;Polyketide synthase, enoylreductase domain;Polyketide synthase, beta-ketoacyl synthase domain;Polyketide synthase, beta-ketoacyl synthase domain;Polyketide synthase, acyl transferase domain;Polyketide synthase, dehydratase domain;Methyltransferase type 12;Alcohol dehydrogenase, C-terminal;Acyl transferase domain;Thiolase-like;NAD(P)-bind…	transferase activity;oxidation-reduction process;phosphopantetheine binding;oxidoreductase activity	N	N
ZtritIPO323_04g06484	18.3526	-1.52564	0.434922	-3.50784	0.000451759	0.00611999	GABA permease	Amino acid/polyamine transporter I;Amino acid/polyamine transporter I;Amino acid/polyamine transporter I;Amino acid/polyamine transporter I;Amino acid/polyamine transporter I;Amino acid/polyamine transporter I;Amino acid/polyamine transporter I;Amino acid/polyamine transporter I;Amino acid/polyamine transporter I;Amino acid/polyamine transporter I;Amino acid/polyamine transporter I;Amino acid/pol…	membrane;amino acid transmembrane transport;amino acid transmembrane transporter activity	N	N
ZtritIPO323_04g08593	36.7431	-1.49214	0.424925	-3.51153	0.000445541	0.00607384	sorbitol dehydrogenase	Alcohol dehydrogenase, C-terminal;Alcohol dehydrogenase, N-terminal;NAD(P)-binding domain;GroES-like;Alcohol dehydrogenase superfamily, zinc-type;Alcohol dehydrogenase superfamily, zinc-type;Alcohol dehydrogenase superfamily, zinc-type;Alcohol dehydrogenase superfamily, zinc-type;Alcohol dehydrogenase superfamily, zinc-type;Alcohol dehydrogenase superfamily, zinc-type;Alcohol dehydrogenase superf…	oxidation-reduction process;oxidoreductase activity;zinc ion binding	Y	N
ZtritIPO323_04g06209	60.9273	-1.48143	0.392486	-3.77449	0.000160336	0.00251503	hypothetical protein MYCGRDRAFT_68477	null;null;null;null;null;null	0	Y	N
ZtritIPO323_04g04099	256.029	-1.48138	0.259496	-5.70869	1.14e-08	3.9e-07	extracellular serine-rich	Cupredoxin;Cupredoxin;Cupredoxin;Cupredoxin;Cupredoxin;Cupredoxin;Cupredoxin;Cupredoxin	0	Y	N
ZtritIPO323_04g09340	35.5825	-1.46247	0.388466	-3.76473	0.000166727	0.00259643	L-galactonate dehydratase	Mandelate racemase/muconate lactonizing enzyme, C-terminal;Enolase C-terminal domain-like;Enolase C-terminal domain-like;Enolase N-terminal domain-like;Enolase N-terminal domain-like;Mandelate racemase/muconate lactonizing enzyme/methylaspartate ammonia-lyase;Mandelate racemase/muconate lactonizing enzyme/methylaspartate ammonia-lyase;Mandelate racemase/muconate lactonizing enzyme/methylaspartate…	catalytic activity;metabolic process	N	N
ZtritIPO323_04g08939	32.6971	-1.45938	0.392463	-3.71851	0.0002004	0.00306017	ferric reductase like transmembrane component like	Ferric reductase, NAD binding domain;Ferric reductase, NAD binding domain;FAD-binding 8;Ferric reductase transmembrane component-like domain;NADPH oxidase 5;NADPH oxidase 5;NADPH oxidase 5;NADPH oxidase 5;NADPH oxidase 5;NADPH oxidase 5;NADPH oxidase 5;NADPH oxidase 5;NADPH oxidase 5;NADPH oxidase 5;NADPH oxidase 5;NADPH oxidase 5;NADPH oxidase 5;NADPH oxidase 5;NADPH oxidase 5;NADPH oxidase 5;NA…	oxidation-reduction process;superoxide anion generation;superoxide-generating NADPH oxidase activity	N	N
ZtritIPO323_04g11264	28.7589	-1.45532	0.393834	-3.69526	0.000219663	0.00330589	coatomer zeta subunit like	AP complex, mu/sigma subunit;AP complex, mu/sigma subunit;AP complex, mu/sigma subunit;AP complex, mu/sigma subunit;AP complex, mu/sigma subunit;AP complex, mu/sigma subunit;AP complex, mu/sigma subunit;AP complex, mu/sigma subunit;Longin-like domain	transport	N	N
ZtritIPO323_04g00889	32.5863	-1.3748	0.38513	-3.56971	0.000357376	0.00501018	4-nitrophenylphosphatase like	2-phosphoglycolate phosphatase, eukaryotic;2-phosphoglycolate phosphatase, eukaryotic;HAD-superfamily hydrolase, subfamily IIA;HAD-superfamily hydrolase, subfamily IIA;HAD-superfamily hydrolase, subfamily IIA;HAD-like domain;Nitrophenylphosphatase-like domain;Nitrophenylphosphatase-like domain;Nitrophenylphosphatase-like domain;Nitrophenylphosphatase-like domain;Nitrophenylphosphatase-like domain…	phosphatase activity;metabolic process	N	N
ZtritIPO323_04g09327	250.815	-1.37451	0.257338	-5.34127	9.23e-08	2.81e-06	calnexin like	null;Calreticulin/calnexin;Calreticulin/calnexin;Calreticulin/calnexin, P domain;Concanavalin A-like lectin/glucanase domain;Calreticulin/calnexin;Calreticulin/calnexin;Calreticulin/calnexin;Calreticulin/calnexin;Calreticulin/calnexin;Calreticulin/calnexin;Calreticulin/calnexin;Calreticulin/calnexin;Calreticulin/calnexin;Concanavalin A-like lectin/glucanase domain;Calreticulin/calnexin, P domain	protein folding;endoplasmic reticulum;unfolded protein binding;calcium ion binding	N	N
ZtritIPO323_04g11066	73.5064	-1.369	0.360933	-3.79294	0.000148872	0.00237398	lectin family integral membrane	null;Legume-like lectin;Concanavalin A-like lectin/glucanase domain;Concanavalin A-like lectin/glucanase domain;Concanavalin A-like lectin/glucanase domain;Concanavalin A-like lectin/glucanase domain;Concanavalin A-like lectin/glucanase domain;Concanavalin A-like lectin/glucanase domain;Concanavalin A-like lectin/glucanase domain;Concanavalin A-like lectin/glucanase domain;Concanavalin A-like lec…	membrane	N	N
ZtritIPO323_04g10047	40.615	-1.35941	0.380016	-3.57724	0.000347243	0.00490396	leukotriene A-4 hydrolase	Peptidase M1, membrane alanine aminopeptidase, N-terminal;Peptidase M1, leukotriene A4 hydrolase/aminopeptidase C-terminal;Peptidase M1, leukotriene A4 hydrolase/aminopeptidase C-terminal;Peptidase M1, leukotriene A4 hydrolase/aminopeptidase C-terminal;Leukotriene A4 hydrolase;Peptidase M1, membrane alanine aminopeptidase, N-terminal;Peptidase M1, membrane alanine aminopeptidase, N-terminal;Pepti…	metallopeptidase activity;leukotriene-A4 hydrolase activity;proteolysis;zinc ion binding	N	N
ZtritIPO323_04g09010	69.3797	-1.35691	0.301696	-4.4976	6.87e-06	0.000149332	hypothetical protein TI39_contig352g00014	Cation efflux protein;Cation efflux protein transmembrane domain;Cation efflux protein, cytoplasmic domain;Cation efflux protein;Cation efflux protein;Cation efflux protein;Cation efflux protein;Cation efflux protein;Cation efflux protein;Cation efflux protein;Cation efflux protein;Cation efflux protein	cation transmembrane transporter activity;transmembrane transport;integral component of membrane;cation transport	N	N
ZtritIPO323_04g06286	152.835	-1.35581	0.292254	-4.63915	3.5e-06	8.08e-05	O-acetylhomoserine (thiol)-lyase like	Cys/Met metabolism, pyridoxal phosphate-dependent enzyme;Pyridoxal phosphate-dependent transferase, major region, subdomain 2;Cys/Met metabolism, pyridoxal phosphate-dependent enzyme;Pyridoxal phosphate-dependent transferase, major region, subdomain 1;O-acetylhomoserine/O-acetylserine sulfhydrylase;O-acetylhomoserine/O-acetylserine sulfhydrylase;Cys/Met metabolism, pyridoxal phosphate-dependent e…	pyridoxal phosphate binding;cellular amino acid metabolic process;transferase activity, transferring alkyl or aryl (other than methyl) groups	N	N
ZtritIPO323_04g09741	118.168	-1.34494	0.281992	-4.76943	1.85e-06	4.47e-05	FK506-binding 2 precursor peptidyl-prolyl cis-trans isomerase	null;FKBP-type peptidyl-prolyl cis-trans isomerase domain;Peptidyl-prolyl cis-trans isomerase, FKBP-type;Peptidyl-prolyl cis-trans isomerase, FKBP-type;Peptidyl-prolyl cis-trans isomerase, FKBP-type;Peptidyl-prolyl cis-trans isomerase, FKBP-type;Peptidyl-prolyl cis-trans isomerase, FKBP-type;Peptidyl-prolyl cis-trans isomerase, FKBP-type;FKBP-type peptidyl-prolyl cis-trans isomerase domain;FKBP-t…	protein folding	N	N
ZtritIPO323_04g03757	37.7995	-1.33285	0.375516	-3.54938	0.000386146	0.00535708	regulatory cys-3 bZIP transcription factor ( )	null;null;Basic-leucine zipper domain;Basic-leucine zipper domain;Basic-leucine zipper domain;Basic-leucine zipper domain	transcription factor activity, sequence-specific DNA binding;sequence-specific DNA binding;transcription factor complex;regulation of transcription, DNA-templated	N	N
ZtritIPO323_04g01020	51.2665	-1.32656	0.383154	-3.4622	0.000535785	0.0071684	trihydroxytoluene oxygenase	Glyoxalase/Bleomycin resistance protein/Dihydroxybiphenyl dioxygenase;Glyoxalase/fosfomycin resistance/dioxygenase domain;Glyoxalase/fosfomycin resistance/dioxygenase domain;Glyoxalase/fosfomycin resistance/dioxygenase domain;Glyoxalase/Bleomycin resistance protein/Dihydroxybiphenyl dioxygenase	kynurenine 3-monooxygenase activity;NAD(P)H oxidase activity;secondary metabolite biosynthetic process;flavin adenine dinucleotide binding;tryptophan metabolic process;NAD metabolic process;kynurenine metabolic process	N	N
ZtritIPO323_04g03822	284.597	-1.27772	0.251547	-5.07944	3.79e-07	1.06e-05	tyrosinase precursor like	Tyrosinase copper-binding domain;Tyrosinase copper-binding domain;Uncharacterised domain, di-copper centre;Uncharacterised domain, di-copper centre;Uncharacterised domain, di-copper centre;Uncharacterised domain, di-copper centre;Uncharacterised domain, di-copper centre;Uncharacterised domain, di-copper centre;Uncharacterised domain, di-copper centre;Uncharacterised domain, di-copper centre;Uncha…	oxidoreductase activity;metabolic process	Y	N
ZtritIPO323_04g07726	60.2916	-1.2691	0.350542	-3.62039	0.000294161	0.00427299	woronin body major	Translation elongation factor, IF5A C-terminal;Ribosomal protein L2 domain 2;Nucleic acid-binding, OB-fold;Translation elongation factor IF5A;Translation elongation factor IF5A;Nucleic acid-binding, OB-fold;Translation protein SH3-like domain	positive regulation of translational termination;ribosome binding;positive regulation of translational elongation;ribosome;translation elongation factor activity;translational frameshifting	N	N
ZtritIPO323_04g07606	142.67	-1.25653	0.340148	-3.69406	0.000220698	0.00330589	hypothetical protein MYCGRDRAFT_103686	0	0	N	N
ZtritIPO323_04g11870	66.3798	-1.24189	0.369736	-3.35885	0.00078267	0.00993336	CAAX prenyl protease 1	null;CAAX prenyl protease 1, N-terminal;Peptidase M48;CAAX prenyl protease 1;CAAX prenyl protease 1;CAAX prenyl protease 1;CAAX prenyl protease 1;CAAX prenyl protease 1;CAAX prenyl protease 1;CAAX prenyl protease 1;CAAX prenyl protease 1;CAAX prenyl protease 1;CAAX prenyl protease 1;CAAX prenyl protease 1;CAAX prenyl protease 1;CAAX prenyl protease 1	CAAX-box protein processing;metalloendopeptidase activity	N	N
ZtritIPO323_04g09135	68.7819	-1.23643	0.350376	-3.52886	0.000417358	0.00574399	biotin synthase	Elongator protein 3/MiaB/NifB;Biotin and thiamin synthesis-associated domain;Radical SAM;Biotin and thiamin synthesis-associated domain;Biotin synthase/Biotin biosynthesis bifunctional protein BioAB;Aldolase-type TIM barrel;Aldolase-type TIM barrel;Aldolase-type TIM barrel;Biotin synthase/Biotin biosynthesis bifunctional protein BioAB;Biotin synthase/Biotin biosynthesis bifunctional protein BioAB	iron-sulfur cluster binding;biotin biosynthetic process;biotin synthase activity	N	N
ZtritIPO323_04g06067	160.606	-1.23609	0.248886	-4.96651	6.82e-07	1.82e-05	iron transport multicopper oxidase fet3 like	Cupredoxin;Cupredoxin;Multicopper oxidase, type 2;Multicopper oxidase, type 1;Cupredoxin;Multicopper oxidase, type 3;Multicopper oxidase, type 3;Multicopper oxidase, type 3;Multicopper oxidase, type 3;Multicopper oxidase, type 3;Multicopper oxidase, type 3;Multicopper oxidase, type 3;Multicopper oxidase, type 3;Multicopper oxidase, type 3;Multicopper oxidase, type 3;Cupredoxin;Cupredoxin;Cupredox…	oxidation-reduction process;copper ion binding;oxidoreductase activity	N	N
ZtritIPO323_04g03457	45.1371	-1.18498	0.329815	-3.59285	0.000327085	0.00468822	eukaryotic translation initiation factor 3 subunit K	Winged helix-turn-helix DNA-binding domain;Translation initiation factor 3, subunit 12, N-terminal, eukaryotic;CSN8/PSMD8/EIF3K;Eukaryotic translation initiation factor 3 subunit K;Winged helix-turn-helix DNA-binding domain;Armadillo-type fold	ribosome binding;regulation of translational initiation;ribosome;translation initiation factor activity;eukaryotic translation initiation factor 3 complex	N	N
ZtritIPO323_04g02266	87.5805	-1.17133	0.296837	-3.94604	7.95e-05	0.00134125	hypothetical protein MYCGRDRAFT_107781	PH domain-like;PH domain-like;PH domain-like;Pleckstrin homology domain;PH domain-like	0	N	N
ZtritIPO323_04g10088	63.8113	-1.16327	0.313108	-3.71523	0.000203019	0.00308924	Translocation sec66	Translocation protein Sec66;Translocation protein Sec66;Translocation protein Sec66;Translocation protein Sec66;Translocation protein Sec66	posttranslational protein targeting to membrane, translocation;Sec62/Sec63 complex	N	N
ZtritIPO323_04g01196	382.203	-1.12971	0.28618	-3.94754	7.9e-05	0.00133809	immunoglobulin heavy chain-binding KAR2	null;null;Heat shock protein 70 family;Heat shock protein 70 family;Heat shock protein 70 family;Heat shock protein 70kD, C-terminal domain;Heat shock protein 70kD, C-terminal domain;Heat shock protein 70kD, peptide-binding domain;Heat shock protein 70 family;Heat shock protein 70 family;Heat shock protein 70 family;Heat shock protein 70 family;Heat shock protein 70 family;Heat shock protein 70 f…	ER-associated ubiquitin-dependent protein catabolic process;posttranslational protein targeting to membrane, translocation;'de novo' posttranslational protein folding;ATPase activity;luminal surveillance complex;SRP-dependent cotranslational protein targeting to membrane, translocation;karyogamy involved in conjugation with cellular fusion;response to unfolded protein;nuclear membrane;ATP binding…	N	N
ZtritIPO323_04g02594	49.0907	-1.10669	0.327881	-3.37528	0.000737407	0.00946804	peptidase s41 family	Tail specific protease;ClpP/crotonase-like domain;ClpP/crotonase-like domain;ClpP/crotonase-like domain;ClpP/crotonase-like domain;ClpP/crotonase-like domain;ClpP/crotonase-like domain;ClpP/crotonase-like domain;ClpP/crotonase-like domain	serine-type peptidase activity;proteolysis	Y	N
ZtritIPO323_04g00149	61.3495	-1.09036	0.280987	-3.88046	0.000104258	0.00171965	membrane bound c2 domain	null;C2 domain;C2 domain;C2 domain;Tricalbin;C2 domain;C2 domain;C2 domain;C2 domain;C2 domain;C2 domain;C2 domain;C2 domain;C2 domain;C2 domain;C2 domain;C2 domain;C2 domain;C2 domain;C2 domain;C2 domain	protein binding	N	N
ZtritIPO323_04g11440	61.237	-1.07544	0.284828	-3.77577	0.000159515	0.00251109	60S ribosomal L38	Ribosomal protein L38e;Ribosomal protein L38e;Ribosomal protein L38e	translation;ribosome;structural constituent of ribosome;ribosome biogenesis	N	N
ZtritIPO323_04g07733	115.545	-1.01789	0.230284	-4.42017	9.86e-06	0.000205893	hypothetical protein MYCGRDRAFT_91716	null	lipid metabolic process	N	N
ZtritIPO323_04g03391	170.509	-0.933698	0.236374	-3.95009	7.81e-05	0.00132913	histone 2A	Histone H2A;Histone H2A;Histone H2A/H2B/H3;Histone H2A, C-terminal domain;Histone-fold;Histone-fold;Histone-fold	protein heterodimerization activity;nucleosome;nucleus;DNA binding	N	N
ZtritIPO323_04g08874	90.963	-0.887437	0.254341	-3.48916	0.00048454	0.00654356	bifunctional acetylglutamate kinase N-acetyl-gamma-glutamyl-phosphate reductase	Semialdehyde dehydrogenase, NAD-binding;NAD(P)-binding domain;Vertebrate-like NAGS Gcn5-related N-acetyltransferase (GNAT) domain;NAGK-NAGSA, bifunctional;N-acetyl-gamma-glutamyl-phosphate reductase, type 1;Aspartate/glutamate/uridylate kinase;Aspartate/glutamate/uridylate kinase;Acetylglutamate kinase;Semialdehyde dehydrogenase, dimerisation domain;Semialdehyde dehydrogenase, NAD-binding;Asparta…	oxidation-reduction process;NAD binding;obsolete urea cycle intermediate metabolic process;acetylglutamate kinase activity;N-acetyl-gamma-glutamyl-phosphate reductase activity;arginine biosynthetic process;phosphorylation;protein dimerization activity;mitochondrion	N	N
ZtritIPO323_04g05594	59.4448	-0.87373	0.259946	-3.3612	0.000776039	0.00987821	eukaryotic translation initiation factor 3 subunit l like	Translation initiation factor 3 complex subunit L;Translation initiation factor 3 complex subunit L;Translation initiation factor 3 complex subunit L;Translation initiation factor 3 complex subunit L;Translation initiation factor 3 complex subunit L;Translation initiation factor 3 complex subunit L;Translation initiation factor 3 complex subunit L	ribosome;regulation of translational initiation;translation initiation factor activity;eukaryotic translation initiation factor 3 complex	N	N
ZtritIPO323_04g00731	130.932	-0.797731	0.232051	-3.43773	0.000586603	0.00776417	60S ribosomal L20	Ribosomal protein 50S-L18Ae/60S-L20/60S-L18A;60S ribosomal protein L18a/ L20, eukaryotes;60S ribosomal protein L18a/ L20, eukaryotes;60S ribosomal protein L18a/ L20, eukaryotes;60S ribosomal protein L18a/ L20, eukaryotes;60S ribosomal protein L18a/ L20, eukaryotes	translation;ribosome;structural constituent of ribosome;ribosome biogenesis	N	N
ZtritIPO323_04g03392	168.786	-0.771782	0.212726	-3.62806	0.000285558	0.00418318	histone H2B	Histone H2B;Histone H2B;Histone-fold;Histone H2A/H2B/H3;Histone H2B;Histone-fold	protein heterodimerization activity;nucleosome;DNA binding	N	N

## Sheet: bck1_9dpi_upreg
Gene_ID	baseMean	log2FoldChange	lfcSE	stat	pvalue	padj	Sequence Description	InterPro Name	Annotation GO Term	Secretome	EffectorP 2.0 (Y/N)
ZtritIPO323_04g06490	484.079	0.534114	0.166712	3.20381	0.00135621	0.00802273	scp-like extracellular	Cysteine-rich secretory protein, allergen V5/Tpx-1-related;CAP domain;CAP domain;CAP domain;Cysteine-rich secretory protein, allergen V5/Tpx-1-related;Cysteine-rich secretory protein, allergen V5/Tpx-1-related;Cysteine-rich secretory protein, allergen V5/Tpx-1-related;Cysteine-rich secretory protein, allergen V5/Tpx-1-related;Cysteine-rich secretory protein, allergen V5/Tpx-1-related;Cysteine-ric…	0	Y	N
ZtritIPO323_04g01424	194.055	0.673838	0.197575	3.41055	0.000648332	0.00436624	cell wall biogenesis phosphatase Ssd1	null;null;null;null;null;null;Nucleic acid-binding, OB-fold;Nucleic acid-binding, OB-fold;Nucleic acid-binding, OB-fold	cellular bud neck;cytoplasmic mRNA processing body;mRNA 3'-UTR binding;cytoplasmic stress granule;nucleus;translation repressor activity, nucleic acid binding;intracellular mRNA localization;regulation of filamentous growth;negative regulation of translation;regulation of translation;signal transduction involved in conjugation with cellular fusion;positive regulation of cell-substrate adhesion;re…	N	N
ZtritIPO323_04g03453	62.7595	0.725328	0.215643	3.36356	0.000769449	0.00503871	CRAL TRIO domain-containing	CRAL-TRIO lipid binding domain;CRAL/TRIO, N-terminal domain;CRAL-TRIO lipid binding domain;CRAL-TRIO lipid binding domain;CRAL/TRIO, N-terminal domain;CRAL-TRIO lipid binding domain;CRAL-TRIO lipid binding domain;CRAL-TRIO lipid binding domain;CRAL-TRIO lipid binding domain;CRAL-TRIO lipid binding domain;CRAL-TRIO lipid binding domain;CRAL/TRIO, N-terminal domain;CRAL-TRIO lipid binding domain	0	N	N
ZtritIPO323_04g10206	153.285	0.729506	0.21486	3.39526	0.000685625	0.00458042	Hsp70 family	null;Heat shock protein 70 family;Chaperone DnaK;Chaperone DnaK;Chaperone DnaK;Chaperone DnaK;Heat shock protein 70 family;Heat shock protein 70kD, peptide-binding domain;Heat shock protein 70kD, peptide-binding domain;Heat shock protein 70kD, C-terminal domain;Heat shock protein 70kD, C-terminal domain;Heat shock protein 70kD, C-terminal domain;Chaperone DnaK;Chaperone DnaK;Chaperone DnaK;Heat s…	protein folding;ATP binding;unfolded protein binding	N	N
ZtritIPO323_04g13255	147.75	0.735357	0.19922	3.69117	0.000223222	0.00177293	E1 ubiquitin-activating UBA1	null;Ubiquitin/SUMO-activating enzyme E1;Ubiquitin-activating enzyme E1, C-terminal;Ubiquitin-activating enzyme E1, four-helix bundle;NAD(P)-binding domain;THIF-type NAD/FAD binding fold;NAD(P)-binding domain;Ubiquitin-activating enzyme E1, C-terminal;Ubiquitin-activating enzyme E1, FCCH domain;Ubiquitin-activating enzyme E1;Ubiquitin-activating enzyme, catalytic cysteine domain;Ubiquitin-activat…	small protein activating enzyme activity;cellular protein modification process	N	N
ZtritIPO323_04g10600	162.668	0.749026	0.235404	3.18188	0.00146323	0.00853785	UDP-galactopyranose mutase	FAD/NAD(P)-binding domain;FAD/NAD(P)-binding domain;FAD/NAD(P)-binding domain;FAD/NAD(P)-binding domain;FAD/NAD(P)-binding domain	oxidation-reduction process;oxidoreductase activity	N	N
ZtritIPO323_04g11769	74.6837	0.764299	0.227234	3.36348	0.000769653	0.00503871	serine threonine- kinase chk2	Protein kinase domain;Forkhead-associated (FHA) domain;Forkhead-associated (FHA) domain;Forkhead-associated (FHA) domain;Protein kinase domain;Protein kinase domain;Forkhead-associated (FHA) domain;Forkhead-associated (FHA) domain;Forkhead-associated (FHA) domain;Calcium/calmodulin-dependent/calcium-dependent protein kinase;Calcium/calmodulin-dependent/calcium-dependent protein kinase;Forkhead-as…	protein kinase activity;protein phosphorylation;protein binding;ATP binding	N	N
ZtritIPO323_04g00335	85.3918	0.770223	0.21172	3.63793	0.000274839	0.00212187	TBC-domain-containing protein	null;null;null;null;null;Rab-GTPase-TBC domain;Rab-GTPase-TBC domain;Rab-GTPase-TBC domain;Rab-GTPase-TBC domain;Rab-GTPase-TBC domain;Rab-GTPase-TBC domain;Rab-GTPase-TBC domain;Rab-GTPase-TBC domain;Rab-GTPase-TBC domain;Rab-GTPase-TBC domain	0	N	N
ZtritIPO323_04g12876	201.152	0.781344	0.23976	3.25886	0.00111861	0.00684583	ATP-binding cassette family ATPase	null;AAA+ ATPase domain;ABC transporter-like;ABC-transporter extension domain;P-loop containing nucleoside triphosphate hydrolase;P-loop containing nucleoside triphosphate hydrolase;P-loop containing nucleoside triphosphate hydrolase;ABC transporter-like;ABC transporter-like;P-loop containing nucleoside triphosphate hydrolase;P-loop containing nucleoside triphosphate hydrolase	ATPase activity;ATP binding	N	N
ZtritIPO323_04g03546	106.63	0.786879	0.245863	3.20048	0.00137198	0.00810072	glycoside hydrolase family 16	null;Concanavalin A-like lectin/glucanase domain;Glycoside hydrolase family 16;Glycoside hydrolase family 16;Glycoside hydrolase family 16;Glycoside hydrolase family 16;Glycoside hydrolase family 16;Glycoside hydrolase family 16;Glycoside hydrolase family 16;Glycoside hydrolase family 16;Glycoside hydrolase family 16;Glycoside hydrolase family 16;Glycoside hydrolase family 16;Concanavalin A-like …	carbohydrate metabolic process;hydrolase activity, hydrolyzing O-glycosyl compounds	N	N
ZtritIPO323_04g07603	224.192	0.791241	0.248608	3.18268	0.00145917	0.00852804	c6 finger domain	null;null;null;null;null	0	N	N
ZtritIPO323_04g08723	93.2355	0.805054	0.199511	4.03512	5.46e-05	0.000526553	beta and beta-prime subunits of DNA dependent RNA-polymerase	RNA polymerase Rpb2, domain 2;RNA polymerase, beta subunit, protrusion;DNA-directed RNA polymerase, subunit 2, domain 6;DNA-directed RNA polymerase, subunit 2, domain 6;RNA polymerase Rpb2, domain 4;RNA polymerase Rpb2, domain 2;RNA polymerase Rpb2, domain 3;RNA polymerase Rpb2, domain 7;RNA polymerase Rpb2, OB-fold;RNA polymerase Rpb2, domain 5;DNA-directed RNA polymerase, subunit 2, domain 6;DN…	DNA-directed RNA polymerase activity;pyrimidine nucleobase metabolic process;transcription, DNA-templated;nucleolus;ribonucleoside binding;purine nucleobase metabolic process;DNA binding	N	N
ZtritIPO323_04g01537	74.9339	0.805936	0.257594	3.12871	0.00175576	0.00999764	hypothetical protein MYCGRDRAFT_102692	Protein of unknown function DUF1752, fungi;Protein of unknown function DUF1752, fungi;Protein of unknown function DUF1752, fungi;Protein of unknown function DUF1752, fungi;Protein of unknown function DUF1752, fungi	transfer RNA gene-mediated silencing;cytosol;regulation of carbohydrate metabolic process;protein catabolic process in the vacuole;fungal-type vacuole membrane;cellular response to glucose starvation	N	N
ZtritIPO323_04g13421	78.0702	0.817241	0.23865	3.42444	0.000616067	0.00419047	nucleoside diphosphatase like	Nucleoside phosphatase GDA1/CD39;Nucleoside phosphatase GDA1/CD39;Nucleoside phosphatase GDA1/CD39;Nucleoside phosphatase GDA1/CD39;Nucleoside phosphatase GDA1/CD39;Nucleoside phosphatase GDA1/CD39;Nucleoside phosphatase GDA1/CD39	hydrolase activity	N	N
ZtritIPO323_04g08715	100.147	0.831881	0.235943	3.52578	0.000422245	0.00305161	NADH-cytochrome b5 reductase	NADH:cytochrome b5 reductase (CBR);Flavoprotein pyridine nucleotide cytochrome reductase;Oxidoreductase, FAD-binding domain;Oxidoreductase, FAD-binding domain;Oxidoreductase, FAD-binding domain;Oxidoreductase FAD/NAD(P)-binding;Oxidoreductase FAD/NAD(P)-binding;Oxidoreductase FAD/NAD(P)-binding;Oxidoreductase FAD/NAD(P)-binding;Oxidoreductase FAD/NAD(P)-binding;Oxidoreductase FAD/NAD(P)-binding;F…	oxidation-reduction process;oxidoreductase activity	N	N
ZtritIPO323_04g12871	81.0449	0.843584	0.20945	4.02762	5.63e-05	0.000540309	serine threonine phosphatase 2A	Protein phosphatase 2A, regulatory B subunit, B56;Protein phosphatase 2A, regulatory B subunit, B56;Protein phosphatase 2A, regulatory B subunit, B56;Protein phosphatase 2A, regulatory B subunit, B56;Protein phosphatase 2A, regulatory B subunit, B56;Protein phosphatase 2A, regulatory B subunit, B56;Armadillo-type fold	signal transduction;protein phosphatase type 2A complex;binding;protein phosphatase type 2A regulator activity	N	N
ZtritIPO323_04g12798	100.51	0.856885	0.232159	3.69094	0.000223426	0.00177305	ubiquitin carboxyl-terminal hydrolase like	MATH/TRAF domain;Peptidase C19, ubiquitin carboxyl-terminal hydrolase;Ubiquitin carboxyl-terminal hydrolase, C-terminal;Ubiquitin carboxyl-terminal hydrolase, C-terminal;MATH/TRAF domain;Ubiquitin carboxyl-terminal hydrolase 7, ICP0-binding domain;Ubiquitin carboxyl-terminal hydrolase 7, ICP0-binding domain;Ubiquitin carboxyl-terminal hydrolase 7, ICP0-binding domain;Ubiquitin carboxyl-terminal h…	protein deubiquitination;thiol-dependent ubiquitinyl hydrolase activity;protein binding	N	N
ZtritIPO323_04g00771	84.9697	0.858673	0.21515	3.99104	6.58e-05	0.000614511	ubiquitin- ligase	null;null;null;HECT domain;E3 ubiquitin ligase, domain of unknown function DUF908;Domain of unknown function DUF4414;HECT domain;HECT domain;E3 ubiquitin ligase, domain of unknown function DUF913;E3 ubiquitin ligase, domain of unknown function DUF913;E3 ubiquitin ligase, domain of unknown function DUF913;HECT domain;HECT domain	protein ubiquitination;ubiquitin-protein transferase activity	N	N
ZtritIPO323_04g00375	108.112	0.8682	0.243554	3.56471	0.000364259	0.00269903	hypothetical protein TI39_contig613g00030	null;Heterokaryon incompatibility Het-C;Heterokaryon incompatibility Het-C;Heterokaryon incompatibility Het-C;Heterokaryon incompatibility Het-C;Heterokaryon incompatibility Het-C;Heterokaryon incompatibility Het-C;Heterokaryon incompatibility Het-C;Heterokaryon incompatibility Het-C	0	N	N
ZtritIPO323_04g00326	47.7585	0.879898	0.272974	3.22338	0.00126689	0.00758516	RNA-binding domain-containing	RNA recognition motif domain;Nucleotide-binding alpha-beta plait domain;Nucleotide-binding alpha-beta plait domain;RNA recognition motif domain;RNA recognition motif domain;RNA recognition motif domain;RNA recognition motif domain;RNA recognition motif domain;RNA recognition motif domain;RNA recognition motif domain;RNA recognition motif domain;Nucleotide-binding alpha-beta plait domain;Nucleotid…	nucleic acid binding;nucleotide binding	N	N
ZtritIPO323_04g02032	46.214	0.882861	0.278291	3.17244	0.00151163	0.00878169	glutaredoxin domain	Glutaredoxin subgroup;Glutaredoxin;Thioredoxin-like fold;Glutaredoxin, eukaryotic/virial;Glutaredoxin, eukaryotic/virial;Glutaredoxin, eukaryotic/virial;Glutaredoxin, eukaryotic/virial;Glutaredoxin, eukaryotic/virial;Glutaredoxin, eukaryotic/virial;Glutaredoxin, eukaryotic/virial;Glutaredoxin, eukaryotic/virial;Glutaredoxin;Thioredoxin-like fold	cell redox homeostasis;electron carrier activity;obsolete electron transport;protein disulfide oxidoreductase activity	N	N
ZtritIPO323_04g11356	67.3254	0.893183	0.25479	3.50557	0.000455639	0.00323321	rho-GTPase-activating protein	null;FCH domain;Rho GTPase-activating protein domain;Winged helix-turn-helix DNA-binding domain;Rho GTPase-activating protein domain;Rho GTPase-activating protein domain;FCH domain;DEP domain;DEP domain;DEP domain;DEP domain;DEP domain;Rho GTPase-activating protein domain;F-BAR domain;DEP domain;DEP domain;Winged helix-turn-helix DNA-binding domain;Rho GTPase activation protein	intracellular signal transduction	N	N
ZtritIPO323_04g10518	45.0592	0.895725	0.271447	3.29982	0.000967469	0.00606315	vacuolar import and degradation	WD40/YVTN repeat-like-containing domain;Vacuolar import/degradation, Vid27-related;Vacuolar import/degradation, Vid27-related;Vacuolar import/degradation, Vid27-related;Quinoprotein amine dehydrogenase, beta chain-like	protein binding	N	N
ZtritIPO323_04g12916	68.749	0.899724	0.243681	3.69222	0.000222306	0.00176866	serine threonine kinase	null;Protein kinase domain;CRIB domain;Pleckstrin homology domain;PH domain-like;Protein kinase domain;CRIB domain;CRIB domain;CRIB domain;Pleckstrin homology domain;CRIB domain;CRIB domain;CRIB domain;CRIB domain;CRIB domain;CRIB domain;Pleckstrin homology domain;Protein kinase domain;PH domain-like;Protein kinase-like domain	protein kinase activity;protein phosphorylation;ATP binding	N	N
ZtritIPO323_04g12618	41.949	0.903567	0.262817	3.43801	0.000586015	0.00401864	hypothetical protein MYCGRDRAFT_95105	null;null;null;null	0	N	N
ZtritIPO323_04g00418	42.4643	0.904041	0.26651	3.39214	0.000693482	0.00462059	blue light activated transcription factor	null;Zinc finger, GATA-type;PAS domain;Zinc finger, NHR/GATA-type;Zinc finger, NHR/GATA-type;PAS fold-3;PAS domain;Zinc finger, GATA-type;Zinc finger, GATA-type;Zinc finger, GATA-type;PAS domain;PAS domain;PAS domain	transcription factor activity, sequence-specific DNA binding;sequence-specific DNA binding;transcription factor complex;protein binding;zinc ion binding;regulation of transcription, DNA-templated	N	N
ZtritIPO323_04g01545	106.024	0.92211	0.272357	3.38567	0.000710047	0.00472091	aspartyl-trna synthetase like	null;Aspartyl/Asparaginyl-tRNA synthetase, class IIb;OB-fold nucleic acid binding domain, AA-tRNA synthetase-type;Aminoacyl-tRNA synthetase, class II (D/K/N);Phosphatidylglycerol lysyltransferase, C-terminal;Nucleic acid-binding, OB-fold;Nucleic acid-binding, OB-fold;Aspartyl-tRNA synthetase, archaeal-type;Aspartyl-tRNA synthetase, archaeal-type;Aminoacyl-tRNA synthetase, class II (D/K/N)-like;Am…	cytoplasm;alanine metabolic process;aspartate-tRNA ligase activity;aspartyl-tRNA aminoacylation;aspartate metabolic process;nucleic acid binding;ATP binding	N	N
ZtritIPO323_04g00420	63.0401	0.930535	0.279871	3.32488	0.000884581	0.00563013	polarized growth boi2	SH3 domain;Sterile alpha motif domain;Pleckstrin homology domain;Sterile alpha motif/pointed domain;PH domain-like;Pleckstrin homology domain;Pleckstrin homology domain;Sterile alpha motif domain;SH3 domain;SH3 domain;Sterile alpha motif domain;SH3 domain;Pleckstrin homology domain;PH domain-like;SH3 domain;Sterile alpha motif/pointed domain	protein binding	N	N
ZtritIPO323_04g09595	263.559	0.933807	0.296167	3.15297	0.00161616	0.00928549	cytochrome c	Cytochrome c, class IA/ IB;Cytochrome c-like domain;Cytochrome c-like domain;Cytochrome c, class IA/ IB;Cytochrome c-like domain;Cytochrome c-like domain	heme binding;electron carrier activity;obsolete electron transport	N	N
ZtritIPO323_04g00739	64.3357	0.934039	0.223664	4.17608	2.97e-05	0.000311093	bap31 domain	null;B-cell receptor-associated protein 29/31;B-cell receptor-associated protein 29/31;B-cell receptor-associated protein 29/31;B-cell receptor-associated protein 29/31;B-cell receptor-associated protein 29/31;B-cell receptor-associated protein 29/31;B-cell receptor-associated protein 29/31;B-cell receptor-associated protein 29/31;B-cell receptor-associated protein 29/31;B-cell receptor-associate…	integral component of membrane;endoplasmic reticulum;intracellular protein transport	N	N
ZtritIPO323_04g03036	55.9432	0.935362	0.27323	3.42335	0.000618547	0.00419947	blue-light-activated transcription factor	null;PAC motif;PAS domain;Zinc finger, GATA-type;Zinc finger, GATA-type;PAS domain;PAS domain;PAS domain;Zinc finger, NHR/GATA-type;PAS domain;PAS fold-3;PAS fold-3;PAS fold-3;PAS domain;PAS domain;Zinc finger, GATA-type;Zinc finger, GATA-type;PAS domain;PAS domain;PAS domain	transcription factor activity, sequence-specific DNA binding;sequence-specific DNA binding;transcription factor complex;protein binding;zinc ion binding;regulation of transcription, DNA-templated	N	N
ZtritIPO323_04g03474	277.675	0.94916	0.198502	4.7816	1.74e-06	2.53e-05	glycosyltransferase family 48	1,3-beta-glucan synthase subunit FKS1-like, domain-1;Glycosyl transferase, family 48;1,3-beta-glucan synthase subunit FKS1-like, domain-1;1,3-beta-glucan synthase subunit FKS1-like, domain-1;1,3-beta-glucan synthase subunit FKS1-like, domain-1;1,3-beta-glucan synthase subunit FKS1-like, domain-1;1,3-beta-glucan synthase subunit FKS1-like, domain-1;1,3-beta-glucan synthase subunit FKS1-like, domai…	1,3-beta-D-glucan synthase activity;starch metabolic process;(1->3)-beta-D-glucan biosynthetic process;sucrose metabolic process;1,3-beta-D-glucan synthase complex	N	N
ZtritIPO323_04g05729	114.993	0.949843	0.293796	3.233	0.00122497	0.007386	hypothetical protein MYCGRDRAFT_90493	Altered inheritance of mitochondria protein 21	0	N	N
ZtritIPO323_04g01702	169.413	0.957193	0.236983	4.03907	5.37e-05	0.00051883	serine threonine CMGC partial	Protein kinase domain;Protein kinase domain;Protein kinase domain;Protein kinase domain;Protein kinase domain;Protein kinase domain;Protein kinase domain;Protein kinase domain;Protein kinase domain;Protein kinase-like domain	protein kinase activity;protein phosphorylation;ATP binding	N	N
ZtritIPO323_04g11015	50.1796	0.961295	0.275745	3.48617	0.000489986	0.00344256	domain-containing histone demethylation 1	JmjC domain;Zinc finger, PHD-type;Zinc finger, PHD-type;JmjC domain;Zn(2)-C6 fungal-type DNA-binding domain;Zinc finger, PHD-finger;Zinc finger, RING/FYVE/PHD-type;Zinc finger, RING/FYVE/PHD-type;Zinc finger, RING/FYVE/PHD-type;Zinc finger, RING/FYVE/PHD-type;Zinc finger, RING/FYVE/PHD-type;Zinc finger, RING/FYVE/PHD-type;JmjC domain;Zinc finger, PHD-finger;Zinc finger, PHD-finger;Zinc finger, FY…	RNA polymerase II transcription factor activity, sequence-specific DNA binding;nucleus;protein binding;zinc ion binding;regulation of transcription, DNA-templated	N	N
ZtritIPO323_04g01603	61.505	0.963541	0.251695	3.82821	0.000129078	0.00110262	Neutrophil cytosol factor 2 p67phox	SH3 domain;SH3 domain;SH3 domain;Actin-depolymerising factor homology domain;Actin-depolymerising factor homology domain;Actin-depolymerising factor homology domain;SH3 domain;SH3 domain;ADF-H/Gelsolin-like domain;ADF-H/Gelsolin-like domain;ADF-H/Gelsolin-like domain;ADF-H/Gelsolin-like domain;ADF-H/Gelsolin-like domain;SH3 domain;Actin-depolymerising factor homology domain;SH3 domain;SH3 domain;…	intracellular;actin binding	N	N
ZtritIPO323_04g11824	58.2963	0.967786	0.249689	3.87596	0.000106203	0.000929202	hypothetical protein MYCGRDRAFT_74152	EXS, C-terminal;EXS, C-terminal;EXS, C-terminal;EXS, C-terminal;EXS, C-terminal;EXS, C-terminal;EXS, C-terminal;EXS, C-terminal;EXS, C-terminal;EXS, C-terminal;EXS, C-terminal;EXS, C-terminal;EXS, C-terminal;EXS, C-terminal;EXS, C-terminal	integral component of membrane	N	N
ZtritIPO323_04g00154	128.654	0.977195	0.241743	4.04228	5.29e-05	0.000512835	UDP-glucose pyrophosphorylase	UDPGP family;UTP--glucose-1-phosphate uridylyltransferase;Nucleotide-diphospho-sugar transferases;UDPGP family;Nucleotide-diphospho-sugar transferases	nucleotide metabolic process;starch metabolic process;UDP-glucose metabolic process;UTP:glucose-1-phosphate uridylyltransferase activity;sucrose metabolic process;galactose metabolic process	N	N
ZtritIPO323_04g00537	101.8	0.982113	0.263688	3.72452	0.000195685	0.00158097	hypothetical protein MYCGRDRAFT_106949	null;Membrane anchor Opy2, N-terminal;Concanavalin A-like lectin/glucanase domain;Concanavalin A-like lectin/glucanase domain;Concanavalin A-like lectin/glucanase domain;Concanavalin A-like lectin/glucanase domain;Concanavalin A-like lectin/glucanase domain;Concanavalin A-like lectin/glucanase domain;Concanavalin A-like lectin/glucanase domain;Concanavalin A-like lectin/glucanase domain;Concanava…	cytosol;integral component of membrane	N	N
ZtritIPO323_04g00364	95.532	0.983583	0.28912	3.40199	0.000668981	0.00448599	hypothetical protein MYCGRDRAFT_52118	Senescence/spartin-associated;Senescence/spartin-associated;Senescence/spartin-associated	0	N	N
ZtritIPO323_04g00830	133.435	0.9873	0.236968	4.16639	3.09e-05	0.000320671	NAD dependent epimerase dehydratase like	null;null;null;null;P-loop containing nucleoside triphosphate hydrolase	integral component of membrane	N	N
ZtritIPO323_04g01455	73.4129	0.991044	0.258302	3.83676	0.000124666	0.00107176	hypothetical protein MYCGRDRAFT_107403	WD40/YVTN repeat-like-containing domain;WD40-repeat-containing domain	protein binding	N	N
ZtritIPO323_04g08463	74.9829	0.992366	0.255476	3.88437	0.000102594	0.000899299	hypothetical protein MYCGRDRAFT_108921	null;null;null;null;null;null;null;null;null;null;null;null;null	integral component of membrane	N	N
ZtritIPO323_04g10137	122.697	0.993605	0.25055	3.96569	7.32e-05	0.000670934	cellular morphogenesis	Rax2;Rax2;Rax2;Rax2;Rax2;Rax2;Rax2;Rax2;Rax2;Rax2	integral component of membrane	N	N
ZtritIPO323_04g09815	43.5176	1.00153	0.278739	3.59308	0.000326792	0.00245245	ubiquitin ligase complex F-box	Leucine-rich repeat, cysteine-containing subtype;F-box domain;Leucine-rich repeat;Leucine-rich repeat domain, L domain-like;Leucine-rich repeat domain, L domain-like;SCF E3 ubiquitin ligase complex F-box protein GrrA/Grr1;SCF E3 ubiquitin ligase complex F-box protein GrrA/Grr1;F-box domain	protein binding	N	N
ZtritIPO323_04g05809	99.0751	1.00467	0.253166	3.96841	7.24e-05	0.000665282	transmembrane gtpase fzo1 like	null;P-loop containing nucleoside triphosphate hydrolase;Predicted coiled-coil protein (DUF2205);Dynamin superfamily;Transmembrane GTPase Fzo/Fzo1;Mitofusin family;Mitofusin family;Mitofusin family;Mitofusin family;Mitofusin family;Dynamin-type guanine nucleotide-binding (G) domain;P-loop containing nucleoside triphosphate hydrolase	GTP binding;mitochondrial membrane;GTPase activity;mitochondrial fusion	N	N
ZtritIPO323_04g08725	94.3531	1.01465	0.307508	3.2996	0.000968239	0.00606393	sugar transporter like	Sugar/inositol transporter;Major facilitator, sugar transporter-like;Major facilitator, sugar transporter-like;Sugar/inositol transporter;Sugar/inositol transporter;Sugar/inositol transporter;Sugar/inositol transporter;Sugar/inositol transporter;Sugar/inositol transporter;Sugar/inositol transporter;Sugar/inositol transporter;Sugar/inositol transporter;Sugar/inositol transporter;Sugar/inositol tra…	transmembrane transport;substrate-specific transmembrane transporter activity;integral component of membrane	N	N
ZtritIPO323_04g08064	43.3379	1.01519	0.286381	3.54489	0.000392784	0.00288082	WD40 repeat	G-protein beta WD-40 repeat;WD40 repeat;F-box domain;WD40/YVTN repeat-like-containing domain;WD40/YVTN repeat-like-containing domain;F-box domain;WD40 repeat;WD40 repeat;WD40 repeat;WD40-repeat-containing domain;WD40 repeat;WD40 repeat;WD40 repeat;WD40 repeat;F-box domain;WD40 repeat;WD40 repeat;F-box domain;WD40-repeat-containing domain	protein binding	N	N
ZtritIPO323_04g00881	53.6965	1.01778	0.295961	3.4389	0.000584088	0.00401422	FMN binding	null;FMN-binding split barrel;FMN-binding split barrel;FMN-binding split barrel;FMN-binding split barrel;FMN-binding split barrel;FMN-binding split barrel;FMN-binding split barrel;FMN-binding split barrel;FMN-binding split barrel	FMN binding;oxidation-reduction process;oxidoreductase activity	N	N
ZtritIPO323_04g12585	647.065	1.0206	0.289332	3.52743	0.000419615	0.00303493	bifunctional catalase peroxidase	Haem peroxidase, plant/fungal/bacterial;Catalase-peroxidase haem;Catalase-peroxidase haem;Catalase-peroxidase haem;Catalase-peroxidase haem;Haem peroxidase, plant/fungal/bacterial;Haem peroxidase, plant/fungal/bacterial;Haem peroxidase, plant/fungal/bacterial;Haem peroxidase, plant/fungal/bacterial;Haem peroxidase, plant/fungal/bacterial;Haem peroxidase, plant/fungal/bacterial;Haem peroxidase, pl…	oxidation-reduction process;heme binding;methane metabolic process;catalase activity;response to oxidative stress;tryptophan metabolic process;obsolete peroxidase reaction	N	N
ZtritIPO323_04g00468	76.9706	1.02072	0.276726	3.68856	0.000225524	0.00178819	TPR repeat	Flavinator of succinate dehydrogenase;Flavinator of succinate dehydrogenase;Flavinator of succinate dehydrogenase;Flavinator of succinate dehydrogenase;Flavinator of succinate dehydrogenase	protein-FAD linkage;mitochondrial electron transport, succinate to ubiquinone;mitochondrial matrix	N	N
ZtritIPO323_04g13654	41.283	1.02397	0.327337	3.12819	0.00175886	0.00999764	mitochondrial DNA-directed RNA polymerase like	DNA-directed RNA polymerase, N-terminal;DNA-directed RNA polymerase, N-terminal;DNA-directed RNA polymerase, N-terminal;DNA-directed RNA polymerase, N-terminal;DNA-directed RNA polymerase, helix hairpin domain;DNA-directed RNA polymerase, N-terminal;DNA-directed RNA polymerase, N-terminal;DNA-directed RNA polymerase, phage-type;DNA-directed RNA polymerase, phage-type;DNA-directed RNA polymerase, …	DNA-directed RNA polymerase activity;pyrimidine nucleobase metabolic process;transcription, DNA-templated;nucleolus;purine nucleobase metabolic process;DNA binding	N	N
ZtritIPO323_04g08642	99.3835	1.03142	0.285362	3.61442	0.000301021	0.00228825	hypothetical protein MYCGRDRAFT_70800	null;Potassium transporter Kch;Potassium transporter Kch;Potassium transporter Kch;Potassium transporter Kch;Potassium transporter Kch;Potassium transporter Kch;Potassium transporter Kch;Potassium transporter Kch;Potassium transporter Kch	potassium ion transmembrane transporter activity;potassium ion transmembrane transport;integral component of plasma membrane	N	N
ZtritIPO323_04g04521	61.5514	1.03311	0.31799	3.24887	0.00115863	0.00703572	carotenoid oxygenase	Carotenoid oxygenase;Carotenoid oxygenase;Carotenoid oxygenase;Carotenoid oxygenase;Carotenoid oxygenase;Carotenoid oxygenase;Carotenoid oxygenase;Carotenoid oxygenase;Carotenoid oxygenase;Carotenoid oxygenase;Carotenoid oxygenase;Carotenoid oxygenase;Carotenoid oxygenase	oxidoreductase activity, acting on single donors with incorporation of molecular oxygen, incorporation of two atoms of oxygen;oxidation-reduction process	N	N
ZtritIPO323_04g00247	55.313	1.04087	0.31715	3.28195	0.00103091	0.00638404	acyl- dehydrogenase	Cytochrome b5-like heme/steroid binding domain;Cytochrome b5-like heme/steroid binding domain;Cytochrome b5-like heme/steroid binding domain;Cytochrome b5-like heme/steroid binding domain;Acyl-CoA dehydrogenase/oxidase, N-terminal;Acyl-CoA dehydrogenase/oxidase C-terminal;Acyl-CoA dehydrogenase/oxidase, N-terminal;Acyl-CoA dehydrogenase/oxidase, N-terminal;Acyl-CoA oxidase/dehydrogenase, central …	oxidation-reduction process;acyl-CoA dehydrogenase activity;flavin adenine dinucleotide binding;obsolete electron transport	N	N
ZtritIPO323_04g09997	268.886	1.04371	0.296845	3.51599	0.000438113	0.0031373	fumarate reductase	Cytochrome b5-like heme/steroid binding domain;Flavocytochrome c;FAD/NAD(P)-binding domain;FAD-dependent oxidoreductase 2, FAD binding domain;Cytochrome b5-like heme/steroid binding domain;Succinate dehydrogenase/fumarate reductase flavoprotein, catalytic domain;Cytochrome b5-like heme/steroid binding domain;Cytochrome b5-like heme/steroid binding domain;Cytochrome b5-like heme/steroid binding do…	reductive tricarboxylic acid cycle;benzoate metabolic process;succinate dehydrogenase activity;obsolete electron transport;succinate dehydrogenase complex;oxidative phosphorylation	Y	N
ZtritIPO323_04g13664	38.3498	1.04739	0.332113	3.15373	0.001612	0.00926729	mitochondrial division 1	null;G-protein beta WD-40 repeat;WD40 repeat;WD40 repeat;WD40/YVTN repeat-like-containing domain;WD40/YVTN repeat-like-containing domain;WD40/YVTN repeat-like-containing domain;WD40/YVTN repeat-like-containing domain;WD40/YVTN repeat-like-containing domain;WD40/YVTN repeat-like-containing domain;WD40/YVTN repeat-like-containing domain;WD40 repeat;WD40 repeat;WD40-repeat-containing domain;WD40 rep…	protein binding	N	N
ZtritIPO323_04g09999	99.1331	1.04862	0.221695	4.73002	2.24e-06	3.19e-05	peptidyl-prolyl cis-trans isomerase ppi1	Cyclophilin-type peptidyl-prolyl cis-trans isomerase domain;Cyclophilin-type peptidyl-prolyl cis-trans isomerase;Cyclophilin-type peptidyl-prolyl cis-trans isomerase domain;Cyclophilin-like domain;Cyclophilin-type peptidyl-prolyl cis-trans isomerase;Cyclophilin-type peptidyl-prolyl cis-trans isomerase domain;Cyclophilin-like domain	protein peptidyl-prolyl isomerization;protein folding;peptidyl-prolyl cis-trans isomerase activity	N	N
ZtritIPO323_04g09946	690.302	1.0521	0.146488	7.18217	6.86e-13	3.14e-11	hypothetical protein MYCGRDRAFT_104538	null	0	N	N
ZtritIPO323_04g01053	49.1492	1.05277	0.325743	3.2319	0.00122972	0.00740989	hypothetical protein TI39_contig598g00014	Membrane protein SUR7/Rim9-like, fungi;Membrane protein SUR7/Rim9-like, fungi;Membrane protein SUR7/Rim9-like, fungi;Membrane protein SUR7/Rim9-like, fungi;Membrane protein SUR7/Rim9-like, fungi;Membrane protein SUR7/Rim9-like, fungi;Membrane protein SUR7/Rim9-like, fungi;Membrane protein SUR7/Rim9-like, fungi;Membrane protein SUR7/Rim9-like, fungi;Membrane protein SUR7/Rim9-like, fungi;Membrane …	plasma membrane	N	N
ZtritIPO323_04g11070	59.711	1.05662	0.25854	4.08687	4.37e-05	0.00043528	ddhd domain-containing	null;null;DDHD domain;DDHD domain;DDHD domain;DDHD domain;DDHD domain;DDHD domain;DDHD domain;DDHD domain;DDHD domain;DDHD domain;DDHD domain;DDHD domain;DDHD domain;DDHD domain;Alpha/Beta hydrolase fold	metal ion binding	N	N
ZtritIPO323_04g05653	39.4719	1.05699	0.320481	3.29812	0.000973345	0.00609038	Peroxin 23	Peroxin/Ferlin domain;Peroxin domain;Peroxin domain;Peroxin domain;Peroxin domain;Peroxin domain;Peroxin domain;Peroxin domain;Peroxin domain;Peroxin domain;Peroxin domain	integral component of membrane	N	N
ZtritIPO323_04g10311	122.913	1.05787	0.298173	3.54783	0.000388421	0.00285999	ATP-dependent Lon protease like	null;null;ATP-dependent protease La (LON), substrate-binding domain;AAA+ ATPase domain;Lon protease, bacterial/eukaryotic-type;Lon protease, bacterial/eukaryotic-type;P-loop containing nucleoside triphosphate hydrolase;ATPase, AAA-type, core;ATP-dependent protease La (LON), substrate-binding domain;Peptidase S16, Lon C-terminal;Ribosomal protein S5 domain 2-type fold, subgroup;Ribosomal protein S…	misfolded or incompletely synthesized protein catabolic process;obsolete ATP-dependent proteolysis;ATP-dependent peptidase activity;ATP binding;serine-type endopeptidase activity	N	N
ZtritIPO323_04g13263	42.0064	1.05939	0.274274	3.86252	0.000112225	0.000976431	DNA damage-binding 1	Cleavage/polyadenylation specificity factor, A subunit, C-terminal;WD40/YVTN repeat-like-containing domain;WD40/YVTN repeat-like-containing domain;WD40/YVTN repeat-like-containing domain;WD40/YVTN repeat-like-containing domain;WD40-repeat-containing domain	nucleic acid binding;nucleus;protein binding	N	N
ZtritIPO323_04g00952	211.979	1.0672	0.26673	4.00107	6.31e-05	0.000591986	hypothetical protein TI39_contig4190g00006	0	0	N	N
ZtritIPO323_04g03740	389.921	1.06923	0.190458	5.61401	1.98e-08	4.26e-07	gpi-anchored cell wall organization ecm33	null;Receptor L-domain;Receptor L-domain;Receptor L-domain;Receptor L-domain;Receptor L-domain;Receptor L-domain;Receptor L-domain;Receptor L-domain;Receptor L-domain;Leucine-rich repeat domain, L domain-like;Leucine-rich repeat domain, L domain-like	fungal-type cell wall;cytosol;cell surface;intracellular signal transduction	N	N
ZtritIPO323_04g00411	34.5887	1.07098	0.321674	3.32939	0.000870366	0.00556228	SWI SNF family DNA-dependent ATPase Ris1 like	Helicase, C-terminal;Zinc finger, RING-type;Helicase superfamily 1/2, ATP-binding domain;Zinc finger, RING/FYVE/PHD-type;P-loop containing nucleoside triphosphate hydrolase;SNF2-related, N-terminal domain;Helicase, C-terminal;P-loop containing nucleoside triphosphate hydrolase;P-loop containing nucleoside triphosphate hydrolase;P-loop containing nucleoside triphosphate hydrolase;P-loop containing…	protein binding;ATP binding;zinc ion binding	N	N
ZtritIPO323_04g10346	49.2771	1.07122	0.266304	4.02253	5.76e-05	0.000549883	NEDD8-activating enzyme E1 catalytic subunit like	E2 binding;E2 binding;THIF-type NAD/FAD binding fold;Ubiquitin activating enzyme, alpha domain;NAD(P)-binding domain;E2 binding;E2 binding;NEDD8-activating enzyme E1 catalytic subunit;THIF-type NAD/FAD binding fold	acid-amino acid ligase activity;protein neddylation;ATP binding;NEDD8 activating enzyme activity	N	N
ZtritIPO323_04g05959	43.4834	1.07144	0.306614	3.49444	0.00047506	0.00335076	DNA polymerase gamma like	DNA-directed DNA-polymerase, family A, mitochondria;DNA-directed DNA polymerase, family A, palm domain;Ribonuclease H-like domain;Ribonuclease H-like domain;DNA-directed DNA polymerase, family A, palm domain;DNA-directed DNA polymerase, family A, palm domain;DNA-directed DNA polymerase, family A, palm domain;DNA-directed DNA-polymerase, family A, mitochondria;DNA-directed DNA-polymerase, family A…	DNA replication;gamma DNA polymerase complex;DNA-directed DNA polymerase activity;DNA binding	N	N
ZtritIPO323_04g02127	38.0806	1.08514	0.331019	3.27818	0.0010448	0.00645724	nuclear localization	Chromatin-remodelling complex, RSC SWI/SNF subunit Rsc7/Swp82;Chromatin-remodelling complex, RSC SWI/SNF subunit Rsc7/Swp82;Chromatin-remodelling complex, RSC SWI/SNF subunit Rsc7/Swp82	SWI/SNF complex	N	N
ZtritIPO323_04g07737	26.6611	1.0882	0.316281	3.44062	0.000580374	0.00399161	alpha beta-hydrolase	Partial AB-hydrolase lipase domain;Alpha/Beta hydrolase fold;Alpha/Beta hydrolase fold;Alpha/Beta hydrolase fold;Alpha/Beta hydrolase fold;Alpha/Beta hydrolase fold;Alpha/Beta hydrolase fold;Alpha/Beta hydrolase fold;Alpha/Beta hydrolase fold;Alpha/Beta hydrolase fold;Alpha/Beta hydrolase fold;Alpha/Beta hydrolase fold	lipid metabolic process	N	N
ZtritIPO323_04g02597	44.3327	1.09023	0.269049	4.05218	5.07e-05	0.000495194	map kinase kinase	Protein kinase domain;Protein kinase domain;Protein kinase domain;Protein kinase domain;Protein kinase domain;Protein kinase domain;Protein kinase domain;Protein kinase-like domain	protein kinase activity;protein phosphorylation;ATP binding	N	N
ZtritIPO323_04g01004	39.2766	1.09073	0.339659	3.21125	0.00132159	0.00787253	hypothetical protein MYCGRDRAFT_107165	0	0	N	N
ZtritIPO323_04g06328	145.562	1.09558	0.286779	3.8203	0.000133287	0.0011324	glycosyltransferase family 2	Myosin head, motor domain;Cytochrome b5-like heme/steroid binding domain;Cytochrome b5-like heme/steroid binding domain;Cytochrome b5-like heme/steroid binding domain;Cytochrome b5-like heme/steroid binding domain;Nucleotide-diphospho-sugar transferases;Homeodomain-like;DEK, C-terminal;Myosin head, motor domain;Myosin head, motor domain;Chitin synthase;Chitin synthase;Chitin synthase;Chitin synth…	myosin complex;ATP binding;DNA binding;motor activity;transferase activity, transferring hexosyl groups	N	N
ZtritIPO323_04g00193	63.3128	1.09769	0.290102	3.78381	0.000154444	0.00128425	bax inhibitor family	null;null;Bax inhibitor 1-related;Bax inhibitor 1-related;Bax inhibitor 1-related;Bax inhibitor 1-related;Bax inhibitor 1-related;Bax inhibitor 1-related;Bax inhibitor 1-related;Bax inhibitor 1-related;Bax inhibitor 1-related;Bax inhibitor 1-related;Bax inhibitor 1-related;Bax inhibitor 1-related;Bax inhibitor 1-related;Bax inhibitor 1-related;Bax inhibitor 1-related;Bax inhibitor 1-related	proton-transporting V-type ATPase, V0 domain;ATP hydrolysis coupled proton transport;hydrogen ion transmembrane transporter activity;integral component of membrane	N	N
ZtritIPO323_04g11868	60.6262	1.09873	0.306628	3.58325	0.000339342	0.00253844	diacylglycerol O-acyltransferase 2B like	Diacylglycerol acyltransferase;Diacylglycerol acyltransferase;Diacylglycerol acyltransferase;Diacylglycerol acyltransferase;Diacylglycerol acyltransferase;Diacylglycerol acyltransferase	transferase activity, transferring acyl groups other than amino-acyl groups	N	N
ZtritIPO323_04g02386	103.871	1.09967	0.279295	3.9373	8.24e-05	0.000746718	hypothetical protein MYCGRDRAFT_96032	null;null;null;null;null;null;null;null;null;null	transmembrane transport;integral component of membrane	N	N
ZtritIPO323_04g10830	57.0991	1.10897	0.311892	3.55561	0.000377109	0.00278764	hypothetical protein TI39_contig5817g00014	null;Zn(2)-C6 fungal-type DNA-binding domain;Zn(2)-C6 fungal-type DNA-binding domain;Zn(2)-C6 fungal-type DNA-binding domain;Zn(2)-C6 fungal-type DNA-binding domain;Zn(2)-C6 fungal-type DNA-binding domain;Zn(2)-C6 fungal-type DNA-binding domain;Zn(2)-C6 fungal-type DNA-binding domain;Zn(2)-C6 fungal-type DNA-binding domain;Zn(2)-C6 fungal-type DNA-binding domain;Zn(2)-C6 fungal-type DNA-binding d…	RNA polymerase II transcription factor activity, sequence-specific DNA binding;nucleus;zinc ion binding;regulation of transcription, DNA-templated	N	N
ZtritIPO323_04g01265	44.8754	1.11048	0.326463	3.40154	0.000670063	0.00449004	HIRA-interacting 5	Scaffold protein Nfu/NifU, N-terminal;NIF system FeS cluster assembly, NifU, C-terminal;Scaffold protein Nfu/NifU, N-terminal;Scaffold protein Nfu/NifU, N-terminal;NFU1 iron-sulfur cluster scaffold homologue;NFU1 iron-sulfur cluster scaffold homologue;NIF system FeS cluster assembly, NifU, C-terminal;Scaffold protein Nfu/NifU, N-terminal;Scaffold protein Nfu/NifU, N-terminal	iron-sulfur cluster binding;iron-sulfur cluster assembly;iron ion binding	N	N
ZtritIPO323_04g13132	27.5433	1.11219	0.329067	3.37982	0.000725337	0.00480555	Cdc48 dependent degradation adaptor Shp1	SEP domain;UBX domain;SEP domain;SEP domain;SEP domain;UBX domain;UBX domain;UBX domain;UBX domain;SEP domain;UBX domain;UBA-like;Ubiquitin-related domain;SEP domain	protein binding	N	N
ZtritIPO323_04g00861	690.651	1.11272	0.225959	4.92446	8.46e-07	1.32e-05	GPI-anchored cell wall beta-1,3-endoglucanase	Glycoside hydrolase, catalytic domain;Glycoside hydrolase, catalytic domain;Glycoside hydrolase, catalytic domain;Glycoside hydrolase, catalytic domain;Glycoside hydrolase, catalytic domain;Glycoside hydrolase, catalytic domain;Glycoside hydrolase, catalytic domain;Glycoside hydrolase, catalytic domain;Glycoside hydrolase, catalytic domain;Glycoside hydrolase, catalytic domain;Glycoside hydrolase…	carbohydrate metabolic process	N	N
ZtritIPO323_04g08061	43.6824	1.11472	0.312322	3.56912	0.000358187	0.00266455	glycosyltransferase family 32	Glycosyltransferase, DXD sugar-binding motif;Glycosyltransferase, DXD sugar-binding motif;Glycosyltransferase, DXD sugar-binding motif;Glycosyltransferase, DXD sugar-binding motif;Glycosyltransferase, DXD sugar-binding motif;Glycosyltransferase, DXD sugar-binding motif;Glycosyltransferase, DXD sugar-binding motif;Glycosyltransferase, DXD sugar-binding motif;Nucleotide-diphospho-sugar transferases	transferase activity, transferring glycosyl groups	Y	N
ZtritIPO323_04g02125	213.45	1.11544	0.298497	3.73686	0.000186333	0.00151687	hypothetical protein TI39_contig345g00046	null;null;null	0	N	N
ZtritIPO323_04g13172	58.4394	1.11779	0.285117	3.92048	8.84e-05	0.000790151	NADH-ubiquinone oxidoreductase 64 kDa subunit like	FAD/NAD(P)-binding domain;EF-hand domain pair;FAD/NAD(P)-binding domain;FAD/NAD(P)-binding domain;FAD/NAD(P)-binding domain;FAD/NAD(P)-binding domain;FAD/NAD(P)-binding domain;EF-hand domain;FAD/NAD(P)-binding domain;FAD/NAD(P)-binding domain	oxidation-reduction process;oxidoreductase activity;calcium ion binding	N	N
ZtritIPO323_04g01118	47.6367	1.11814	0.271829	4.1134	3.9e-05	0.000391465	px domain-containing	null;Phox homologous domain;Phox homologous domain;PX-associated domain;Domain of unknown function DUF3818, PX-associated;Phox homologous domain;Phox homologous domain;Phox homologous domain;Phox homologous domain	phosphatidylinositol binding	N	N
ZtritIPO323_04g10839	81.1964	1.11868	0.288705	3.87482	0.000106703	0.000932707	hypothetical protein MYCGRDRAFT_73109	Domain of unknown function DUF2183;Domain of unknown function DUF2183;Domain of unknown function DUF2183;Domain of unknown function DUF2183;Domain of unknown function DUF2183;Domain of unknown function DUF2183;Domain of unknown function DUF2183;Domain of unknown function DUF2183	0	Y	N
ZtritIPO323_04g09060	83.6993	1.12064	0.240223	4.66501	3.09e-06	4.28e-05	Niemann-pick type C	null;Protein patched/dispatched;Niemann-Pick C1, N-terminal;Niemann-Pick C type protein;Niemann-Pick C type protein;Niemann-Pick C type protein;Niemann-Pick C type protein;Niemann-Pick C type protein;Niemann-Pick C type protein;Niemann-Pick C type protein;Niemann-Pick C type protein;Niemann-Pick C type protein;Niemann-Pick C type protein;Niemann-Pick C type protein;Niemann-Pick C type protein;Nie…	lipid transporter activity;lipid transport;integral component of membrane	N	N
ZtritIPO323_04g11444	38.7001	1.12194	0.339639	3.30333	0.000955426	0.00601579	phosphatidate cytidylyltransferase like	null;null;Polyprenol kinase family;Polyprenol kinase family;Polyprenol kinase family;Polyprenol kinase family;Polyprenol kinase family;Polyprenol kinase family;Polyprenol kinase family;Polyprenol kinase family;Polyprenol kinase family;Polyprenol kinase family;Polyprenol kinase family;Polyprenol kinase family;Polyprenol kinase family;Polyprenol kinase family;Polyprenol kinase family;Polyprenol kin…	endoplasmic reticulum membrane;dolichol kinase activity;protein glycosylation;integral component of membrane;nucleotidyltransferase activity;phosphorylation	N	N
ZtritIPO323_04g02415	75.7931	1.12365	0.327674	3.42917	0.000605422	0.0041336	GTPase-activating gyp7	Rab-GTPase-TBC domain;Rab-GTPase-TBC domain;Domain of unknown function DUF3548;Domain of unknown function DUF3548;Domain of unknown function DUF3548;Domain of unknown function DUF3548;Domain of unknown function DUF3548;Rab-GTPase-TBC domain;Rab-GTPase-TBC domain;Rab-GTPase-TBC domain	cytosol;nucleus;regulation of vacuole fusion, non-autophagic;vesicle-mediated transport	N	N
ZtritIPO323_04g08523	238.868	1.12382	0.344046	3.26648	0.00108895	0.00669047	FAS1 domain-containing	null;FAS1 domain;FAS1 domain;FAS1 domain;FAS1 domain;FAS1 domain;FAS1 domain;FAS1 domain;FAS1 domain;FAS1 domain;FAS1 domain;FAS1 domain;FAS1 domain;FAS1 domain;FAS1 domain	0	N	N
ZtritIPO323_04g00363	48.3862	1.12422	0.329688	3.40994	0.000649775	0.00437061	DEAD box RNA helicase like	Helicase, C-terminal;Helicase superfamily 1/2, ATP-binding domain;P-loop containing nucleoside triphosphate hydrolase;DEAD/DEAH box helicase domain;Helicase, C-terminal;P-loop containing nucleoside triphosphate hydrolase;P-loop containing nucleoside triphosphate hydrolase;P-loop containing nucleoside triphosphate hydrolase;P-loop containing nucleoside triphosphate hydrolase;P-loop containing nucl…	nucleic acid binding;ATP binding	N	N
ZtritIPO323_04g06099	38.8273	1.12648	0.346398	3.25199	0.00114601	0.00697716	translation initiation factor eIF4e	Translation Initiation factor eIF- 4e;Translation Initiation factor eIF- 4e-like;Translation Initiation factor eIF- 4e;Translation Initiation factor eIF- 4e;Translation Initiation factor eIF- 4e-like	ribosome;regulation of translational initiation;translation initiation factor activity	N	N
ZtritIPO323_04g01645	30.2125	1.12675	0.335431	3.3591	0.000781964	0.00509443	MFS general substrate transporter	null;null;Major facilitator superfamily;Major facilitator superfamily;Major facilitator superfamily;Major facilitator superfamily;Major facilitator superfamily;Major facilitator superfamily;Major facilitator superfamily;Major facilitator superfamily;Major facilitator superfamily;Major facilitator superfamily;Major facilitator superfamily;Major facilitator superfamily;Major facilitator superfamily…	transmembrane transport;integral component of membrane	N	N
ZtritIPO323_04g07432	41.5283	1.12722	0.359281	3.13744	0.00170429	0.00974411	carbohydrate-binding module family 21	CBM21 (carbohydrate binding type-21) domain;CBM21 (carbohydrate binding type-21) domain;CBM21 (carbohydrate binding type-21) domain;CBM21 (carbohydrate binding type-21) domain	protein binding	N	N
ZtritIPO323_04g05571	69.8477	1.12781	0.281686	4.00378	6.23e-05	0.000589173	RNA polymerase I and III transcription factor complex component	TATA-box binding protein;TATA-box binding protein;Beta2-adaptin/TBP, C-terminal domain;TATA-box binding protein;TATA-box binding protein;TATA-box binding protein;TATA-box binding protein	DNA-templated transcription, initiation;DNA binding	N	N
ZtritIPO323_04g00596	44.5557	1.13301	0.314896	3.59804	0.000320625	0.00241769	MSF1 domain containing	PRELI/MSF1 domain;PRELI/MSF1 domain;PRELI/MSF1 domain;PRELI/MSF1 domain	phospholipid transport;cardiolipin metabolic process;mitochondrial intermembrane space;extrinsic component of mitochondrial inner membrane;positive regulation of phosphatidylcholine biosynthetic process;phosphatidic acid transporter activity	N	N
ZtritIPO323_04g04324	36.6614	1.13381	0.346516	3.27202	0.00106781	0.00659081	hypothetical protein TI39_contig424g00002	null;null;null;GDP/GTP exchange factor Sec2, N-terminal;GDP/GTP exchange factor Sec2, N-terminal;GDP/GTP exchange factor Sec2, N-terminal;GDP/GTP exchange factor Sec2, N-terminal	0	N	N
ZtritIPO323_04g01743	31.6297	1.13475	0.325932	3.48155	0.000498528	0.00349006	hypothetical protein MYCGRDRAFT_107550	0	0	N	N
ZtritIPO323_04g07380	130.458	1.13885	0.18726	6.08167	1.19e-09	3.08e-08	differentiation regulator like	RNA recognition motif domain;Nucleotide-binding alpha-beta plait domain;RNA-binding domain, putative;RNA recognition motif domain;Nucleotide-binding alpha-beta plait domain;Nucleotide-binding alpha-beta plait domain;Nucleotide-binding alpha-beta plait domain;Nucleotide-binding alpha-beta plait domain;RNA recognition motif domain;RNA recognition motif domain;RNA recognition motif domain;RNA recogn…	nucleic acid binding;nucleotide binding	N	N
ZtritIPO323_04g10605	37.9699	1.14091	0.327273	3.48612	0.00049008	0.00344256	ubiquitin carboxyl-terminal hydrolase	Ubiquitin-associated domain;Zinc finger, UBP-type;Zinc finger, UBP-type;Peptidase C19, ubiquitin carboxyl-terminal hydrolase;Ubiquitinyl hydrolase;Ubiquitin-associated domain;Zinc finger, RING/FYVE/PHD-type;Zinc finger, RING/FYVE/PHD-type;Zinc finger, RING/FYVE/PHD-type;Zinc finger, RING/FYVE/PHD-type;Ubiquitin specific protease domain;Ubiquitin-associated domain;Ubiquitin-associated domain;Zinc …	protein deubiquitination;protein binding;thiol-dependent ubiquitin-specific protease activity;zinc ion binding	N	N
ZtritIPO323_04g02362	21.843	1.14359	0.346372	3.30163	0.000961235	0.00602811	hypothetical protein TI39_contig530g00008	Coiled-coil domain containing protein 109, C-terminal;Coiled-coil domain containing protein 109, C-terminal;Coiled-coil domain containing protein 109, C-terminal;Coiled-coil domain containing protein 109, C-terminal;Coiled-coil domain containing protein 109, C-terminal;Coiled-coil domain containing protein 109, C-terminal;Coiled-coil domain containing protein 109, C-terminal	integral component of membrane	N	N
ZtritIPO323_04g05901	35.561	1.14543	0.311985	3.67145	0.00024118	0.00189968	glycosyltransferase family 31	null;null;null;null;null;null	integral component of membrane	N	N
ZtritIPO323_04g07939	81.5406	1.14692	0.303934	3.77358	0.000160922	0.00132754	alpha beta-hydrolase	Alpha/Beta hydrolase fold;Fungal lipase-like domain;Fungal lipase-like domain;Fungal lipase-like domain;Fungal lipase-like domain;Fungal lipase-like domain;Fungal lipase-like domain;Fungal lipase-like domain;Fungal lipase-like domain;Alpha/Beta hydrolase fold	lipid metabolic process	Y	N
ZtritIPO323_04g13595	83.9978	1.14849	0.205604	5.58592	2.32e-08	4.95e-07	phosphatidylethanolamine N-methyltransferase	Phospholipid methyltransferase;Phospholipid methyltransferase;Phospholipid methyltransferase;Phospholipid methyltransferase;Phospholipid methyltransferase;Phospholipid methyltransferase;Phospholipid methyltransferase;Phospholipid methyltransferase;Phospholipid methyltransferase;Phospholipid methyltransferase;Phospholipid methyltransferase;Phospholipid methyltransferase;Phospholipid methyltransfer…	glycine metabolic process;phospholipid metabolic process;phosphatidylethanolamine N-methyltransferase activity;L-serine metabolic process;threonine metabolic process	N	N
ZtritIPO323_04g01512	117.693	1.15005	0.36136	3.18256	0.0014598	0.00852804	hypothetical protein MYCGRDRAFT_98664	ATP-dependent (S)-NAD(P)H-hydrate dehydratase;ATP-dependent (S)-NAD(P)H-hydrate dehydratase;Ribokinase-like;Ribokinase-like;Ribokinase-like;ATP-dependent (S)-NAD(P)H-hydrate dehydratase;ATP-dependent (S)-NAD(P)H-hydrate dehydratase;Ribokinase-like	ADP-dependent NAD(P)H-hydrate dehydratase activity	N	N
ZtritIPO323_04g01511	46.0461	1.15356	0.364956	3.16081	0.00157334	0.00906721	hypothetical protein MYCGRDRAFT_102682	null	0	N	N
ZtritIPO323_04g00991	33.039	1.1551	0.351097	3.28999	0.00100191	0.00623456	lmbr1 domain-containing	null;null;LMBR1-like membrane protein;LMBR1-like membrane protein;LMBR1-like membrane protein;LMBR1-like membrane protein;LMBR1-like membrane protein;LMBR1-like membrane protein;LMBR1-like membrane protein;LMBR1-like membrane protein;LMBR1-like membrane protein;LMBR1-like membrane protein;LMBR1-like membrane protein;LMBR1-like membrane protein;LMBR1-like membrane protein;LMBR1-like membrane prote…	integral component of membrane;Golgi apparatus	N	N
ZtritIPO323_04g13383	29.4641	1.15765	0.323627	3.57713	0.000347391	0.00259246	hypothetical protein TI39_contig5842g00012	null	0	N	N
ZtritIPO323_04g07745	62.0481	1.16119	0.339231	3.42299	0.000619368	0.00420132	fad binding domain-containing	Flavoprotein pyridine nucleotide cytochrome reductase;FAD-binding, type 1;FAD-binding, type 1;Oxidoreductase FAD/NAD(P)-binding;Oxidoreductase FAD/NAD(P)-binding;NADPH-cytochrome p450 reductase, FAD-binding, alpha-helical domain-3;NADPH-cytochrome p450 reductase, FAD-binding, alpha-helical domain-3;NADPH-cytochrome p450 reductase, FAD-binding, alpha-helical domain-3;Ferredoxin reductase-type FAD-…	oxidation-reduction process;oxidoreductase activity	N	N
ZtritIPO323_04g07699	54.2125	1.16245	0.368295	3.15631	0.00159776	0.00919669	3-ketoacyl- thiolase like	Thiolase;Thiolase, N-terminal;Thiolase-like;Thiolase;Thiolase, C-terminal;Thiolase-like;Thiolase-like;Thiolase-like;Thiolase-like;Thiolase-like;Thiolase-like;Thiolase-like	transferase activity, transferring acyl groups other than amino-acyl groups;metabolic process	N	N
ZtritIPO323_04g01434	58.6562	1.16609	0.291258	4.00362	6.24e-05	0.000589173	lysophospholipase like	Lysophospholipase, catalytic domain;Lysophospholipase, catalytic domain;Lysophospholipase, catalytic domain;Lysophospholipase, catalytic domain;Lysophospholipase, catalytic domain;Lysophospholipase, catalytic domain;Lysophospholipase, catalytic domain;Lysophospholipase, catalytic domain;Lysophospholipase, catalytic domain;Lysophospholipase, catalytic domain;Lysophospholipase, catalytic domain;Lys…	phospholipid catabolic process;phospholipase activity	N	N
ZtritIPO323_04g01301	43.1106	1.1707	0.339077	3.45261	0.0005552	0.00384263	hypothetical protein TI39_contig4244g00022	null;null;null;null;null;null;null	membrane	N	N
ZtritIPO323_04g08671	41.4141	1.17315	0.330239	3.55244	0.000381682	0.0028148	carboxyvinyl-carboxyphosphonate phosphorylmutase	Pyruvate/Phosphoenolpyruvate kinase-like domain;Pyruvate/Phosphoenolpyruvate kinase-like domain;Pyruvate/Phosphoenolpyruvate kinase-like domain;Pyruvate/Phosphoenolpyruvate kinase-like domain;Pyruvate/Phosphoenolpyruvate kinase-like domain	catalytic activity	N	N
ZtritIPO323_04g00250	67.3214	1.17559	0.367092	3.20243	0.00136273	0.00805627	hypothetical protein TI39_contig595g00013	0	0	N	N
ZtritIPO323_04g00560	111.706	1.17599	0.32783	3.5872	0.000334251	0.00250235	arad-like aldolase epimerase	Class II aldolase/adducin N-terminal;Class II aldolase/adducin N-terminal;Class II aldolase/adducin N-terminal;Class II aldolase/adducin N-terminal;Class II aldolase/adducin N-terminal;Class II aldolase/adducin N-terminal	0	N	N
ZtritIPO323_04g03502	18.0832	1.17665	0.369265	3.18647	0.00144022	0.00845575	RLI and DUF367 domain-containing	Ribosome biogenesis protein, C-terminal;RNase L inhibitor RLI, possible metal-binding domain;RNase L inhibitor RLI, possible metal-binding domain;Ribosome biogenesis protein;Ribosome biogenesis protein, C-terminal;Ribosome biogenesis protein	cytoplasm;maturation of SSU-rRNA;nucleus	N	N
ZtritIPO323_04g01182	31.3485	1.17778	0.330093	3.56803	0.000359678	0.00267352	short-chain dehydrogenase like	Short-chain dehydrogenase/reductase SDR;Short-chain dehydrogenase/reductase SDR;NAD(P)-binding domain;Short-chain dehydrogenase/reductase SDR;NAD(P)-binding domain	0	N	N
ZtritIPO323_04g08741	100.6	1.18702	0.261551	4.53837	5.67e-06	7.35e-05	dehydropantoate reductase	6-phosphogluconate dehydrogenase, domain 2;Ketopantoate reductase, C-terminal domain;Ketopantoate reductase, N-terminal domain;NAD(P)-binding domain;NAD(P)-binding domain;NAD(P)-binding domain;6-phosphogluconate dehydrogenase C-terminal domain-like	oxidation-reduction process;2-dehydropantoate 2-reductase activity;NADP binding;pantothenate biosynthetic process	N	N
ZtritIPO323_04g01181	41.7079	1.18764	0.273081	4.34904	1.37e-05	0.000160461	1-phosphatidylinositol-4,5-bisphosphate phosphodiesterase 1 like	Phosphoinositide phospholipase C family;Phosphatidylinositol-specific phospholipase C, X domain;Phospholipase C, phosphatidylinositol-specific, Y domain;C2 domain;EF-hand domain pair;PH domain-like;Phospholipase C, phosphatidylinositol-specific, Y domain;C2 domain;Phosphatidylinositol-specific phospholipase C, X domain;PLC-like phosphodiesterase, TIM beta/alpha-barrel domain;Phosphoinositide phos…	diacylglycerol metabolic process;intracellular signal transduction;phospholipid catabolic process;phosphatidylinositol phospholipase C activity;protein binding	N	N
ZtritIPO323_04g10906	20.0844	1.188	0.35093	3.38529	0.000711035	0.00472413	nf-x1 finger and helicase domain containing	0	metal ion binding	N	N
ZtritIPO323_04g13162	26.903	1.19373	0.36686	3.25392	0.00113825	0.00694792	P-loop containing nucleoside triphosphate hydrolase	Helicase, C-terminal;P-loop containing nucleoside triphosphate hydrolase;Helicase, C-terminal;Mitochondrial degradasome RNA helicase subunit, C-terminal domain;P-loop containing nucleoside triphosphate hydrolase;P-loop containing nucleoside triphosphate hydrolase;P-loop containing nucleoside triphosphate hydrolase;P-loop containing nucleoside triphosphate hydrolase;P-loop containing nucleoside tr…	hydrolase activity, acting on acid anhydrides	N	N
ZtritIPO323_04g09829	46.1474	1.19386	0.377754	3.16042	0.00157541	0.00907358	hypothetical protein MYCGRDRAFT_109465	null	0	N	N
ZtritIPO323_04g11042	48.5435	1.19752	0.373387	3.2072	0.00134035	0.00796406	C6 transcription factor like	null;Zn(2)-C6 fungal-type DNA-binding domain;Zn(2)-C6 fungal-type DNA-binding domain;Zn(2)-C6 fungal-type DNA-binding domain;Fungal transcription factor;Fungal transcription factor;Fungal transcription factor;Zn(2)-C6 fungal-type DNA-binding domain;Zn(2)-C6 fungal-type DNA-binding domain	RNA polymerase II transcription factor activity, sequence-specific DNA binding;nucleus;zinc ion binding;regulation of transcription, DNA-templated	N	N
ZtritIPO323_04g11829	77.8483	1.19891	0.252187	4.75406	1.99e-06	2.87e-05	actin cytoskeleton-regulatory complex pan1	null;null;null;null;EH domain;EF-hand domain pair;EH domain;EH domain;EH domain;Actin cytoskeleton-regulatory complex protein Pan1;EF-hand domain;EF-hand domain;EH domain;EH domain;EF-hand domain pair;EF-hand domain pair	actin cortical patch;endocytosis;protein binding;calcium ion binding	N	N
ZtritIPO323_04g02873	63.8317	1.19957	0.251878	4.76252	1.91e-06	2.76e-05	hypothetical protein MYCGRDRAFT_76553	Serine incorporator/TMS membrane protein;Membrane protein Tms1-like;Serine incorporator/TMS membrane protein;Serine incorporator/TMS membrane protein;Serine incorporator/TMS membrane protein;Serine incorporator/TMS membrane protein;Serine incorporator/TMS membrane protein;Serine incorporator/TMS membrane protein;Serine incorporator/TMS membrane protein;Serine incorporator/TMS membrane protein;Ser…	membrane	N	N
ZtritIPO323_04g07587	26.2269	1.20224	0.35679	3.36961	0.000752755	0.00494186	hypothetical protein TI39_contig4112g00023	null	0	N	N
ZtritIPO323_04g10298	82.5724	1.20233	0.268279	4.48163	7.41e-06	9.32e-05	hypothetical protein MYCGRDRAFT_109652	Calcium-dependent channel, 7TM region, putative phosphate;10TM putative phosphate transporter, cytosolic domain;Calcium permeable stress-gated cation channel 1, N-terminal transmembrane domain;10TM putative phosphate transporter, extracellular tail;10TM putative phosphate transporter, extracellular tail;10TM putative phosphate transporter, extracellular tail;10TM putative phosphate transporter, e…	membrane	N	N
ZtritIPO323_04g06226	30.0717	1.20388	0.344423	3.49536	0.000473422	0.00334369	alpha beta-hydrolase	Alpha/Beta hydrolase fold;Alpha/beta hydrolase fold-3;Alpha/beta hydrolase fold-3;Alpha/beta hydrolase fold-3;Alpha/beta hydrolase fold-3;Alpha/beta hydrolase fold-3;Alpha/beta hydrolase fold-3;Alpha/Beta hydrolase fold	hydrolase activity;metabolic process	N	N
ZtritIPO323_04g03700	88.0769	1.20832	0.348838	3.46384	0.000532515	0.00370589	NADH-quinone oxidoreductase	NADH-ubiquinone oxidoreductase, 20 Kd subunit;NADH:ubiquinone oxidoreductase-like, 20kDa subunit;NADH:ubiquinone oxidoreductase-like, 20kDa subunit;NADH:ubiquinone oxidoreductase-like, 20kDa subunit;NADH:ubiquinone oxidoreductase-like, 20kDa subunit;NADH:ubiquinone oxidoreductase-like, 20kDa subunit	quinone binding;4 iron, 4 sulfur cluster binding;proton transport;ubiquinone biosynthetic process;NADH dehydrogenase (ubiquinone) activity;mitochondrial electron transport, NADH to ubiquinone;sodium ion transport	N	N
ZtritIPO323_04g02825	41.6218	1.2145	0.29053	4.18028	2.91e-05	0.000306773	SPRY-like protein	SPRY domain;SPRY domain;SPRY domain;SPRY domain;SPRY domain;SPRY domain;SPRY domain;B30.2/SPRY domain;Concanavalin A-like lectin/glucanase domain	protein binding	N	N
ZtritIPO323_04g08711	75.1497	1.2158	0.274417	4.4305	9.4e-06	0.000116133	shwachman-bodian-diamond syndrome	Ribosome maturation protein SBDS, N-terminal;Ribosome maturation protein SBDS, N-terminal;Ribosome maturation protein SBDS, N-terminal;Ribosome maturation protein SBDS, N-terminal;Ribosome maturation protein SBDS, N-terminal	membrane;Rho guanyl-nucleotide exchange factor activity;regulation of Rho protein signal transduction;positive regulation of GTPase activity	N	N
ZtritIPO323_04g07641	27.1966	1.21715	0.382299	3.18376	0.00145377	0.00850873	mitochondrial uncoupling 2	Mitochondrial carrier protein;Mitochondrial substrate/solute carrier;Mitochondrial carrier domain;Mitochondrial carrier domain;Mitochondrial carrier domain;Mitochondrial substrate/solute carrier;Mitochondrial substrate/solute carrier;Mitochondrial substrate/solute carrier;Mitochondrial carrier domain	transmembrane transport	N	N
ZtritIPO323_04g11573	30.5871	1.21841	0.332715	3.66202	0.00025023	0.00195764	UBX domain-containing	UAS;UAS;UAS;Thioredoxin-like fold;Thioredoxin-like fold;Thioredoxin-like fold;UBX domain;UBX domain;UBX domain;Ubiquitin interacting motif;UBX domain;Ubiquitin-related domain;Thioredoxin-like fold	protein binding	N	N
ZtritIPO323_04g10738	26.6864	1.22203	0.362469	3.37139	0.000747898	0.00491685	glycosyltransferase family 32	null;Glycosyltransferase, DXD sugar-binding motif;Glycosyltransferase, DXD sugar-binding motif;Glycosyltransferase, DXD sugar-binding motif;Glycosyltransferase, DXD sugar-binding motif;Glycosyltransferase, DXD sugar-binding motif;Glycosyltransferase, DXD sugar-binding motif;Nucleotide-diphospho-sugar transferases	transferase activity, transferring glycosyl groups;integral component of membrane	N	N
ZtritIPO323_04g02071	55.6998	1.22344	0.354437	3.45178	0.000556894	0.00384987	HLH transcription factor ( gamma)	Myc-type, basic helix-loop-helix (bHLH) domain;Myc-type, basic helix-loop-helix (bHLH) domain;Myc-type, basic helix-loop-helix (bHLH) domain;Myc-type, basic helix-loop-helix (bHLH) domain;Myc-type, basic helix-loop-helix (bHLH) domain;Myc-type, basic helix-loop-helix (bHLH) domain;Myc-type, basic helix-loop-helix (bHLH) domain;Myc-type, basic helix-loop-helix (bHLH) domain;Myc-type, basic helix-l…	protein dimerization activity	N	N
ZtritIPO323_04g07174	30.1942	1.22811	0.338078	3.63261	0.000280565	0.00215244	vacuolar calcium ion transporter	null;Sodium/calcium exchanger membrane region;Sodium/calcium exchanger membrane region;Sodium/calcium exchanger membrane region;Sodium/calcium exchanger membrane region;Sodium/calcium exchanger membrane region;Sodium/calcium exchanger membrane region;Sodium/calcium exchanger membrane region;Sodium/calcium exchanger membrane region;Sodium/calcium exchanger membrane region;Sodium/calcium exchanger …	transmembrane transport;integral component of membrane	N	N
ZtritIPO323_04g00472	40.2261	1.22871	0.324981	3.78086	0.000156286	0.00129498	ABC transporter	null;AAA+ ATPase domain;P-loop containing nucleoside triphosphate hydrolase;ABC transporter-like;ABC-transporter extracellular N-terminal domain;ABC-2 type transporter;P-loop containing nucleoside triphosphate hydrolase;CDR ABC transporter;CDR ABC transporter;CDR ABC transporter;CDR ABC transporter;CDR ABC transporter;CDR ABC transporter;CDR ABC transporter;CDR ABC transporter;CDR ABC transporter…	transport;integral component of membrane;ATP binding;ATPase activity, coupled to transmembrane movement of substances	N	N
ZtritIPO323_04g09503	131.912	1.23044	0.340666	3.61186	0.000304014	0.00230726	glycoside hydrolase family 76	Glycoside hydrolase, family 76;Mannan endo-1,6-alpha-mannosidase;Six-hairpin glycosidase;Six-hairpin glycosidase;Six-hairpin glycosidase;Six-hairpin glycosidase;Six-hairpin glycosidase;Six-hairpin glycosidase;Six-hairpin glycosidase;Six-hairpin glycosidase;Six-hairpin glycosidase;Six-hairpin glycosidase;Six-hairpin glycosidase-like	carbohydrate catabolic process;mannan endo-1,6-alpha-mannosidase activity	N	N
ZtritIPO323_04g08923	40.0321	1.23498	0.326488	3.7826	0.000155196	0.00128823	f-box protein	null;null;Protein of unknown function DUF2838;Protein of unknown function DUF2838;Protein of unknown function DUF2838;Protein of unknown function DUF2838;Protein of unknown function DUF2838;Protein of unknown function DUF2838;Protein of unknown function DUF2838;Protein of unknown function DUF2838;Protein of unknown function DUF2838;Protein of unknown function DUF2838;Protein of unknown function D…	integral component of membrane;endoplasmic reticulum;Golgi apparatus	N	N
ZtritIPO323_04g10161	247.31	1.23884	0.254498	4.86776	1.13e-06	1.71e-05	hypothetical protein MYCGRDRAFT_109621	Cell wall protein YJL171C/Tos1;Domain of unknown function DUF2403, glycine-rich;Domain of unknown function DUF2403, glycine-rich;Domain of unknown function DUF2403, glycine-rich;Domain of unknown function DUF2403, glycine-rich;Domain of unknown function DUF2403, glycine-rich;Domain of unknown function DUF2403, glycine-rich;Domain of unknown function DUF2403, glycine-rich;Domain of unknown functio…	fungal-type cell wall;mitochondrion	Y	N
ZtritIPO323_04g02707	22.3812	1.23888	0.365587	3.38875	0.000702121	0.00467152	protein stu1	null;CLASP N-terminal domain;Armadillo-like helical;Armadillo-like helical;Armadillo-like helical;Armadillo-type fold	binding	N	N
ZtritIPO323_04g07177	51.5381	1.23992	0.293843	4.21967	2.45e-05	0.00026553	hypothetical protein MYCGRDRAFT_108402	Brl1/Brr6 domain;Brl1/Brr6 domain;Brl1/Brr6 domain;Brl1/Brr6 domain;Brl1/Brr6 domain;Brl1/Brr6 domain;Brl1/Brr6 domain;Brl1/Brr6 domain	protein export from nucleus;mRNA export from nucleus;nuclear envelope organization;nuclear membrane	N	N
ZtritIPO323_04g02650	33.6791	1.2419	0.365842	3.39464	0.000687197	0.00458522	phosphatases II	Protein-tyrosine phosphatase, catalytic;Protein-tyrosine phosphatase-like;Dual specificity phosphatase, catalytic domain;Dual specificity phosphatase, catalytic domain;Dual specificity phosphatase, catalytic domain;Dual specificity phosphatase, catalytic domain;Dual specificity phosphatase, catalytic domain;Tensin phosphatase, lipid phosphatase domain;Protein-tyrosine phosphatase-like	protein tyrosine/serine/threonine phosphatase activity;protein dephosphorylation	N	N
ZtritIPO323_04g00204	30.4839	1.24331	0.324506	3.8314	0.000127414	0.00109039	hypothetical protein TI39_contig313g00005	null;Zn(2)-C6 fungal-type DNA-binding domain;Transcription factor domain, fungi;Zn(2)-C6 fungal-type DNA-binding domain;Zn(2)-C6 fungal-type DNA-binding domain;Zn(2)-C6 fungal-type DNA-binding domain;Zn(2)-C6 fungal-type DNA-binding domain;Zn(2)-C6 fungal-type DNA-binding domain;Zn(2)-C6 fungal-type DNA-binding domain	RNA polymerase II transcription factor activity, sequence-specific DNA binding;nucleus;DNA binding;zinc ion binding;regulation of transcription, DNA-templated	N	N
ZtritIPO323_04g09144	35.633	1.24486	0.304816	4.08397	4.43e-05	0.000439814	PAF acetylhydrolase	Platelet-activating factor acetylhydrolase;Platelet-activating factor acetylhydrolase, eucaryote;Alpha/Beta hydrolase fold;Platelet-activating factor acetylhydrolase;Platelet-activating factor acetylhydrolase;Platelet-activating factor acetylhydrolase;Platelet-activating factor acetylhydrolase;Platelet-activating factor acetylhydrolase;Platelet-activating factor acetylhydrolase;Alpha/Beta hydrola…	1-alkyl-2-acetylglycerophosphocholine esterase complex;lipid catabolic process;glycerolipid metabolic process;1-alkyl-2-acetylglycerophosphocholine esterase activity	N	N
ZtritIPO323_04g05923	44.9952	1.24551	0.351679	3.54161	0.00039769	0.00290999	rhomboid family membrane	Peptidase S54, rhomboid domain;Peptidase S54, rhomboid domain;Peptidase S54, rhomboid domain;Peptidase S54, rhomboid;Peptidase S54, rhomboid;Peptidase S54, rhomboid;Peptidase S54, rhomboid;Peptidase S54, rhomboid;Peptidase S54, rhomboid;Peptidase S54, rhomboid;Peptidase S54, rhomboid;Peptidase S54, rhomboid;Peptidase S54, rhomboid;Peptidase S54, rhomboid;Peptidase S54, rhomboid;Peptidase S54, rho…	integral component of membrane;proteolysis;serine-type endopeptidase activity	N	N
ZtritIPO323_04g09786	184.457	1.24658	0.267457	4.66086	3.15e-06	4.34e-05	WD40 repeat	G-protein beta WD-40 repeat;WD40 repeat;F-box domain;F-box domain;WD40 repeat;WD40/YVTN repeat-like-containing domain;F-box domain;F-box domain;F-box domain;WD40 repeat;WD40 repeat;WD40 repeat;F-box domain;WD40-repeat-containing domain;WD40 repeat;WD40 repeat;F-box domain;WD40-repeat-containing domain	protein binding	N	N
ZtritIPO323_04g03041	28.4925	1.24692	0.35336	3.52875	0.000417531	0.00302328	glycoside hydrolase family 18	Chitinase II;Chitinase insertion domain;Glycoside hydrolase, catalytic domain;Glycoside hydrolase family 18, catalytic domain;Glycoside hydrolase family 18, catalytic domain;Glycoside hydrolase family 18, catalytic domain;Glycoside hydrolase family 18, catalytic domain;Glycoside hydrolase family 18, catalytic domain;Glycoside hydrolase family 18, catalytic domain;Glycoside hydrolase family 18, ca…	carbohydrate metabolic process;chitinase activity;chitin catabolic process;cell wall macromolecule catabolic process	Y	N
ZtritIPO323_04g02256	41.6416	1.25052	0.293212	4.26491	2e-05	0.000224043	mitochondrial outer membrane iml2	null;Outer membrane protein Iml2/Tetratricopeptide repeat protein 39;Outer membrane protein Iml2/Tetratricopeptide repeat protein 39;Outer membrane protein Iml2/Tetratricopeptide repeat protein 39;Outer membrane protein Iml2/Tetratricopeptide repeat protein 39;Outer membrane protein Iml2/Tetratricopeptide repeat protein 39;Outer membrane protein Iml2/Tetratricopeptide repeat protein 39;Outer memb…	cytosol	N	N
ZtritIPO323_04g08532	39.1838	1.25233	0.303606	4.12487	3.71e-05	0.000374448	1-phosphatidylinositol-3-phosphate 5-kinase FAB1 like	Phosphatidylinositol-4-phosphate 5-kinase, core;FYVE zinc finger;Phosphatidylinositol-4-phosphate 5-kinase, N-terminal domain;Phosphatidylinositol-4-phosphate 5-kinase, core;Chaperonin Cpn60/TCP-1 family;Zinc finger, RING/FYVE/PHD-type;FYVE zinc finger;GroEL-like apical domain;Phosphatidylinositol-4-phosphate 5-kinase, C-terminal;Phosphatidylinositol-4-phosphate 5-kinase, C-terminal;Phosphatidyli…	metal ion binding;phosphatidylinositol phosphate kinase activity;phosphatidylinositol metabolic process;ATP binding	N	N
ZtritIPO323_04g06329	152.996	1.25488	0.202315	6.20259	5.55e-10	1.5e-08	glycosyltransferase family 2	Cytochrome b5-like heme/steroid binding domain;Myosin head, motor domain;DEK, C-terminal;Cytochrome b5-like heme/steroid binding domain;Cytochrome b5-like heme/steroid binding domain;Cytochrome b5-like heme/steroid binding domain;Homeodomain-like;Myosin head, motor domain;Myosin head, motor domain;Chitin synthase;Chitin synthase;Chitin synthase;Chitin synthase;Chitin synthase;Chitin synthase;Chit…	myosin complex;ATP binding;DNA binding;motor activity;transferase activity, transferring hexosyl groups	N	N
ZtritIPO323_04g08118	1450.49	1.2662	0.305321	4.14709	3.37e-05	0.00034473	DEHA2F02816p	Ubiquitin;Ubiquitin domain;Ubiquitin domain;Ubiquitin domain;Ubiquitin domain;Ubiquitin domain;Ubiquitin domain;Ubiquitin domain;Ubiquitin domain;Ubiquitin-related domain;Ubiquitin-related domain;Ubiquitin-related domain	protein binding	N	N
ZtritIPO323_04g06840	33.6252	1.2667	0.355845	3.55971	0.000371262	0.00274874	mitochondrial hypoxia responsive domain containing	null;Hypoxia induced protein, domain;Hypoxia induced protein, domain;Hypoxia induced protein, domain;Hypoxia induced protein, domain;Hypoxia induced protein, domain;Hypoxia induced protein, domain;Hypoxia induced protein, domain;Hypoxia induced protein, domain;Hypoxia induced protein, domain;Hypoxia induced protein, domain;Hypoxia induced protein, domain;Hypoxia induced protein, domain;Hypoxia in…	membrane	N	N
ZtritIPO323_04g00554	38.2676	1.26693	0.397308	3.18878	0.00142874	0.00839363	oligopeptide transporter	Oligopeptide transporter, OPT superfamily;Oligopeptide transporter, OPT superfamily;Oligopeptide transporter, OPT superfamily;Oligopeptide transporter, OPT superfamily;Oligopeptide transporter, OPT superfamily;Oligopeptide transporter, OPT superfamily;Oligopeptide transporter, OPT superfamily;Oligopeptide transporter, OPT superfamily;Oligopeptide transporter, OPT superfamily;Oligopeptide transpor…	transmembrane transport	N	N
ZtritIPO323_04g11894	17.489	1.26867	0.404637	3.13533	0.00171663	0.00980872	leucine rich repeat domain	Leucine-rich repeat domain, L domain-like;Leucine-rich repeat;Leucine-rich repeat domain, L domain-like	protein binding	N	N
ZtritIPO323_04g03298	31.5718	1.26982	0.398569	3.18594	0.00144283	0.00846578	PH domain	null;Pleckstrin homology domain;PH domain-like;PH domain-like;Phosphatidylinositol 4,5-bisphosphate-binding protein Slm1/Slm2;Pleckstrin homology domain;PH domain-like	TORC2 complex;endosomal transport;actin cytoskeleton organization;phosphatidylinositol-4,5-bisphosphate binding;TORC2 signaling	N	N
ZtritIPO323_04g00175	120.894	1.27134	0.321514	3.95423	7.68e-05	0.000699842	Ca2+ calmodulin-dependent kinase	Protein kinase domain;Protein kinase domain;Protein kinase domain;Protein kinase domain;Calcium/calmodulin-dependent/calcium-dependent protein kinase;Calcium/calmodulin-dependent/calcium-dependent protein kinase;Calcium/calmodulin-dependent/calcium-dependent protein kinase;Calcium/calmodulin-dependent/calcium-dependent protein kinase;Calcium/calmodulin-dependent/calcium-dependent protein kinase;C…	protein kinase activity;protein phosphorylation;ATP binding	N	N
ZtritIPO323_04g08919	69.7911	1.2718	0.320273	3.97097	7.16e-05	0.000659466	Isocitrate isopropylmalate dehydrogenase	Isopropylmalate dehydrogenase-like domain;Isopropylmalate dehydrogenase-like domain;Isopropylmalate dehydrogenase-like domain;Isopropylmalate dehydrogenase-like domain;Isocitrate and isopropylmalate dehydrogenases family;Isocitrate and isopropylmalate dehydrogenases family	magnesium ion binding;oxidation-reduction process;NAD binding;oxidoreductase activity, acting on the CH-OH group of donors, NAD or NADP as acceptor	N	N
ZtritIPO323_04g07131	56.3088	1.27238	0.256089	4.9685	6.75e-07	1.08e-05	ser Thr phosphatase family	Metallo-dependent phosphatase-like;5'-Nucleotidase, C-terminal;Calcineurin-like phosphoesterase domain, apaH type;Predicted phosphoesterase, C1039.02 type;Predicted phosphoesterase, C1039.02 type;5'-Nucleotidase/apyrase;5'-Nucleotidase/apyrase;5'-Nucleotidase/apyrase;5'-Nucleotidase/apyrase;5'-Nucleotidase/apyrase;5'-Nucleotidase/apyrase;5'-Nucleotidase, C-terminal;Metallo-dependent phosphatase-l…	nucleotide catabolic process;hydrolase activity	Y	N
ZtritIPO323_04g00750	22.5747	1.27251	0.384393	3.31043	0.000931523	0.00588898	c2h2 finger domain	Zinc finger, C2H2-like;Zinc finger C2H2-type/integrase DNA-binding domain;Zinc finger C2H2-type/integrase DNA-binding domain;Zinc finger C2H2-type/integrase DNA-binding domain;Zinc finger, C2H2;Zinc finger, C2H2;Zinc finger, C2H2	metal ion binding;nucleic acid binding	N	N
ZtritIPO323_04g01979	25.5266	1.27605	0.354129	3.60335	0.000314142	0.00237262	hco3- transporter family	null;null;Bicarbonate transporter, C-terminal;Bicarbonate transporter, eukaryotic;Bicarbonate transporter, eukaryotic;Bicarbonate transporter, eukaryotic;Bicarbonate transporter, eukaryotic;Bicarbonate transporter, eukaryotic;Bicarbonate transporter, eukaryotic;Bicarbonate transporter, eukaryotic;Bicarbonate transporter, eukaryotic;Bicarbonate transporter, eukaryotic;Bicarbonate transporter, euka…	inorganic anion exchanger activity;chloride transport;bicarbonate transport;integral component of membrane	N	N
ZtritIPO323_04g10219	45.8151	1.27639	0.316213	4.0365	5.43e-05	0.000524016	mrs7 family	null;null;null;LETM1-like;LETM1-like;LETM1-like;LETM1-like;LETM1-like;LETM1-like;Letm1 ribosome-binding domain	ribosome binding	N	N
ZtritIPO323_04g11489	20.8078	1.27704	0.380296	3.35802	0.000785033	0.00511088	hypothetical protein MYCGRDRAFT_110110	null;Calcium-dependent channel, 7TM region, putative phosphate;10TM putative phosphate transporter, extracellular tail;Calcium permeable stress-gated cation channel 1, N-terminal transmembrane domain;10TM putative phosphate transporter, cytosolic domain;10TM putative phosphate transporter, cytosolic domain;10TM putative phosphate transporter, cytosolic domain;10TM putative phosphate transporter, …	membrane	N	N
ZtritIPO323_04g12355	67.9055	1.2807	0.297254	4.30844	1.64e-05	0.000189617	hypothetical protein TI39_contig602g00017	null;Mitochondrial protein Pet127;Mitochondrial protein Pet127	mitochondrial RNA metabolic process;mitochondrion	N	N
ZtritIPO323_04g13604	39.2801	1.2848	0.318815	4.02991	5.58e-05	0.000536032	3-hydroxyisobutyrate dehydrogenase like	NAD(P)-binding domain;6-phosphogluconate dehydrogenase, NADP-binding;3-hydroxyisobutyrate dehydrogenase-related;6-phosphogluconate dehydrogenase, domain 2;3-hydroxyisobutyrate dehydrogenase, NAD-binding domain;3-hydroxyisobutyrate dehydrogenase, NAD-binding domain;3-hydroxyisobutyrate dehydrogenase, NAD-binding domain;6-phosphogluconate dehydrogenase C-terminal domain-like;NAD(P)-binding domain	oxidation-reduction process;phosphogluconate dehydrogenase (decarboxylating) activity;NAD binding;pentose-phosphate shunt;D-gluconate metabolic process	N	N
ZtritIPO323_04g00463	45.4012	1.28687	0.318573	4.03947	5.36e-05	0.000518483	N-terminal fungal transcription regulatory domain-containing	Zn(2)-C6 fungal-type DNA-binding domain;Zn(2)-C6 fungal-type DNA-binding domain;Zn(2)-C6 fungal-type DNA-binding domain;Zn(2)-C6 fungal-type DNA-binding domain;Zn(2)-C6 fungal-type DNA-binding domain;Zn(2)-C6 fungal-type DNA-binding domain;Zn(2)-C6 fungal-type DNA-binding domain	RNA polymerase II transcription factor activity, sequence-specific DNA binding;nucleus;zinc ion binding;regulation of transcription, DNA-templated	N	N
ZtritIPO323_04g03088	19.612	1.28932	0.382455	3.37116	0.000748514	0.00491746	ATP-dependent DNA ligase	DNA ligase, ATP-dependent;DNA ligase, ATP-dependent, N-terminal;DNA ligase, ATP-dependent, N-terminal;Nucleic acid-binding, OB-fold;DNA ligase, ATP-dependent, N-terminal;DNA ligase, ATP-dependent, C-terminal;DNA ligase, ATP-dependent, C-terminal;DNA ligase, ATP-dependent, central;DNA ligase, ATP-dependent, central;DNA ligase, ATP-dependent, central;DNA ligase, ATP-dependent, central;DNA ligase, A…	DNA replication;DNA ligase (ATP) activity;DNA biosynthetic process;DNA recombination;ATP binding;DNA repair;DNA binding	N	N
ZtritIPO323_04g03221	53.5442	1.29296	0.363783	3.55422	0.000379106	0.00279799	ABC transporter CDR4	AAA+ ATPase domain;ABC-2 type transporter;CDR ABC transporter;ABC-transporter extracellular N-terminal domain;P-loop containing nucleoside triphosphate hydrolase;P-loop containing nucleoside triphosphate hydrolase;ABC transporter-like;ABC transporter-like;ABC transporter-like;ABC transporter-like;ABC transporter-like;ABC transporter-like;ABC transporter-like;ABC transporter-like;ABC transporter-l…	transport;integral component of membrane;ATP binding;ATPase activity, coupled to transmembrane movement of substances	N	N
ZtritIPO323_04g08530	82.9277	1.29825	0.395389	3.28349	0.00102531	0.00635351	beta-lactamase family	Beta-lactamase-related;Beta-lactamase/transpeptidase-like;Beta-lactamase/transpeptidase-like;Beta-lactamase/transpeptidase-like;Beta-lactamase/transpeptidase-like	0	N	N
ZtritIPO323_04g08522	70.655	1.30017	0.366612	3.54644	0.000390469	0.00286859	glutamate decarboxylase	Glutamate decarboxylase;Pyridoxal phosphate-dependent decarboxylase;Pyridoxal phosphate-dependent transferase, major region, subdomain 1;Pyridoxal phosphate-dependent transferase, major region, subdomain 1;Pyridoxal phosphate-dependent transferase, major region, subdomain 1;Pyridoxal phosphate-dependent transferase, major region, subdomain 1;Pyridoxal phosphate-dependent transferase	pyridoxal phosphate binding;alanine metabolic process;beta-alanine metabolic process;aspartate metabolic process;glutamate metabolic process;glutamate decarboxylase activity;taurine metabolic process	N	N
ZtritIPO323_04g03680	29.9345	1.30509	0.406239	3.21262	0.00131529	0.00783993	hypothetical protein MYCGRDRAFT_111415	null;null;null;null;null;null	0	N	N
ZtritIPO323_04g08618	97.7751	1.30581	0.388937	3.35739	0.000786828	0.0051185	methionine-R-sulfoxide reductase	Peptide methionine sulphoxide reductase MrsB;Peptide methionine sulphoxide reductase MrsB;Peptide methionine sulphoxide reductase MrsB;Peptide methionine sulfoxide reductase;Peptide methionine sulfoxide reductase;Mss4-like	protein repair;oxidation-reduction process;peptide-methionine (R)-S-oxide reductase activity;response to oxidative stress	N	N
ZtritIPO323_04g09886	31.2467	1.30775	0.37381	3.49844	0.000467995	0.00331088	ubiquitin- ligase sel1	Chitin synthesis regulation, Congo red resistance, RCR protein;Chitin synthesis regulation, Congo red resistance, RCR protein;Chitin synthesis regulation, Congo red resistance, RCR protein;Chitin synthesis regulation, Congo red resistance, RCR protein	membrane	N	N
ZtritIPO323_04g09856	54.1288	1.3163	0.323512	4.06877	4.73e-05	0.000467543	amino acid permease	Amino acid permease/ SLC12A domain;Amino acid/polyamine transporter I;Amino acid permease, fungi;Amino acid permease, fungi;Amino acid/polyamine transporter I;Amino acid/polyamine transporter I;Amino acid/polyamine transporter I;Amino acid/polyamine transporter I;Amino acid/polyamine transporter I;Amino acid/polyamine transporter I;Amino acid/polyamine transporter I;Amino acid/polyamine transport…	amino acid transmembrane transport;integral component of membrane;amino acid transmembrane transporter activity	N	N
ZtritIPO323_04g10325	58.5494	1.32377	0.306813	4.31457	1.6e-05	0.000184894	hypothetical protein TI39_contig4215g00006	null;null;null;null;null;null	regulation of transcription from RNA polymerase II promoter;membrane;transcription, DNA-templated;RNA polymerase II transcription factor activity, sequence-specific DNA binding;nucleus;DNA binding;zinc ion binding	N	N
ZtritIPO323_04g11344	67.8506	1.32486	0.357915	3.70161	0.000214239	0.00171904	glutathione S-transferase	Glutathione S-transferase, C-terminal;Glutathione S-transferase, N-terminal;Glutathione S-transferase, C-terminal-like;Thioredoxin-like fold;Thioredoxin-like fold;Thioredoxin-like fold;Glutathione S-transferase, N-terminal;Glutathione S-transferase, C-terminal-like;Thioredoxin-like fold;Glutathione S-transferase, C-terminal-like	protein binding	N	N
ZtritIPO323_04g04155	30.3912	1.32567	0.340248	3.8962	9.77e-05	0.000862957	mitochondrial carrier rim2	Mitochondrial carrier protein;Mitochondrial carrier domain;Mitochondrial substrate/solute carrier;Mitochondrial substrate/solute carrier;Mitochondrial substrate/solute carrier;Mitochondrial substrate/solute carrier;Mitochondrial substrate/solute carrier;Mitochondrial substrate/solute carrier;Mitochondrial substrate/solute carrier;Mitochondrial substrate/solute carrier;Mitochondrial carrier domain	transmembrane transport	N	N
ZtritIPO323_04g11217	25.0256	1.33096	0.387208	3.43733	0.000587481	0.00402575	SCF ubiquitin ligase subunit like	Cullin protein, neddylation domain;Cullin homology;Winged helix-turn-helix DNA-binding domain;Winged helix-turn-helix DNA-binding domain;Winged helix-turn-helix DNA-binding domain;Winged helix-turn-helix DNA-binding domain;Winged helix-turn-helix DNA-binding domain;Winged helix-turn-helix DNA-binding domain;Winged helix-turn-helix DNA-binding domain;Cullin protein, neddylation domain;Cullin, N-te…	ubiquitin-dependent protein catabolic process;ubiquitin protein ligase binding	N	N
ZtritIPO323_04g00993	22.4279	1.33108	0.419223	3.17511	0.00149779	0.00871989	inositol phospholipid biosynthesis Scs3	Fat storage-inducing transmembrane protein;Fat storage-inducing transmembrane protein;Fat storage-inducing transmembrane protein;Fat storage-inducing transmembrane protein;Fat storage-inducing transmembrane protein;Fat storage-inducing transmembrane protein;Fat storage-inducing transmembrane protein;Fat storage-inducing transmembrane protein;Fat storage-inducing transmembrane protein;Fat storage-…	endoplasmic reticulum membrane;lipid storage	N	N
ZtritIPO323_04g01143	37.2151	1.33139	0.382185	3.48362	0.000494676	0.00346569	aldehyde reductase like	NADP-dependent oxidoreductase domain;NADP-dependent oxidoreductase domain;Aldo/keto reductase/potassium channel subunit beta;Aldo/keto reductase/potassium channel subunit beta;NADP-dependent oxidoreductase domain	0	N	N
ZtritIPO323_04g09738	489.332	1.33589	0.420983	3.17328	0.00150729	0.00876734	chaperone heat shock Hsp12	Heat shock protein, 9/12, fungi;Heat shock protein 9/12	response to stress	N	N
ZtritIPO323_04g01570	84.7805	1.33733	0.367567	3.63834	0.000274403	0.00212024	transcription factor btf3 like	null;null;null;null;null	0	N	N
ZtritIPO323_04g10837	46.0213	1.33752	0.412508	3.2424	0.00118527	0.00717428	acyl- synthetase like	AMP-dependent synthetase/ligase;AMP-dependent synthetase/ligase;AMP-dependent synthetase/ligase;AMP-dependent synthetase/ligase;AMP-dependent synthetase/ligase;Acetyl-coenzyme A synthetase, N-terminal domain;AMP-binding enzyme C-terminal domain;AMP-binding enzyme C-terminal domain;AMP-binding enzyme C-terminal domain;AMP-binding enzyme C-terminal domain	catalytic activity;metabolic process	N	N
ZtritIPO323_04g09130	34.2916	1.33807	0.350734	3.81506	0.000136148	0.00115149	PIN domain	null;null;null;XPG/Rad2 endonuclease, eukaryotes;XPG/Rad2 endonuclease;Ubiquitin interacting motif;XPG N-terminal;Helix-hairpin-helix motif, class 2;XPG-I domain;XPG-I domain;PIN domain-like;XPG N-terminal;XPG-I domain;XPG/Rad2 endonuclease;XPG/Rad2 endonuclease;XPG/Rad2 endonuclease;XPG/Rad2 endonuclease;Ubiquitin interacting motif;PIN domain-like;5'-3' exonuclease, C-terminal domain	single-stranded DNA binding;nucleus;endonuclease activity;nucleotide-excision repair	N	N
ZtritIPO323_04g09255	32.0534	1.34036	0.329618	4.0664	4.77e-05	0.000470829	carboxypeptidase S	Peptidase M20, carboxypeptidase S;Peptidase M20, carboxypeptidase S;Peptidase M20, dimerisation domain;Peptidase M20;Peptidase M20, dimerisation domain;Peptidase M20, dimerisation domain;Peptidase M20, dimerisation domain;Peptidase M20, dimerisation domain;Peptidase M20, dimerisation domain;Peptidase M20, dimerisation domain;Peptidase M20, dimerisation domain;Peptidase M20, dimerisation domain;Pe…	metallocarboxypeptidase activity;metabolic process	N	N
ZtritIPO323_04g11377	32.835	1.34233	0.363166	3.69618	0.000218867	0.00174425	DUF396 domain	Transmembrane adaptor Erv26;Transmembrane adaptor Erv26;Transmembrane adaptor Erv26;Transmembrane adaptor Erv26;Transmembrane adaptor Erv26;Transmembrane adaptor Erv26;Transmembrane adaptor Erv26;Transmembrane adaptor Erv26;Transmembrane adaptor Erv26;Transmembrane adaptor Erv26;Transmembrane adaptor Erv26;Transmembrane adaptor Erv26;Transmembrane adaptor Erv26;Transmembrane adaptor Erv26;Transme…	integral component of Golgi membrane;protein retention in Golgi apparatus;protein glycosylation;ER to Golgi vesicle-mediated transport;ER to Golgi transport vesicle;fungal-type cell wall organization;COPII adaptor activity;integral component of endoplasmic reticulum membrane;nuclear membrane	N	N
ZtritIPO323_04g13587	44.419	1.3428	0.417368	3.21731	0.00129398	0.00773258	cytosolic Fe-S cluster assembly factor nbp35	Mrp/NBP35 ATP-binding protein;P-loop containing nucleoside triphosphate hydrolase;Mrp/NBP35 ATP-binding protein;Mrp/NBP35 ATP-binding protein;Cytosolic Fe-S cluster assembly factor NUBP1/Nbp35;P-loop containing nucleoside triphosphate hydrolase	iron-sulfur cluster assembly;4 iron, 4 sulfur cluster binding	N	N
ZtritIPO323_04g13693	46.6024	1.34404	0.312972	4.29445	1.75e-05	0.000199114	heterokaryon incompatibility Het-C	Heterokaryon incompatibility Het-C;Heterokaryon incompatibility Het-C;Heterokaryon incompatibility Het-C;Heterokaryon incompatibility Het-C;Heterokaryon incompatibility Het-C;Heterokaryon incompatibility Het-C;Heterokaryon incompatibility Het-C;Heterokaryon incompatibility Het-C;Heterokaryon incompatibility Het-C;Heterokaryon incompatibility Het-C	0	Y	N
ZtritIPO323_04g11320	39.1117	1.34414	0.392075	3.42826	0.000607465	0.00414152	hypothetical protein TI39_contig446g00008	null;null;null;null;null;null;null;null;null;null	integral component of membrane	N	N
ZtritIPO323_04g12671	48.6185	1.34651	0.306563	4.39229	1.12e-05	0.000135171	inositol polyphosphate 5-phosphatase	Inositol polyphosphate-related phosphatase;Rho GTPase-activating protein domain;Endonuclease/exonuclease/phosphatase;Endonuclease/exonuclease/phosphatase;Endonuclease/exonuclease/phosphatase;Endonuclease/exonuclease/phosphatase;Endonuclease/exonuclease/phosphatase;Endonuclease/exonuclease/phosphatase;Endonuclease/exonuclease/phosphatase;Endonuclease/exonuclease/phosphatase;Endonuclease/exonucleas…	signal transduction;phosphatidylinositol dephosphorylation	N	N
ZtritIPO323_04g12838	56.6916	1.34919	0.422306	3.19481	0.00139924	0.00824094	lccl domain containing	LCCL domain;LCCL domain;LCCL domain;LCCL domain;LCCL domain;LCCL domain;LCCL domain;LCCL domain;LCCL domain;LCCL domain;LCCL domain;LCCL domain;LCCL domain;LCCL domain;LCCL domain;LCCL domain;LCCL domain;LCCL domain;LCCL domain;LCCL domain;LCCL domain;LCCL domain;LCCL domain;LCCL domain	fungal-type vacuole;integral component of membrane	N	N
ZtritIPO323_04g05944	140.579	1.35298	0.23963	5.64614	1.64e-08	3.6e-07	hypothetical protein TI39_contig4243g00001	Homeobox domain;Homeobox domain;Homeodomain-like;Homeodomain-like;Homeodomain-like;Homeodomain-like;Homeodomain-like;Homeobox domain;Homeodomain-like	DNA binding	N	N
ZtritIPO323_04g07811	41.8972	1.35564	0.395891	3.42428	0.000616429	0.00419047	d-arabinitol dehydrogenase like	Short-chain dehydrogenase/reductase SDR;Short-chain dehydrogenase/reductase SDR;Short-chain dehydrogenase/reductase SDR;NAD(P)-binding domain;NAD(P)-binding domain;Short-chain dehydrogenase/reductase SDR;NAD(P)-binding domain	oxidation-reduction process;oxidoreductase activity	N	N
ZtritIPO323_04g06815	14.6718	1.36493	0.414613	3.29205	0.000994606	0.00620011	SNF2 family DNA-dependent ATPase domain-containing	Helicase superfamily 1/2, ATP-binding domain;Helicase, C-terminal;P-loop containing nucleoside triphosphate hydrolase;Helicase, C-terminal;SNF2-related, N-terminal domain;P-loop containing nucleoside triphosphate hydrolase;P-loop containing nucleoside triphosphate hydrolase;Helicase, C-terminal;Helicase superfamily 1/2, ATP-binding domain;P-loop containing nucleoside triphosphate hydrolase;P-loop…	ATP binding	N	N
ZtritIPO323_04g12358	113.932	1.36943	0.393019	3.48438	0.000493277	0.00345847	pyridoxine biosynthesis PDX1	Aldolase-type TIM barrel;Pyridoxal 5'-phosphate synthase subunit PdxS/SNZ;Pyridoxal 5'-phosphate synthase subunit PdxS/SNZ;Pyridoxal 5'-phosphate synthase subunit PdxS/SNZ;Pyridoxal 5'-phosphate synthase subunit PdxS/SNZ;Pyridoxal 5'-phosphate synthase subunit PdxS/SNZ;Pyridoxal 5'-phosphate synthase subunit PdxS/SNZ;Ribulose-phosphate binding barrel	catalytic activity;pyridoxal phosphate biosynthetic process;vitamin B6 biosynthetic process	N	N
ZtritIPO323_04g09869	89.2371	1.37045	0.234333	5.84831	4.97e-09	1.18e-07	ph domain-containing	Pleckstrin homology domain;PH domain-like;Pleckstrin homology domain;PH domain-like	0	N	N
ZtritIPO323_04g09925	70.264	1.3706	0.344538	3.97806	6.95e-05	0.000643894	mitochondrial integral membrane	Alpha/Beta hydrolase fold;Protein of unknown function DUF2417;Protein of unknown function DUF2417;Protein of unknown function DUF2417;Protein of unknown function DUF2417;Protein of unknown function DUF2417;Protein of unknown function DUF2417;Protein of unknown function DUF2417;Protein of unknown function DUF2417;Protein of unknown function DUF2417;Protein of unknown function DUF2417;Protein of un…	fungal-type vacuole;integral component of membrane	N	N
ZtritIPO323_04g01380	128.006	1.37364	0.334452	4.10712	4.01e-05	0.000401386	phosphatidyl synthase like	HAD-like domain;HAD-like domain;HAD-superfamily hydrolase, subfamily IIA, CECR5;HAD-superfamily hydrolase, subfamily IIA;HAD-superfamily hydrolase, subfamily IIA;HAD-superfamily hydrolase, subfamily IIA;HAD-superfamily hydrolase, subfamily IIA;HAD-like domain	hydrolase activity	N	N
ZtritIPO323_04g09119	24.8645	1.37382	0.354741	3.87274	0.000107617	0.000938952	hypothetical protein MYCGRDRAFT_92717	Domain of unknown function DUF4149;Domain of unknown function DUF4149;Domain of unknown function DUF4149;Domain of unknown function DUF4149;Domain of unknown function DUF4149;Domain of unknown function DUF4149;Domain of unknown function DUF4149;Domain of unknown function DUF4149;Domain of unknown function DUF4149;Domain of unknown function DUF4149;Domain of unknown function DUF4149	integral component of membrane;mitochondrion	N	N
ZtritIPO323_04g00561	51.2037	1.37835	0.341982	4.03047	5.57e-05	0.000535976	hypothetical protein MYCGRDRAFT_102170	Reticulon;Reticulon;Reticulon;Reticulon;Reticulon;Reticulon;Reticulon;Reticulon;Reticulon;Reticulon;Reticulon	endoplasmic reticulum membrane;cellular protein localization;nuclear envelope;endoplasmic reticulum tubular network membrane organization;cortical endoplasmic reticulum;integral component of membrane;cell division site	N	N
ZtritIPO323_04g08366	60.3488	1.37882	0.428835	3.21527	0.0013032	0.00777778	major intrinsic superfamily partial	Major intrinsic protein;Aquaporin-like;Major intrinsic protein;Major intrinsic protein;Major intrinsic protein;Major intrinsic protein;Major intrinsic protein;Major intrinsic protein;Major intrinsic protein;Major intrinsic protein;Major intrinsic protein;Major intrinsic protein;Major intrinsic protein;Major intrinsic protein;Major intrinsic protein;Major intrinsic protein;Major intrinsic protein;…	transporter activity;membrane;transport	N	N
ZtritIPO323_04g10139	20.5731	1.382	0.410505	3.36658	0.000761054	0.00498937	golgi apparatus membrane tvp38	SNARE associated Golgi protein;Transmembrane protein TMEM64/TMEM41;Transmembrane protein TMEM64/TMEM41;Transmembrane protein TMEM64/TMEM41;Transmembrane protein TMEM64/TMEM41;Transmembrane protein TMEM64/TMEM41;Transmembrane protein TMEM64/TMEM41;Transmembrane protein TMEM64/TMEM41;Transmembrane protein TMEM64/TMEM41;Transmembrane protein TMEM64/TMEM41;Transmembrane protein TMEM64/TMEM41;Transmem…	integral component of membrane	N	N
ZtritIPO323_04g01333	141.802	1.38373	0.266592	5.19047	2.1e-07	3.65e-06	c2 domain	C2 domain;C2 domain;C2 domain;C2 domain;C2 domain;C2 domain;C2 domain;C2 domain;C2 domain;C2 domain;C2 domain;C2 domain;C2 domain;C2 domain;C2 domain;C2 domain;C2 domain;C2 domain;C2 domain;C2 domain;C2 domain;C2 domain;C2 domain;C2 domain	protein binding	N	N
ZtritIPO323_04g05700	28.8035	1.3843	0.340756	4.06245	4.86e-05	0.000477373	hypothetical protein MYCGRDRAFT_107889	null;null	0	N	N
ZtritIPO323_04g10823	49.8978	1.38594	0.308913	4.48652	7.24e-06	9.16e-05	cytochrome p450 like	Cytochrome P450, E-class, group I;Cytochrome P450;Cytochrome P450;Cytochrome P450;Cytochrome P450;Cytochrome P450;Cytochrome P450;Cytochrome P450;Cytochrome P450;Cytochrome P450;Cytochrome P450;Cytochrome P450;Cytochrome P450	iron ion binding;oxidation-reduction process;heme binding;oxidoreductase activity, acting on paired donors, with incorporation or reduction of molecular oxygen	Y	N
ZtritIPO323_04g11214	41.7652	1.38845	0.31905	4.35182	1.35e-05	0.000158633	Phospholipid:diacylglycerol acyltransferase	Lecithin:cholesterol/phospholipid:diacylglycerol acyltransferase;Alpha/Beta hydrolase fold;Alpha/Beta hydrolase fold;Alpha/Beta hydrolase fold;Alpha/Beta hydrolase fold;Alpha/Beta hydrolase fold;Alpha/Beta hydrolase fold;Alpha/Beta hydrolase fold	lipid metabolic process;acyl-carrier-protein biosynthetic process;O-acyltransferase activity	N	N
ZtritIPO323_04g09471	45.8017	1.38912	0.440275	3.15512	0.00160432	0.0092288	Acyl transferase acyl hydrolase lysophospholipase	Polyketide synthase, enoylreductase domain;Polyketide synthase, acyl transferase domain;Polyketide synthase, beta-ketoacyl synthase domain;Polyketide synthase, beta-ketoacyl synthase domain;Polyketide synthase, dehydratase domain;Polyketide synthase, phosphopantetheine-binding domain;Beta-ketoacyl synthase, N-terminal;Polyketide synthase, dehydratase domain;Alcohol dehydrogenase, N-terminal;Thiol…	transferase activity;oxidation-reduction process;phosphopantetheine binding;oxidoreductase activity	N	N
ZtritIPO323_04g00768	20.0083	1.38984	0.395348	3.51549	0.000438944	0.00314055	hypothetical protein MYCGRDRAFT_33778	Lipoma HMGIC fusion partner-like protein;Lipoma HMGIC fusion partner-like protein;Lipoma HMGIC fusion partner-like protein;Lipoma HMGIC fusion partner-like protein;Lipoma HMGIC fusion partner-like protein;Lipoma HMGIC fusion partner-like protein;Lipoma HMGIC fusion partner-like protein;Lipoma HMGIC fusion partner-like protein;Lipoma HMGIC fusion partner-like protein;Lipoma HMGIC fusion partner-li…	integral component of membrane	N	N
ZtritIPO323_04g08067	41.0639	1.39004	0.43897	3.1666	0.0015423	0.0089267	mitochondrial phosphate carrier 2	Mitochondrial carrier domain;Mitochondrial substrate/solute carrier;Mitochondrial substrate/solute carrier;Mitochondrial substrate/solute carrier;Mitochondrial substrate/solute carrier;Mitochondrial substrate/solute carrier;Mitochondrial substrate/solute carrier;Mitochondrial substrate/solute carrier;Mitochondrial carrier domain	transport;integral component of membrane;mitochondrion	N	N
ZtritIPO323_04g11335	23.2548	1.39351	0.413073	3.37353	0.000742113	0.00489445	B Chain Crystal Structure Of Vosa-velb-complex	Velvet factor;Velvet factor;Velvet factor;Velvet factor;Velvet factor	cytoplasm;positive regulation of sterigmatocystin biosynthetic process;positive regulation of sexual sporulation resulting in formation of a cellular spore;sterigmatocystin biosynthetic process;conidium formation;cellular response to light stimulus;trehalose biosynthetic process;sexual sporulation resulting in formation of a cellular spore;nucleus;negative regulation of conidium formation	N	N
ZtritIPO323_04g07519	20.2871	1.39641	0.397497	3.51301	0.000443053	0.00316062	hypothetical protein TI39_contig429g00022	Transcription factor Iwr1;Transcription factor Iwr1	0	N	N
ZtritIPO323_04g04496	27.3422	1.39974	0.397651	3.52003	0.000431499	0.00310653	hypothetical protein TI39_contig605g00004	null	0	N	N
ZtritIPO323_04g00103	49.5598	1.4084	0.336316	4.18774	2.82e-05	0.000298203	hypothetical protein MYCGRDRAFT_64917	Oxysterol-binding protein;Oxysterol-binding protein;Oxysterol-binding protein;Oxysterol-binding protein	cytosol;nucleus	N	N
ZtritIPO323_04g05928	95.4577	1.41328	0.267393	5.28542	1.25e-07	2.3e-06	hypothetical protein MYCGRDRAFT_68137	vWA found in TerF C terminus;vWA found in TerF C terminus;vWA found in TerF C terminus;von Willebrand factor, type A	signal transducer activity;phosphorelay signal transduction system;intracellular	N	N
ZtritIPO323_04g08214	79.0267	1.41427	0.420552	3.3629	0.000771296	0.00504243	isochorismatase family	Isochorismatase-like;Isochorismatase-like;Isochorismatase-like;Isochorismatase-like;Isochorismatase-like	catalytic activity;metabolic process	N	N
ZtritIPO323_04g13732	39.2563	1.41491	0.433336	3.26516	0.00109403	0.00671733	pi31 proteasome regulator like	PI31 proteasome regulator, N-terminal;PI31 proteasome regulator, C-terminal;PI31 proteasome regulator, C-terminal	0	N	N
ZtritIPO323_04g01749	27.0625	1.41502	0.427946	3.30653	0.000944585	0.00595952	hypothetical protein MYCGRDRAFT_34332	Six-bladed beta-propeller, TolB-like;Six-bladed beta-propeller, TolB-like;Six-bladed beta-propeller, TolB-like;Six-bladed beta-propeller, TolB-like;Six-bladed beta-propeller, TolB-like;Six-bladed beta-propeller, TolB-like;Six-bladed beta-propeller, TolB-like;Six-bladed beta-propeller, TolB-like;Six-bladed beta-propeller, TolB-like	outer membrane-bounded periplasmic space	Y	N
ZtritIPO323_04g00416	35.5206	1.41655	0.423203	3.34721	0.000816287	0.00527776	methyltransferase like	S-adenosyl-L-methionine-dependent methyltransferase;S-adenosyl-L-methionine-dependent methyltransferase;S-adenosyl-L-methionine-dependent methyltransferase;S-adenosyl-L-methionine-dependent methyltransferase;S-adenosyl-L-methionine-dependent methyltransferase	methyltransferase activity;methylation	N	N
ZtritIPO323_04g06063	102.622	1.41713	0.435584	3.2534	0.00114035	0.0069562	hypothetical protein MYCGRDRAFT_90714	0	0	N	N
ZtritIPO323_04g01100	103.818	1.42033	0.36157	3.92824	8.56e-05	0.00077096	meiotic expression up-regulated 14	null;Eisosome component PIL1/LSP1;Eisosome component PIL1/LSP1;Eisosome component PIL1/LSP1	0	N	N
ZtritIPO323_04g06131	21.5502	1.42201	0.446803	3.18264	0.0014594	0.00852804	RING finger domain-containing	Zinc finger, RING/FYVE/PHD-type;FANCL C-terminal domain;FANCL C-terminal domain;E3 ubiquitin-protein ligase MARCH-like;E3 ubiquitin-protein ligase MARCH-like;E3 ubiquitin-protein ligase MARCH-like;E3 ubiquitin-protein ligase MARCH-like;E3 ubiquitin-protein ligase MARCH-like;Zinc finger, RING-CH-type;Zinc finger, RING-CH-type	zinc ion binding	N	N
ZtritIPO323_04g00770	64.1756	1.42232	0.338186	4.20574	2.6e-05	0.00027984	D-xylulose 5-phosphate D-fructose 6-phosphate phosphoketolase	Xylulose 5-phosphate/Fructose 6-phosphate phosphoketolase;Thiamin diphosphate-binding fold;Xylulose 5-phosphate/Fructose 6-phosphate phosphoketolase;Xylulose 5-phosphate/Fructose 6-phosphate phosphoketolase, C-terminal;Xylulose 5-phosphate/Fructose 6-phosphate phosphoketolase, N-terminal;Xylulose 5-phosphate/Fructose 6-phosphate phosphoketolase, N-terminal;Xylulose 5-phosphate/Fructose 6-phosphat…	carbohydrate metabolic process;aldehyde-lyase activity	N	N
ZtritIPO323_04g06591	32.0161	1.42234	0.425701	3.34118	0.000834234	0.0053716	hypothetical protein MYCGRDRAFT_36120	Protein of unknown function DUF4112;Protein of unknown function DUF4112;Protein of unknown function DUF4112;Protein of unknown function DUF4112;Protein of unknown function DUF4112;Protein of unknown function DUF4112;Protein of unknown function DUF4112;Protein of unknown function DUF4112	integral component of membrane	N	N
ZtritIPO323_04g09234	32.326	1.42263	0.374604	3.79768	0.000146058	0.0012221	histidine kinase HHK6p	Signal transduction histidine kinase-related protein, C-terminal;PAS domain;Signal transduction response regulator, receiver domain;Histidine kinase-like ATPase, C-terminal domain;PAC motif;Signal transduction histidine kinase, dimerisation/phosphoacceptor domain;Signal transduction histidine kinase, dimerisation/phosphoacceptor domain;Signal transduction histidine kinase, dimerisation/phosphoacc…	protein histidine kinase complex;phosphorelay signal transduction system;phosphorelay sensor kinase activity;protein binding;phosphorylation	N	N
ZtritIPO323_04g07807	73.049	1.42345	0.315417	4.51291	6.39e-06	8.18e-05	ABC transporter	AAA+ ATPase domain;P-loop containing nucleoside triphosphate hydrolase;ABC transporter-like;ABC transporter type 1, transmembrane domain;ABC transporter type 1, transmembrane domain;ABC transporter type 1, transmembrane domain;ABC transporter type 1, transmembrane domain;ABC transporter type 1, transmembrane domain;ABC transporter type 1, transmembrane domain;ABC transporter type 1, transmembrane…	transmembrane transport;integral component of membrane;ATP binding;ATPase activity, coupled to transmembrane movement of substances	N	N
ZtritIPO323_04g10980	48.0451	1.42703	0.378198	3.77324	0.000161143	0.00132819	cora family metal ion transporter like	null;null;null;Mg2+ transporter protein, CorA-like/Zinc transport protein ZntB;Mg2+ transporter protein, CorA-like/Zinc transport protein ZntB;Mg2+ transporter protein, CorA-like/Zinc transport protein ZntB;Mg2+ transporter protein, CorA-like/Zinc transport protein ZntB;Mg2+ transporter protein, CorA-like/Zinc transport protein ZntB;Mg2+ transporter protein, CorA-like/Zinc transport protein ZntB;…	transmembrane transport;membrane;metal ion transport;metal ion transmembrane transporter activity	N	N
ZtritIPO323_04g10493	25.1091	1.43076	0.354924	4.03119	5.55e-05	0.000534896	DUF803 domain membrane	Magnesium transporter NIPA;Magnesium transporter NIPA;Magnesium transporter NIPA;Magnesium transporter NIPA;Magnesium transporter NIPA;Magnesium transporter NIPA;Magnesium transporter NIPA;Magnesium transporter NIPA;Magnesium transporter NIPA;Magnesium transporter NIPA;Magnesium transporter NIPA;Magnesium transporter NIPA;Magnesium transporter NIPA;Magnesium transporter NIPA;Magnesium transporter…	integral component of membrane;magnesium ion transmembrane transporter activity;magnesium ion transport	N	N
ZtritIPO323_04g06693	30.0888	1.43128	0.360017	3.9756	7.02e-05	0.000648587	peptidyl-prolyl cis-trans isomerase-like 2 like	null;Cyclophilin-type peptidyl-prolyl cis-trans isomerase domain;U box domain;Cyclophilin-like domain;Zinc finger, RING/FYVE/PHD-type;Replication termination factor 2, RING-finger;Cyclophilin-type peptidyl-prolyl cis-trans isomerase domain;Cyclophilin-type peptidyl-prolyl cis-trans isomerase domain;Cyclophilin-type peptidyl-prolyl cis-trans isomerase;U box domain;Cyclophilin-type peptidyl-prolyl …	protein peptidyl-prolyl isomerization;protein ubiquitination;ubiquitin-protein transferase activity;protein folding;peptidyl-prolyl cis-trans isomerase activity	N	N
ZtritIPO323_04g00593	154.823	1.43231	0.357881	4.0022	6.28e-05	0.000591415	hypothetical protein AC578_6208	null;Transcription factor Jun;Basic-leucine zipper domain;Transcription factor Aft1, HRR domain;Basic-leucine zipper domain;Transcription factor Aft1, HRA domain;Transcription factor Aft1, HRA domain;Transcription factor Aft1, osmotic stress domain;Transcription factor Aft1, osmotic stress domain;Transcription factor Aft1, osmotic stress domain;Transcription factor Aft1, osmotic stress domain;Bas…	transcription factor activity, sequence-specific DNA binding;sequence-specific DNA binding;transcription factor complex;regulation of transcription, DNA-templated	N	N
ZtritIPO323_04g02105	71.5688	1.43278	0.376872	3.80178	0.000143663	0.00120636	salicylate hydroxylase like	null;FAD-binding domain;FAD/NAD(P)-binding domain;FAD/NAD(P)-binding domain;FAD/NAD(P)-binding domain;FAD/NAD(P)-binding domain;FAD/NAD(P)-binding domain;FAD/NAD(P)-binding domain;FAD/NAD(P)-binding domain;FAD/NAD(P)-binding domain;FAD/NAD(P)-binding domain;FAD/NAD(P)-binding domain	FAD binding;oxidation-reduction process;oxidoreductase activity	N	N
ZtritIPO323_04g02394	88.161	1.43344	0.350862	4.08549	4.4e-05	0.000437417	hypothetical protein TI39_contig387g00003	null;null;null;null;null	0	N	N
ZtritIPO323_04g06802	55.0964	1.43367	0.319792	4.48314	7.36e-06	9.27e-05	hypothetical protein MYCGRDRAFT_108362	null;null;null	membrane	N	N
ZtritIPO323_04g04204	43.9015	1.43599	0.294801	4.87106	1.11e-06	1.69e-05	siroheme synthase	Siroheme biosynthesis protein Met8, C-terminal;NAD(P)-binding domain;Tetrapyrrole methylase;Siroheme synthase, central domain;Siroheme synthase, central domain;Sirohaem synthase, N-terminal;Sirohaem synthase, N-terminal;Tetrapyrrole methylase, subdomain 1;Uroporphyrin-III C-methyltransferase, fungi;Siroheme biosynthesis protein Met8, C-terminal;Tetrapyrrole methylase, subdomain 2;Uroporphyrin-III…	chlorophyll metabolic process;oxidation-reduction process;sulfate assimilation;precorrin-2 dehydrogenase activity;uroporphyrin-III C-methyltransferase activity;siroheme biosynthetic process	N	N
ZtritIPO323_04g13294	58.719	1.43614	0.280091	5.12739	2.94e-07	4.95e-06	nedd8-activating enzyme E1 regulatory subunit	null;NEDD8-activating enzyme E1 regulatory subunit APP-BP1;THIF-type NAD/FAD binding fold;NAD(P)-binding domain;NAD(P)-binding domain;THIF-type NAD/FAD binding fold	protein neddylation;NEDD8 activating enzyme activity	N	N
ZtritIPO323_04g09716	45.5519	1.43765	0.284869	5.04671	4.49e-07	7.4e-06	glycoside hydrolase family 36	Aldolase-type TIM barrel;Glycosyl hydrolases 36;Glycosyl hydrolases 36;Glycosyl hydrolases 36;Glycoside hydrolase superfamily	catalytic activity	N	N
ZtritIPO323_04g05552	34.9507	1.44248	0.376334	3.83298	0.000126601	0.00108542	adp-ribosylation factor 1	Small GTPase superfamily, ARF/SAR type;Small GTPase superfamily, ARF/SAR type;Small GTPase superfamily, ARF/SAR type;Small GTPase superfamily, ARF/SAR type;P-loop containing nucleoside triphosphate hydrolase;Small GTP-binding protein domain;Small GTPase superfamily, ARF/SAR type;Small GTPase superfamily, ARF/SAR type;Small GTPase superfamily, ARF type;P-loop containing nucleoside triphosphate hyd…	GTP binding;small GTPase mediated signal transduction;intracellular	N	N
ZtritIPO323_04g09934	54.9709	1.4428	0.390288	3.69675	0.000218379	0.00174183	protoplast regeneration and killer toxin resistance gene	Sel1-like repeat;Sel1-like repeat;Tetratricopeptide-like helical domain;Tetratricopeptide-like helical domain;Tetratricopeptide-like helical domain;Tetratricopeptide-like helical domain	protein binding	N	N
ZtritIPO323_04g08096	38.638	1.4447	0.42832	3.37294	0.000743698	0.00489953	Aldo keto reductase	NADP-dependent oxidoreductase domain;NADP-dependent oxidoreductase domain;Aldo/keto reductase/potassium channel subunit beta;Aldo/keto reductase/potassium channel subunit beta;Aldo/keto reductase/potassium channel subunit beta;NADP-dependent oxidoreductase domain	oxidation-reduction process;oxidoreductase activity	N	N
ZtritIPO323_04g02236	61.7981	1.44764	0.311269	4.65075	3.31e-06	4.53e-05	Aldo keto reductase	Aldo/keto reductase;Aldo/keto reductase;NADP-dependent oxidoreductase domain;NADP-dependent oxidoreductase domain;Aldo/keto reductase/potassium channel subunit beta;Aldo/keto reductase/potassium channel subunit beta;Aldo/keto reductase/potassium channel subunit beta;Aldo/keto reductase/potassium channel subunit beta;NADP-dependent oxidoreductase domain	oxidation-reduction process;oxidoreductase activity	N	N
ZtritIPO323_04g03930	36.444	1.45185	0.43493	3.33813	0.000843449	0.00541237	FAD NAD(P)-binding domain-containing	FAD/NAD(P)-binding domain;FAD/NAD(P)-binding domain;FAD/NAD(P)-binding domain;FAD/NAD(P)-binding domain;FAD/NAD(P)-binding domain;FAD/NAD(P)-binding domain;FAD/NAD(P)-binding domain;FAD/NAD(P)-binding domain;FAD/NAD(P)-binding domain;FAD/NAD(P)-binding domain;FAD/NAD(P)-binding domain	oxidation-reduction process;oxidoreductase activity	N	N
ZtritIPO323_04g11521	39.6142	1.45204	0.329693	4.40422	1.06e-05	0.000129103	SFK1-like membrane	Frag1/DRAM/Sfk1;Frag1/DRAM/Sfk1;Frag1/DRAM/Sfk1;Frag1/DRAM/Sfk1;Frag1/DRAM/Sfk1;Frag1/DRAM/Sfk1;Frag1/DRAM/Sfk1;Frag1/DRAM/Sfk1;Frag1/DRAM/Sfk1;Frag1/DRAM/Sfk1;Frag1/DRAM/Sfk1;Frag1/DRAM/Sfk1;Frag1/DRAM/Sfk1;Frag1/DRAM/Sfk1;Frag1/DRAM/Sfk1;Frag1/DRAM/Sfk1	integral component of membrane	N	N
ZtritIPO323_04g11762	52.8334	1.45255	0.414886	3.50108	0.000463381	0.00328473	zinc finger 509	null;Zinc finger, C2H2-like;Zinc finger C2H2-type/integrase DNA-binding domain;Zinc finger, C2H2;Zinc finger C2H2-type/integrase DNA-binding domain;Zinc finger C2H2-type/integrase DNA-binding domain;Zinc finger, C2H2;Zinc finger, C2H2;Zinc finger, C2H2;Zinc finger, C2H2;Zinc finger, C2H2	metal ion binding;nucleic acid binding	N	N
ZtritIPO323_04g02576	17.9858	1.4549	0.412225	3.52939	0.000416521	0.00301954	DEAD DEAH box helicase	null;Helicase, C-terminal;Helicase, C-terminal;Helicase/UvrB, N-terminal;P-loop containing nucleoside triphosphate hydrolase;P-loop containing nucleoside triphosphate hydrolase;P-loop containing nucleoside triphosphate hydrolase;P-loop containing nucleoside triphosphate hydrolase;P-loop containing nucleoside triphosphate hydrolase;P-loop containing nucleoside triphosphate hydrolase;Helicase super…	hydrolase activity;ATP binding;DNA binding	N	N
ZtritIPO323_04g07608	39.1918	1.45606	0.363853	4.00177	6.29e-05	0.000591415	aspartyl protease	Aspartic peptidase A1 family;Peptidase family A1 domain;Aspartic peptidase domain;Aspartic peptidase domain;Aspartic peptidase A1 family;Aspartic peptidase A1 family;Aspartic peptidase A1 family;Aspartic peptidase A1 family;Aspartic peptidase A1 family;Aspartic peptidase A1 family;Aspartic peptidase A1 family;Aspartic peptidase A1 family;Aspartic peptidase A1 family;Aspartic peptidase A1 family;A…	aspartic-type endopeptidase activity;proteolysis	N	N
ZtritIPO323_04g05938	37.036	1.45765	0.386635	3.77009	0.000163187	0.00134268	exopolyphosphatase like	null;DDH domain;DDH domain;DHHA2 domain;DHHA2 domain;DHHA2 domain;DHHA2 domain;DHHA2 domain;DHHA2 domain;DHHA2 domain;DHHA2 domain;DHHA2 domain;DHHA2 domain;DHHA2 domain	cytoplasm;pyrophosphatase activity	N	N
ZtritIPO323_04g13285	230.66	1.4581	0.424662	3.43354	0.000595747	0.00407643	hypothetical protein MYCGRDRAFT_105661	null;null;null;null	0	N	N
ZtritIPO323_04g05553	132.519	1.45911	0.303014	4.81533	1.47e-06	2.17e-05	NADPH-dependent methylglyoxal reductase GRE2 like	NAD(P)-binding domain;NAD-dependent epimerase/dehydratase, N-terminal domain;NAD-dependent epimerase/dehydratase, N-terminal domain;NAD-dependent epimerase/dehydratase, N-terminal domain;NAD(P)-binding domain	coenzyme binding;catalytic activity	N	N
ZtritIPO323_04g09324	22.0677	1.46506	0.381229	3.84298	0.000121548	0.0010488	proliferating cell nuclear antigen (pcna) like	Myosin-binding domain;Proliferating cell nuclear antigen, PCNA;Proliferating cell nuclear antigen, PCNA;Proliferating cell nuclear antigen, PCNA;Proliferating cell nuclear antigen, PCNA;Proliferating cell nuclear antigen, PCNA;Proliferating cell nuclear antigen, PCNA;Proliferating cell nuclear antigen, PCNA	DNA polymerase processivity factor activity;myosin complex;myosin binding;DNA polymerase complex;regulation of DNA replication;DNA binding	N	N
ZtritIPO323_04g08032	58.9072	1.46725	0.392611	3.73716	0.000186112	0.00151668	hypothetical protein TI39_contig323g00019	Inhibitor of growth protein, N-terminal histone-binding;Zinc finger, PHD-type;Zinc finger, RING/FYVE/PHD-type;ING family;ING family;Zinc finger, PHD-finger;Zinc finger, FYVE/PHD-type	chromatin organization;nucleus;protein binding;zinc ion binding	N	N
ZtritIPO323_04g13431	36.5094	1.46873	0.445763	3.29488	0.000984648	0.00615028	stress response rci peptide like	Proteolipid membrane potential modulator;Proteolipid membrane potential modulator;Proteolipid membrane potential modulator;Proteolipid membrane potential modulator;Proteolipid membrane potential modulator;Proteolipid membrane potential modulator;Proteolipid membrane potential modulator;Proteolipid membrane potential modulator	integral component of membrane	N	N
ZtritIPO323_04g03394	59.3651	1.46993	0.305665	4.80895	1.52e-06	2.23e-05	hypothetical protein MYCGRDRAFT_111313	null;null;G-patch domain;R3H domain;G-patch domain;R3H domain;R3H domain;G-patch domain;R3H domain;R3H domain	nucleic acid binding	N	N
ZtritIPO323_04g07508	46.6774	1.47049	0.286151	5.13887	2.76e-07	4.68e-06	hypothetical protein TI39_contig429g00032	null;null;null;null;null;null;null;null;null	membrane	N	N
ZtritIPO323_04g09797	242.713	1.47209	0.315871	4.66042	3.16e-06	4.34e-05	acyl- dehydrogenase	Cytochrome b5-like heme/steroid binding domain;Acyl-CoA dehydrogenase/oxidase, N-terminal;Acyl-CoA oxidase/dehydrogenase, central domain;Cytochrome b5-like heme/steroid binding domain;Acyl-CoA dehydrogenase/oxidase C-terminal;Cytochrome b5-like heme/steroid binding domain;Acyl-CoA dehydrogenase/oxidase, N-terminal;Acyl-CoA dehydrogenase/oxidase, N-terminal;Acyl-CoA dehydrogenase/oxidase, N-termin…	oxidation-reduction process;acyl-CoA dehydrogenase activity;flavin adenine dinucleotide binding;obsolete electron transport	N	N
ZtritIPO323_04g01218	54.3871	1.47323	0.452564	3.25529	0.00113276	0.00691888	hypothetical protein TI39_contig475g00031	null;null;null;null;null;null;null;null;null;null;null;null;null	0	N	N
ZtritIPO323_04g05696	232.096	1.48335	0.349948	4.23876	2.25e-05	0.000248319	ATP-dependent protease La domain-containing	null;Zinc finger, RING-type;ATP-dependent protease La (LON), substrate-binding domain;Zinc finger, RING/FYVE/PHD-type;ATP-dependent protease La (LON), substrate-binding domain;ATP-dependent protease La (LON), substrate-binding domain;ATP-dependent protease La (LON), substrate-binding domain;ATP-dependent protease La (LON), substrate-binding domain;Zinc finger, RING-type;Zinc finger, RING-type;Zin…	obsolete ATP-dependent proteolysis;ATP-dependent peptidase activity;protein binding;proteolysis;zinc ion binding	N	N
ZtritIPO323_04g01183	50.4158	1.48453	0.380104	3.90558	9.4e-05	0.000834864	glyoxylase I	Glyoxalase/Bleomycin resistance protein/Dihydroxybiphenyl dioxygenase;Glyoxalase/fosfomycin resistance/dioxygenase domain;Glyoxalase I;Glyoxalase I;Glyoxalase I;Glyoxalase/Bleomycin resistance protein/Dihydroxybiphenyl dioxygenase;Glyoxalase/Bleomycin resistance protein/Dihydroxybiphenyl dioxygenase	carbohydrate metabolic process;lactoylglutathione lyase activity;metal ion binding;pyruvate metabolic process	N	N
ZtritIPO323_04g08045	14.5683	1.48491	0.444257	3.34247	0.000830368	0.00535404	hypothetical protein MYCGRDRAFT_91928	0	0	N	N
ZtritIPO323_04g10337	44.0502	1.49118	0.446695	3.33825	0.000843067	0.00541237	3-oxo-5-alpha-steroid 4-dehydrogenase	Protein of unknown function DUF1295;Protein of unknown function DUF1295;Protein of unknown function DUF1295;Protein of unknown function DUF1295;Protein of unknown function DUF1295;Protein of unknown function DUF1295;Protein of unknown function DUF1295;Protein of unknown function DUF1295;Protein of unknown function DUF1295;Protein of unknown function DUF1295;Protein of unknown function DUF1295;Pro…	cytoplasm;oxidoreductase activity, acting on the CH-CH group of donors;lipid metabolic process;integral component of membrane	N	N
ZtritIPO323_04g10648	37.5134	1.49325	0.368382	4.05354	5.04e-05	0.000492836	serine threonine kinase	null;Signal transduction histidine kinase-related protein, C-terminal;Signal transduction response regulator, receiver domain;Signal transduction histidine kinase, dimerisation/phosphoacceptor domain;GAF domain;Protein kinase domain;Histidine kinase-like ATPase, C-terminal domain;Tetratricopeptide-like helical domain;Tetratricopeptide-like helical domain;P-loop containing nucleoside triphosphate …	protein histidine kinase complex;phosphorelay signal transduction system;phosphorelay sensor kinase activity;protein phosphorylation;protein binding;ATP binding	N	N
ZtritIPO323_04g00292	126.418	1.49446	0.237539	6.29143	3.15e-10	8.84e-09	glycosyltransferase family 2	Fungal chitin synthase;Chitin synthase N-terminal;Chitin synthase N-terminal;Chitin synthase;Chitin synthase;Chitin synthase;Chitin synthase;Chitin synthase;Chitin synthase;Chitin synthase;Chitin synthase;Chitin synthase;Chitin synthase;Chitin synthase;Chitin synthase;Chitin synthase;Chitin synthase;Chitin synthase;Chitin synthase;Chitin synthase;Chitin synthase;Fungal chitin synthase;Nucleotide-…	chitin synthase activity;chitin biosynthetic process	N	N
ZtritIPO323_04g07228	106.298	1.49781	0.259396	5.77422	7.73e-09	1.79e-07	fgy-family carbohydrate kinase like	Carbohydrate kinase, FGGY, N-terminal;Carbohydrate kinase, FGGY, C-terminal;Carbohydrate kinase, FGGY-related;Carbohydrate kinase, FGGY-related;Carbohydrate kinase, FGGY-related;Carbohydrate kinase, FGGY-related;Carbohydrate kinase, FGGY-related;Carbohydrate kinase, FGGY-related;Carbohydrate kinase, FGGY-related;Carbohydrate kinase, FGGY-related	carbohydrate metabolic process;phosphotransferase activity, alcohol group as acceptor	N	N
ZtritIPO323_04g00945	57.1579	1.49851	0.382798	3.91462	9.05e-05	0.000808812	aldo keto reductase like	NADP-dependent oxidoreductase domain;NADP-dependent oxidoreductase domain;Aldo/keto reductase/potassium channel subunit beta;Aldo/keto reductase/potassium channel subunit beta;NADP-dependent oxidoreductase domain	0	N	N
ZtritIPO323_04g03135	41.1432	1.50073	0.360245	4.16585	3.1e-05	0.000321064	zinc-binding oxidoreductase like	Polyketide synthase, enoylreductase domain;Alcohol dehydrogenase, C-terminal;NAD(P)-binding domain;Alcohol dehydrogenase, N-terminal;GroES-like;GroES-like;Alcohol dehydrogenase superfamily, zinc-type;GroES-like;NAD(P)-binding domain	oxidation-reduction process;oxidoreductase activity;zinc ion binding	N	N
ZtritIPO323_04g03427	31.9977	1.51105	0.465263	3.24774	0.00116327	0.00705934	hypothetical protein TI39_contig4281g00007	null;null;Membrane-associated, eicosanoid/glutathione metabolism (MAPEG) protein;Membrane associated eicosanoid/glutathione metabolism-like domain;Membrane associated eicosanoid/glutathione metabolism-like domain	0	N	N
ZtritIPO323_04g08236	28.8684	1.51135	0.442878	3.41257	0.000643523	0.00434008	class ii aldolase adducin	Class II aldolase/adducin N-terminal;Class II aldolase/adducin N-terminal;Class II aldolase/adducin N-terminal;Class II aldolase/adducin N-terminal;Class II aldolase/adducin N-terminal;Class II aldolase/adducin N-terminal	0	N	N
ZtritIPO323_04g06476	115.754	1.51788	0.289366	5.24552	1.56e-07	2.8e-06	swirm domain-containing	SWIRM domain;SWIRM domain;SWIRM domain;SWIRM domain;SWIRM domain;SWIRM domain;SWIRM domain;SWIRM domain;Homeodomain-like	protein binding;DNA binding	N	N
ZtritIPO323_04g09621	32.2982	1.51806	0.414901	3.65886	0.000253342	0.00197704	phytochrome-like histidine kinase phy1p	Phytochrome;Histidine kinase-like ATPase, C-terminal domain;Signal transduction response regulator, receiver domain;Signal transduction histidine kinase, dimerisation/phosphoacceptor domain;Signal transduction response regulator, receiver domain;PAS fold-2;Signal transduction histidine kinase, dimerisation/phosphoacceptor domain;Histidine kinase-like ATPase, C-terminal domain;GAF domain-like;GAF …	protein histidine kinase complex;phosphorelay signal transduction system;detection of visible light;phosphorelay sensor kinase activity;protein binding;protein-chromophore linkage;phosphorylation;regulation of transcription, DNA-templated	N	N
ZtritIPO323_04g06154	22.0247	1.52005	0.377208	4.02973	5.58e-05	0.000536032	topoisomerase 1-associated factor 1	null;Timeless protein;Timeless C-terminal;Timeless C-terminal;Timeless C-terminal	nuclear chromatin;replication fork arrest;maintenance of DNA repeat elements;cytosol;gene conversion at mating-type locus;negative regulation of mitotic recombination;replication fork protection;DNA repair;DNA binding;mitotic spindle pole body;mitotic DNA replication checkpoint;replication fork protection complex;isomerase activity;replication fork processing;mitotic sister chromatid cohesion	N	N
ZtritIPO323_04g00756	17.6855	1.52077	0.453095	3.35641	0.000789615	0.0051186	hypothetical protein MYCGRDRAFT_89139	null;null;null;null;null;null;null;null;null;null;null;null;null;null;null;null	integral component of membrane	N	N
ZtritIPO323_04g04132	159.368	1.52135	0.4481	3.39512	0.00068599	0.00458042	alpha beta hydrolase fold family	Epoxide hydrolase-like;Alpha/Beta hydrolase fold;Serine aminopeptidase, S33;Serine aminopeptidase, S33;Alpha/Beta hydrolase fold	catalytic activity	N	N
ZtritIPO323_04g05485	17.3522	1.52221	0.408147	3.72956	0.000191815	0.0015564	hypothetical protein TI39_contig5847g00004	null;null;null	0	N	N
ZtritIPO323_04g01372	177.558	1.52386	0.346538	4.39738	1.1e-05	0.000132721	hypothetical protein MYCGRDRAFT_78728	Proteolipid membrane potential modulator;Proteolipid membrane potential modulator;Proteolipid membrane potential modulator;Proteolipid membrane potential modulator;Proteolipid membrane potential modulator;Proteolipid membrane potential modulator;Proteolipid membrane potential modulator	integral component of membrane	N	N
ZtritIPO323_04g12715	53.3447	1.52409	0.328118	4.64494	3.4e-06	4.64e-05	dna repair helicase rad25 like	null;Helicase, C-terminal;Helicase superfamily 1/2, ATP-binding domain;P-loop containing nucleoside triphosphate hydrolase;Helicase/UvrB, N-terminal;Helicase XPB/Ssl2;Helicase XPB/Ssl2, N-terminal domain;P-loop containing nucleoside triphosphate hydrolase;ERCC3/RAD25/XPB helicase, C-terminal domain;ERCC3/RAD25/XPB helicase, C-terminal domain;ERCC3/RAD25/XPB helicase, C-terminal domain;Helicase, C…	transcription initiation from RNA polymerase II promoter;ATP-dependent DNA helicase activity;replication fork;nucleotide-excision repair;ATP binding;DNA binding	N	N
ZtritIPO323_04g05693	190.459	1.52625	0.354798	4.30175	1.69e-05	0.000194007	hypothetical protein TI39_contig363g00007	Alpha/Beta hydrolase fold;Alpha/beta hydrolase fold-3;Alpha/beta hydrolase fold-3;Alpha/beta hydrolase fold-3;Alpha/beta hydrolase fold-3;Alpha/beta hydrolase fold-3;Alpha/beta hydrolase fold-3;Alpha/beta hydrolase fold-3;Alpha/Beta hydrolase fold	hydrolase activity;metabolic process	N	N
ZtritIPO323_04g11470	48.6269	1.52793	0.364291	4.19426	2.74e-05	0.000292726	hypothetical protein TI39_contig4449g00003	null;null;Rab-GTPase-TBC domain;Rab-GTPase-TBC domain;Rab-GTPase-TBC domain;Rab-GTPase-TBC domain;Rab-GTPase-TBC domain;Rab-GTPase-TBC domain;Rab-GTPase-TBC domain;Rab-GTPase-TBC domain;Rab-GTPase-TBC domain;Rab-GTPase-TBC domain	Golgi apparatus	N	N
ZtritIPO323_04g02648	85.4602	1.528	0.358001	4.26815	1.97e-05	0.000221606	phospholipase D nuclease	Phospholipase D/Transphosphatidylase;Phospholipase D/Transphosphatidylase;Phospholipase D/Transphosphatidylase;Phospholipase D/Transphosphatidylase;Phospholipase D/Transphosphatidylase;Phospholipase D family;Phospholipase D family;Phospholipase D/Transphosphatidylase;Phospholipase D/Transphosphatidylase;Phospholipase D/Transphosphatidylase;Phospholipase D/Transphosphatidylase	catalytic activity	N	N
ZtritIPO323_04g09315	42.7827	1.52923	0.332945	4.59302	4.37e-06	5.78e-05	hypothetical protein MYCGRDRAFT_100058	SH3 domain;SH3 domain;SH3 domain;SH3 domain;SH3 domain;SH3 domain;SH3 domain	protein binding	N	N
ZtritIPO323_04g11018	90.2052	1.52996	0.341142	4.48483	7.3e-06	9.22e-05	histidine kinase HHK2p	Signal transduction histidine kinase-related protein, C-terminal;Signal transduction response regulator, receiver domain;Signal transduction histidine kinase, dimerisation/phosphoacceptor domain;PAC motif;PAS domain;Histidine kinase-like ATPase, C-terminal domain;Histidine kinase-like ATPase, C-terminal domain;Signal transduction histidine kinase, dimerisation/phosphoacceptor domain;Signal transd…	protein histidine kinase complex;phosphorelay signal transduction system;phosphorelay sensor kinase activity;protein binding;phosphorylation	N	N
ZtritIPO323_04g11167	69.7576	1.54109	0.323302	4.76673	1.87e-06	2.71e-05	hypothetical protein MYCGRDRAFT_60336	Eisosome component PIL1/LSP1;Eisosome component PIL1/LSP1;Eisosome component PIL1/LSP1	meiotic spindle pole body;prospore membrane spindle pole body attachment site;ascospore-type prospore-specific spindle pole body remodeling;prospore membrane leading edge	N	N
ZtritIPO323_04g11047	136.496	1.54148	0.405497	3.80145	0.000143853	0.00120688	FMN-binding split barrel-related	FMN-binding split barrel;FMN-binding split barrel;FMN-binding split barrel;FMN-binding split barrel	FMN binding;oxidation-reduction process;oxidoreductase activity	N	N
ZtritIPO323_04g13829	126.33	1.5441	0.29702	5.19863	2.01e-07	3.52e-06	Sulphatase-modifying factor	Sulfatase-modifying factor enzyme;Sulfatase-modifying factor enzyme;Histidine-specific methyltransferase, SAM-dependent;SAM-dependent methyltransferase, EsaF-type, putative;SAM-dependent methyltransferase, EsaF-type, putative;SAM-dependent methyltransferase, EsaF-type, putative;SAM-dependent methyltransferase, EsaF-type, putative;SAM-dependent methyltransferase, EsaF-type, putative;C-type lectin …	transferase activity	N	N
ZtritIPO323_04g00442	66.6295	1.54476	0.442692	3.48947	0.000483972	0.00340594	Cuticle-degrading protease	Peptidase S8, subtilisin-related;Peptidase S8/S53 domain;Peptidase S8 propeptide/proteinase inhibitor I9;Peptidase S8/S53 domain;Peptidase S8, subtilisin-related;Peptidase S8, subtilisin-related;Peptidase S8, subtilisin-related;Peptidase S8, subtilisin-related;Peptidase S8, subtilisin-related;Peptidase S8, subtilisin-related;Peptidase S8, subtilisin-related;Peptidase S8/S53 domain;Proteinase prop…	proteolysis;serine-type endopeptidase activity	Y	N
ZtritIPO323_04g03355	125.939	1.54554	0.303276	5.09616	3.47e-07	5.78e-06	hypothetical protein MYCGRDRAFT_82625	0	0	N	N
ZtritIPO323_04g00492	19.1891	1.54584	0.415694	3.71869	0.000200261	0.00161655	crossbronx homolog	Ubiquitin-conjugating enzyme/RWD-like;Ubiquitin-conjugating enzyme E2;Ubiquitin-conjugating enzyme E2;Ubiquitin-conjugating enzyme E2;Ubiquitin-conjugating enzyme E2;Ubiquitin-conjugating enzyme/RWD-like	0	N	N
ZtritIPO323_04g08709	23.5809	1.54714	0.377969	4.09329	4.25e-05	0.000424747	glycosyltransferase family 1	null;Ubiquitin interacting motif;Ubiquitin interacting motif;Ubiquitin interacting motif;Glycosyltransferase family 28, N-terminal domain;UDP-glucuronosyl/UDP-glucosyltransferase;UDP-glucuronosyl/UDP-glucosyltransferase;UDP-glucuronosyl/UDP-glucosyltransferase;Ubiquitin interacting motif;Ubiquitin interacting motif	carbohydrate metabolic process;lipid glycosylation;transferase activity, transferring hexosyl groups	N	N
ZtritIPO323_04g00942	17.3563	1.54746	0.484521	3.1938	0.00140412	0.00825933	hypothetical protein TI39_contig633g00006	Leucine-rich repeat domain, L domain-like;F-box domain;F-box domain	protein binding	N	N
ZtritIPO323_04g11895	53.849	1.54896	0.465389	3.32831	0.000873733	0.00558001	multidrug resistant	null;Major facilitator superfamily;Major facilitator superfamily;Major facilitator superfamily;Major facilitator superfamily;Major facilitator superfamily;Major facilitator superfamily;Major facilitator superfamily;Major facilitator superfamily;Major facilitator superfamily;Major facilitator superfamily;Major facilitator superfamily;Major facilitator superfamily;Major facilitator superfamily;Majo…	transmembrane transport;integral component of membrane	N	N
ZtritIPO323_04g01760	24.0664	1.549	0.427058	3.62715	0.000286568	0.00218902	pap2 domain containing	Phosphatidic acid phosphatase type 2/haloperoxidase;Phosphatidic acid phosphatase type 2/haloperoxidase;Phosphatidic acid phosphatase type 2/haloperoxidase;Phosphatidic acid phosphatase type 2/haloperoxidase;Phosphatidic acid phosphatase type 2/haloperoxidase;Phosphatidic acid phosphatase type 2/haloperoxidase;Phosphatidic acid phosphatase type 2/haloperoxidase;Phosphatidic acid phosphatase type …	integral component of membrane	N	N
ZtritIPO323_04g09424	29.1381	1.54979	0.455384	3.40325	0.000665894	0.00446848	hypothetical protein TI39_contig5850g00003	null;Rad4 beta-hairpin domain 1;Rad4 beta-hairpin domain 2;Rad4 beta-hairpin domain 3;Rad4 beta-hairpin domain 3;Rad4/PNGase transglutaminase-like fold;Rad4 beta-hairpin domain 1;Rad4 beta-hairpin domain 2;DNA repair protein Rad4;DNA repair protein Rad4;DNA repair protein Rad4;DNA repair protein Rad4;DNA repair protein Rad4;DNA repair protein Rad4	nucleus;damaged DNA binding;nucleotide-excision repair	N	N
ZtritIPO323_04g00967	46.1647	1.55193	0.2755	5.63312	1.77e-08	3.85e-07	indoleamine 2,3-dioxygenase like	null;Indoleamine 2,3-dioxygenase;Indoleamine 2,3-dioxygenase;Indoleamine 2,3-dioxygenase;Indoleamine 2,3-dioxygenase	heme binding	N	N
ZtritIPO323_04g08961	21.7095	1.55367	0.438378	3.54413	0.000393918	0.00288464	short-chain dehydrogenase like	NAD(P)-binding domain;NAD(P)-binding domain;NAD(P)-binding domain;NAD(P)-binding domain	0	N	N
ZtritIPO323_04g00667	53.5345	1.55408	0.416748	3.72907	0.000192188	0.00155808	hypothetical protein MYCGRDRAFT_83566	null;null	membrane part	N	N
ZtritIPO323_04g09434	23.1903	1.55576	0.452471	3.43836	0.000585259	0.00401638	hypothetical protein MYCGRDRAFT_100080	Glutathione-dependent formaldehyde-activating enzyme/centromere protein V;Glutathione-dependent formaldehyde-activating enzyme/centromere protein V;Glutathione-dependent formaldehyde-activating enzyme/centromere protein V;Glutathione-dependent formaldehyde-activating enzyme/centromere protein V;Mss4-like	carbon-sulfur lyase activity;metabolic process	N	N
ZtritIPO323_04g00036	26.5524	1.55898	0.419908	3.71267	0.000205085	0.00165123	integral membrane	ML-like domain;ML-like domain;TRP-like family;TRP-like family;TRP-like family;TRP-like family;TRP-like family;TRP-like family;TRP-like family;TRP-like family;TRP-like family;TRP-like family;TRP-like family;TRP-like family;TRP-like family;TRP-like family;TRP-like family;TRP-like family;TRP-like family;TRP-like family;TRP-like family;TRP-like family;TRP-like family;TRP-like family;TRP-like family;T…	cytosol;calcium ion transmembrane import into cytosol;integral component of membrane;Golgi apparatus	N	N
ZtritIPO323_04g09552	26.5175	1.56248	0.355246	4.39832	1.09e-05	0.000132319	integral membrane Mpv17 PMP22 family	Mpv17/PMP22;Mpv17/PMP22;Mpv17/PMP22;Mpv17/PMP22;Mpv17/PMP22;Mpv17/PMP22;Mpv17/PMP22	integral component of membrane	Y	Y
ZtritIPO323_04g01018	63.724	1.56386	0.456348	3.42691	0.000610496	0.00415917	Ca2+-modulated nonselective cation channel polycystin	null;null;null;null;null;null;null	integral component of membrane	N	N
ZtritIPO323_04g13596	26.5197	1.56478	0.374514	4.17816	2.94e-05	0.000308955	hypothetical protein MYCGRDRAFT_110790	null;null;null;null;null;null;null	integral component of membrane	N	N
ZtritIPO323_04g02407	101.697	1.56542	0.389092	4.02327	5.74e-05	0.000549272	aryl-alcohol dehydrogenase Aad14 like	null;NADP-dependent oxidoreductase domain;NADP-dependent oxidoreductase domain;NADP-dependent oxidoreductase domain;Aldo/keto reductase/potassium channel subunit beta;NADP-dependent oxidoreductase domain	membrane;binding	N	N
ZtritIPO323_04g01650	99.2151	1.5655	0.406641	3.84983	0.0001182	0.00102462	benomyl methotrexate resistance	Major facilitator superfamily;Major facilitator superfamily;Major facilitator superfamily;Major facilitator superfamily;Major facilitator superfamily;Major facilitator superfamily;Major facilitator superfamily;Major facilitator superfamily;Major facilitator superfamily;Major facilitator superfamily;Major facilitator superfamily;Major facilitator superfamily;Major facilitator superfamily;Major fac…	transmembrane transport;integral component of membrane	N	N
ZtritIPO323_04g01031	34.0883	1.5684	0.364931	4.2978	1.73e-05	0.000196894	---NA---	null	0	N	N
ZtritIPO323_04g07145	1769.99	1.56844	0.287535	5.45479	4.9e-08	9.81e-07	hypothetical protein MYCGRDRAFT_79746	null;null;null;null;null	0	N	N
ZtritIPO323_04g07635	27.7643	1.57236	0.339212	4.63532	3.56e-06	4.81e-05	zinc finger DHHC domain-containing partial	Zinc finger, DHHC-type, palmitoyltransferase;Zinc finger, DHHC-type, palmitoyltransferase;Zinc finger, DHHC-type, palmitoyltransferase;Zinc finger, DHHC-type, palmitoyltransferase;Zinc finger, DHHC-type, palmitoyltransferase;Zinc finger, DHHC-type, palmitoyltransferase;Zinc finger, DHHC-type, palmitoyltransferase;Zinc finger, DHHC-type, palmitoyltransferase;Zinc finger, DHHC-type, palmitoyltransf…	zinc ion binding	N	N
ZtritIPO323_04g07318	29.3529	1.57266	0.354451	4.43687	9.13e-06	0.000113045	hypothetical protein MYCGRDRAFT_108448	null	0	N	N
ZtritIPO323_04g08950	61.9686	1.57883	0.38229	4.12991	3.63e-05	0.000367121	hypothetical protein TI39_contig352g00066	null;null;null;null;null;null;null;null	0	N	N
ZtritIPO323_04g01337	12.6465	1.57911	0.489771	3.22417	0.00126337	0.00756894	mitochondrial carrier	Mitochondrial brown fat uncoupling protein;Mitochondrial carrier domain;Mitochondrial substrate/solute carrier;Mitochondrial substrate/solute carrier;Mitochondrial substrate/solute carrier;Mitochondrial substrate/solute carrier;Mitochondrial substrate/solute carrier;Mitochondrial substrate/solute carrier;Mitochondrial substrate/solute carrier;Mitochondrial carrier domain	mitochondrial transport;mitochondrial membrane	N	N
ZtritIPO323_04g11589	36.0396	1.57921	0.433477	3.64312	0.000269352	0.00208637	alcohol dehydrogenase -like domain-containing	Polyketide synthase, enoylreductase domain;Alcohol dehydrogenase, C-terminal;NAD(P)-binding domain;Alcohol dehydrogenase, N-terminal;GroES-like;GroES-like;Alcohol dehydrogenase superfamily, zinc-type;GroES-like;NAD(P)-binding domain	oxidation-reduction process;oxidoreductase activity;zinc ion binding	N	N
ZtritIPO323_04g11260	178.287	1.57939	0.314266	5.02563	5.02e-07	8.19e-06	iron sulfur cluster assembly 1	ISC system FeS cluster assembly, IscU scaffold;NIF system FeS cluster assembly, NifU, N-terminal;NIF system FeS cluster assembly, NifU, N-terminal;NIF system FeS cluster assembly, NifU, N-terminal;NIF system FeS cluster assembly, NifU, N-terminal	iron-sulfur cluster binding;iron-sulfur cluster assembly;iron ion binding	N	N
ZtritIPO323_04g00422	26.579	1.57945	0.387197	4.07918	4.52e-05	0.000448031	hsp90-like protein	Signal transduction histidine kinase-related protein, C-terminal;Signal transduction response regulator, receiver domain;Signal transduction histidine kinase, dimerisation/phosphoacceptor domain;Histidine kinase-like ATPase, C-terminal domain;Histidine kinase-like ATPase, C-terminal domain;Histidine kinase-like ATPase, C-terminal domain;Signal transduction histidine kinase, dimerisation/phosphoac…	protein histidine kinase complex;phosphorelay signal transduction system;phosphorelay sensor kinase activity;phosphorylation	N	N
ZtritIPO323_04g08156	167.376	1.58819	0.418055	3.799	0.000145279	0.00121667	CAT1 catalase	Catalase, mono-functional, haem-containing;Catalase core domain;Catalase core domain;Catalase immune-responsive domain;Catalase, mono-functional, haem-containing, clades 1 and 3;Catalase core domain;Catalase, mono-functional, haem-containing;Catalase, mono-functional, haem-containing;Catalase, mono-functional, haem-containing;Catalase-like domain	oxidation-reduction process;heme binding;methane metabolic process;catalase activity;response to oxidative stress;tryptophan metabolic process;obsolete peroxidase reaction	N	N
ZtritIPO323_04g11389	81.8626	1.58843	0.249601	6.36389	1.97e-10	5.74e-09	glucosamine-fructose-6-phosphate aminotransferase	null;null;Sugar isomerase (SIS);Nucleophile aminohydrolases, N-terminal;Nucleophile aminohydrolases, N-terminal;Glucosamine-fructose-6-phosphate aminotransferase, isomerising;Glucosamine-fructose-6-phosphate aminotransferase, isomerising;Sugar isomerase (SIS);Glutamine amidotransferase type 2 domain;Sugar isomerase (SIS);Nucleophile aminohydrolases, N-terminal;Nucleophile aminohydrolases, N-termi…	carbohydrate biosynthetic process;carbohydrate binding;amino sugar metabolic process;glutamine-fructose-6-phosphate transaminase (isomerizing) activity;carbohydrate derivative biosynthetic process	N	N
ZtritIPO323_04g03979	326.533	1.5915	0.253142	6.28697	3.24e-10	9.07e-09	hypothetical protein MYCGRDRAFT_111537	null;null;null;null;null	integral component of membrane	N	N
ZtritIPO323_04g02100	168.389	1.59556	0.309092	5.16208	2.44e-07	4.19e-06	hypothetical protein MYCGRDRAFT_102907	null;null;null	0	N	N
ZtritIPO323_04g09937	128.78	1.59868	0.288492	5.54151	3e-08	6.23e-07	glycosyltransferase family 2	null;null;null;Chitin synthase;Chitin synthase;Chitin synthase;Chitin synthase;Chitin synthase;Chitin synthase;Chitin synthase;Chitin synthase;Chitin synthase;Chitin synthase;Chitin synthase;Chitin synthase;Chitin synthase;Chitin synthase;Nucleotide-diphospho-sugar transferases	transferase activity, transferring hexosyl groups	N	N
ZtritIPO323_04g02353	48.8561	1.59904	0.34463	4.63987	3.49e-06	4.74e-05	hypothetical protein MYCGRDRAFT_105822	NTF2-like domain;NTF2-like domain;NTF2-like domain;NTF2-like domain	0	N	N
ZtritIPO323_04g05514	249.358	1.60174	0.428106	3.74145	0.000182964	0.00149233	lovastatin nonaketide synthase	Polyketide synthase, beta-ketoacyl synthase domain;Ketoacyl-synthetase, C-terminal extension;Beta-ketoacyl synthase, C-terminal;Thiolase-like;Thiolase-like;Beta-ketoacyl synthase, N-terminal;Polyketide synthase, dehydratase domain;Polyketide synthase, dehydratase domain;Polyketide synthase, dehydratase domain;Thiolase-like	catalytic activity;metabolic process	N	N
ZtritIPO323_04g12839	66.6415	1.60545	0.302734	5.30317	1.14e-07	2.11e-06	aromatic amino acid aminotransferase like	Pyridoxal phosphate-dependent transferase, major region, subdomain 1;Aminotransferase, class I/classII;Aminotransferase, class I/classII;Aminotransferase, class I/classII;Aminotransferase, class I/classII;Aminotransferase, class I/classII;Aminotransferase, class I/classII;Aminotransferase, class I/classII;Aminotransferase, class I/classII;Aminotransferase, class I/classII;Aminotransferase, class …	pyridoxal phosphate binding;biosynthetic process;catalytic activity	N	N
ZtritIPO323_04g01867	11.1826	1.60897	0.489681	3.28575	0.00101712	0.00631601	asp glu racemase	Maleate isomerase/Arylmalonate decarboxylase;Maleate isomerase/Arylmalonate decarboxylase	0	N	N
ZtritIPO323_04g06681	26.4355	1.61035	0.369707	4.35575	1.33e-05	0.000156203	hypothetical protein MYCGRDRAFT_91172	null;Alpha/Beta hydrolase fold;Alpha/Beta hydrolase fold;Alpha/Beta hydrolase fold;Alpha/Beta hydrolase fold;Alpha/Beta hydrolase fold	0	N	N
ZtritIPO323_04g00432	34.1969	1.61076	0.447839	3.59673	0.000322237	0.00242513	hypothetical protein MYCGRDRAFT_88895	0	0	N	N
ZtritIPO323_04g04254	58.7071	1.61154	0.295539	5.4529	4.96e-08	9.9e-07	WD40 repeat	G-protein beta WD-40 repeat;WD40 repeat;WD40 repeat;WD40/YVTN repeat-like-containing domain;WD40/YVTN repeat-like-containing domain;WD40/YVTN repeat-like-containing domain;WD40-repeat-containing domain;WD40 repeat;WD40 repeat;WD40 repeat;WD40 repeat;WD40-repeat-containing domain	protein binding	N	N
ZtritIPO323_04g04202	66.9585	1.61586	0.41787	3.8669	0.000110228	0.000960839	cortical patch SUR7	Membrane protein SUR7/Rim9-like, fungi;Membrane protein SUR7/Rim9-like, fungi;Membrane protein SUR7/Rim9-like, fungi;Membrane protein SUR7/Rim9-like, fungi;Membrane protein SUR7/Rim9-like, fungi;Membrane protein SUR7/Rim9-like, fungi;Membrane protein SUR7/Rim9-like, fungi;Membrane protein SUR7/Rim9-like, fungi;Membrane protein SUR7/Rim9-like, fungi;Membrane protein SUR7/Rim9-like, fungi;Membrane …	plasma membrane	N	N
ZtritIPO323_04g01585	16.3079	1.61908	0.501588	3.22791	0.00124697	0.00748979	hypothetical protein MYCGRDRAFT_29317, partial	null;null;null;null;null	0	N	N
ZtritIPO323_04g05507	105.771	1.61995	0.388121	4.17382	3e-05	0.000312445	polyketide partial	Polyketide synthase, acyl transferase domain;Polyketide synthase, beta-ketoacyl synthase domain;Acyl transferase domain;Acyl transferase;Thiolase-like;Phosphopantetheine binding ACP domain;Alpha/Beta hydrolase fold;Phosphopantetheine binding ACP domain;Alpha/beta hydrolase fold-3;S-adenosyl-L-methionine-dependent methyltransferase;Thiolase-like;Methyltransferase type 12;Beta-ketoacyl synthase, N-…	transferase activity;hydrolase activity;metabolic process	N	N
ZtritIPO323_04g12365	34.9753	1.62128	0.353654	4.58436	4.55e-06	5.99e-05	hpp family	null;HPP;HPP;HPP;HPP;HPP;HPP;HPP;HPP;HPP;HPP;HPP;HPP;HPP;HPP	acireductone dioxygenase [iron(II)-requiring] activity;L-methionine biosynthetic process from methylthioadenosine;oxidation-reduction process;integral component of membrane	N	N
ZtritIPO323_04g05667	80.5397	1.62745	0.388935	4.18436	2.86e-05	0.00030233	#NAME?	PTP type protein phosphatase;Protein-tyrosine phosphatase, catalytic;Rhodanese-like domain;PTP type protein phosphatase;Rhodanese-like domain;Rhodanese-like domain;Protein-tyrosine phosphatase-like;PTP type protein phosphatase;PTP type protein phosphatase;PTP type protein phosphatase;PTP type protein phosphatase;PTP type protein phosphatase;PTP type protein phosphatase;PTP type protein phosphatas…	protein tyrosine phosphatase activity;protein dephosphorylation;tyrosine metabolic process	N	N
ZtritIPO323_04g04188	214.078	1.62988	0.246524	6.61145	3.81e-11	1.25e-09	hypothetical protein TI39_contig4366g00002	Kre9/Knh1 family;Concanavalin A-like lectin/glucanase domain;Concanavalin A-like lectin/glucanase domain;Concanavalin A-like lectin/glucanase domain;Concanavalin A-like lectin/glucanase domain;Concanavalin A-like lectin/glucanase domain;Concanavalin A-like lectin/glucanase domain;Concanavalin A-like lectin/glucanase domain;Concanavalin A-like lectin/glucanase domain	membrane	N	N
ZtritIPO323_04g04360	23.2752	1.6373	0.388929	4.20977	2.56e-05	0.000276163	F-box domain	F-box domain;Leucine-rich repeat domain, L domain-like;F-box domain;F-box domain	protein binding	N	N
ZtritIPO323_04g03354	397.252	1.63955	0.237141	6.91382	4.72e-12	1.85e-10	WSC domain containing	Carbohydrate-binding WSC;Carbohydrate-binding WSC;Carbohydrate-binding WSC;Carbohydrate-binding WSC;Carbohydrate-binding WSC;Carbohydrate-binding WSC;Carbohydrate-binding WSC;Carbohydrate-binding WSC;Carbohydrate-binding WSC;Carbohydrate-binding WSC;Carbohydrate-binding WSC	membrane	N	N
ZtritIPO323_04g05361	13.2653	1.64017	0.504281	3.25249	0.00114398	0.00696932	hypothetical protein MYCGRDRAFT_106678	0	regulation of transcription from RNA polymerase II promoter;transcription, DNA-templated;RNA polymerase II transcription factor activity, sequence-specific DNA binding;nucleus;integral component of membrane;DNA binding;zinc ion binding	N	N
ZtritIPO323_04g10123	27.9515	1.64132	0.379847	4.321	1.55e-05	0.000180688	nucleic acid binding	null;R3H-associated N-terminal domain;R3H domain	nucleic acid binding	N	N
ZtritIPO323_04g02571	24.1109	1.64609	0.449045	3.66576	0.000246606	0.00193412	hypothetical protein TI39_contig453g00023	null;null;null	integral component of membrane	N	N
ZtritIPO323_04g08622	16.2181	1.64744	0.493977	3.33504	0.000852856	0.005469	hypothetical protein MYCGRDRAFT_57682	NADH:cytochrome b5 reductase (CBR);Cytochrome b5-like heme/steroid binding domain;Cytochrome b5-like heme/steroid binding domain;Cytochrome b5-like heme/steroid binding domain;Cytochrome b5-like heme/steroid binding domain;Cytochrome b5-like heme/steroid binding domain;Cytochrome b5-like heme/steroid binding domain;Oxidoreductase FAD/NAD(P)-binding;Oxidoreductase, FAD-binding domain;Oxidoreductas…	oxidation-reduction process;oxidoreductase activity	N	N
ZtritIPO323_04g00032	143.757	1.65571	0.385187	4.29847	1.72e-05	0.000196657	blue light-inducible Bli-3	null;FMN-binding split barrel;FMN-binding split barrel;FMN-binding split barrel	FMN binding;oxidation-reduction process;oxidoreductase activity	N	N
ZtritIPO323_04g10333	237.435	1.65581	0.303712	5.4519	4.98e-08	9.93e-07	fatty acid hydroxylase superfamily	Fatty acid hydroxylase;Fatty acid hydroxylase;Fatty acid hydroxylase;Fatty acid hydroxylase;Fatty acid hydroxylase;Fatty acid hydroxylase;Fatty acid hydroxylase;Fatty acid hydroxylase;Fatty acid hydroxylase;Fatty acid hydroxylase;Fatty acid hydroxylase;Fatty acid hydroxylase	iron ion binding;oxidation-reduction process;oxidoreductase activity;fatty acid biosynthetic process	N	N
ZtritIPO323_04g03446	640.457	1.65605	0.375536	4.40984	1.03e-05	0.000126454	glucose-repressible Grg1	Glucose-repressible protein Grg1;Glucose-repressible protein Grg1	membrane;GTP binding;small GTPase mediated signal transduction;intracellular	N	N
ZtritIPO323_04g03730	18.0274	1.66133	0.5216	3.18506	0.00144723	0.0084863	Non-ribosomal peptide synthetase	Polyketide synthase, phosphopantetheine-binding domain;Phosphopantetheine binding ACP domain;Phosphopantetheine binding ACP domain;Phosphopantetheine binding ACP domain;Phosphopantetheine binding ACP domain;Phosphopantetheine binding ACP domain;AMP-dependent synthetase/ligase;AMP-dependent synthetase/ligase;AMP-dependent synthetase/ligase;Non-ribosomal peptide synthetase, C-terminal;Non-ribosomal…	catalytic activity;phosphopantetheine binding;metabolic process	N	N
ZtritIPO323_04g02109	58.0153	1.66186	0.353471	4.70154	2.58e-06	3.62e-05	mechanosensitive ion channel family like	null;null;null;Mechanosensitive ion channel MscS;EF-hand domain pair;EF-hand domain pair;EF-hand domain pair;EF-hand domain pair;EF-hand domain pair;EF-hand domain pair;EF-hand domain pair;EF-hand domain pair;EF-hand domain pair;EF-hand domain pair;EF-hand domain pair;EF-hand domain pair;EF-hand domain pair;EF-hand domain pair;EF-hand domain pair;EF-hand domain pair;EF-hand domain;LSM domain;EF-h…	transmembrane transport;membrane;calcium ion binding	N	N
ZtritIPO323_04g02494	189.17	1.6648	0.322903	5.15571	2.53e-07	4.33e-06	hypothetical protein MYCGRDRAFT_76122	null;null;null;null;Protein of unknown function DUF4449;Protein of unknown function DUF4449;Protein of unknown function DUF4449;Bactericidal permeability-increasing protein, alpha/beta domain	lipid binding	N	N
ZtritIPO323_04g02000	26.9693	1.66966	0.376737	4.43191	9.34e-06	0.00011553	DNA repair Pso2 Snm1	DNA repair metallo-beta-lactamase;Metallo-beta-lactamase;Metallo-beta-lactamase;Metallo-beta-lactamase;Metallo-beta-lactamase;Metallo-beta-lactamase;Metallo-beta-lactamase	DNA repair	N	N
ZtritIPO323_04g01555	101.542	1.67017	0.46293	3.60783	0.000308767	0.00233475	retinol dehydrogenase 12 like	Short-chain dehydrogenase/reductase SDR;Short-chain dehydrogenase/reductase SDR;NAD(P)-binding domain;NAD(P)-binding domain;NAD(P)-binding domain;NAD(P)-binding domain	0	N	N
ZtritIPO323_04g13713	49.9827	1.67277	0.367378	4.55326	5.28e-06	6.89e-05	zn 2cys6 transcription factor like	FMN-binding split barrel;Pyridoxamine 5'-phosphate oxidase, Alr4036 family, FMN-binding domain;Pyridoxamine 5'-phosphate oxidase, Alr4036 family, FMN-binding domain;Pyridoxamine 5'-phosphate oxidase, Alr4036 family, FMN-binding domain;FMN-binding split barrel	FMN binding;oxidation-reduction process;oxidoreductase activity	N	N
ZtritIPO323_04g09132	13.1959	1.67915	0.530416	3.16572	0.00154697	0.00894272	#NAME?	HhH-GPD domain;HhH-GPD domain;Helix-turn-helix, base-excision DNA repair, C-terminal;DNA glycosylase;DNA glycosylase;DNA glycosylase;DNA glycosylase;DNA glycosylase;DNA glycosylase;DNA glycosylase	base-excision repair;catalytic activity	N	N
ZtritIPO323_04g06781	72.7151	1.68087	0.34853	4.82273	1.42e-06	2.11e-05	hypothetical protein MYCGRDRAFT_99340	null;Uncharacterised protein family UPF0061;Uncharacterised protein family UPF0061	membrane	N	N
ZtritIPO323_04g00349	46.2	1.68194	0.355322	4.73356	2.21e-06	3.14e-05	isocitrate lyase like	Isocitrate lyase;Isocitrate lyase;Pyruvate/Phosphoenolpyruvate kinase-like domain;Pyruvate/Phosphoenolpyruvate kinase-like domain;Pyruvate/Phosphoenolpyruvate kinase-like domain;Pyruvate/Phosphoenolpyruvate kinase-like domain	isocitrate lyase activity;glyoxylate cycle	N	N
ZtritIPO323_04g02310	20.9945	1.68201	0.520984	3.22853	0.00124428	0.0074784	alkaline dihydroceramidase like	Ceramidase;Ceramidase;Ceramidase;Ceramidase;Ceramidase;Ceramidase;Ceramidase;Ceramidase;Ceramidase;Ceramidase;Ceramidase;Ceramidase;Ceramidase;Ceramidase;Ceramidase;Ceramidase;Ceramidase;Ceramidase;Ceramidase;Ceramidase	hydrolase activity, acting on carbon-nitrogen (but not peptide) bonds, in linear amides;ceramide metabolic process;integral component of membrane	N	N
ZtritIPO323_04g00636	51.5478	1.68305	0.418494	4.02167	5.78e-05	0.000551316	hypothetical protein TI39_contig844g00026	Zinc finger, C2H2-like;Zinc finger C2H2-type/integrase DNA-binding domain;Zinc finger C2H2-type/integrase DNA-binding domain;Zinc finger, C2H2;Zinc finger, C2H2	metal ion binding;nucleic acid binding	N	N
ZtritIPO323_04g01090	27.743	1.68385	0.38578	4.36481	1.27e-05	0.00015101	hypothetical protein MYCGRDRAFT_102441	0	0	N	N
ZtritIPO323_04g12945	26.6366	1.68435	0.385858	4.3652	1.27e-05	0.000150926	hypothetical protein MYCGRDRAFT_95343	FUN14;FUN14;FUN14;FUN14;FUN14;FUN14;FUN14;FUN14;FUN14;FUN14	integral component of membrane	N	N
ZtritIPO323_04g11771	92.1285	1.68638	0.289484	5.82546	5.7e-09	1.35e-07	FKBP peptidyl-prolyl cis-trans isomerase	null;FKBP-type peptidyl-prolyl cis-trans isomerase domain;FKBP-type peptidyl-prolyl cis-trans isomerase domain;Peptidyl-prolyl cis-trans isomerase, FKBP-type;FKBP-type peptidyl-prolyl cis-trans isomerase domain;FKBP-type peptidyl-prolyl cis-trans isomerase domain	protein folding	N	N
ZtritIPO323_04g13305	116.849	1.6902	0.41773	4.04617	5.21e-05	0.000505975	hypothetical protein MYCGRDRAFT_105672	null	membrane part	N	N
ZtritIPO323_04g01891	721.841	1.69194	0.394464	4.28921	1.79e-05	0.000202575	hypothetical protein MYCGRDRAFT_102849	null;null;null;null;null;null;null;Thaumatin	0	Y	N
ZtritIPO323_04g08836	246.325	1.69301	0.396723	4.2675	1.98e-05	0.000221915	ph domain-containing	Pleckstrin homology domain;Pleckstrin homology domain;Pleckstrin homology domain;Pleckstrin homology domain;PH domain-like	membrane part;cell cortex of cell tip	N	N
ZtritIPO323_04g10341	51.1885	1.69412	0.479132	3.53582	0.00040651	0.00295609	hypothetical protein TI39_contig4205g00005	Protein of unknown function DUF2237;Protein of unknown function DUF2237	0	N	N
ZtritIPO323_04g09061	345.593	1.69421	0.221678	7.64264	2.13e-14	1.23e-12	ABC transporter	AAA+ ATPase domain;ABC-2 type transporter;P-loop containing nucleoside triphosphate hydrolase;ABC transporter-like;ABC transporter-like;ABC transporter-like;ABC transporter-like;ABC transporter-like;ABC transporter-like;ABC transporter-like;ABC transporter-like;ABC transporter-like;ABC transporter-like;ABC transporter-like;ABC transporter-like;ABC transporter-like;ABC transporter-like;ABC transpo…	membrane;ATPase activity;ATP binding	N	N
ZtritIPO323_04g02646	43.1096	1.69533	0.429197	3.95001	7.81e-05	0.000710896	glycosyltransferase family 71	Nucleotide-diphospho-sugar transferases;Alpha-mannosyltransferase;Alpha-mannosyltransferase;Alpha-mannosyltransferase;Alpha-mannosyltransferase;Alpha-mannosyltransferase;Alpha-mannosyltransferase;Nucleotide-diphospho-sugar transferases	protein glycosylation;transferase activity, transferring glycosyl groups	N	N
ZtritIPO323_04g10202	51.2711	1.6982	0.445247	3.81407	0.000136698	0.0011551	Ca2+-modulated channel polycystin	0	0	N	N
ZtritIPO323_04g06191	25.9264	1.69968	0.407315	4.17288	3.01e-05	0.000313392	autophagy (Atg22)	null;null;Autophagy-related protein 22-like;Autophagy-related protein 22-like;Autophagy-related protein 22-like;Autophagy-related protein 22-like;Autophagy-related protein 22-like;Autophagy-related protein 22-like;Autophagy-related protein 22-like;Autophagy-related protein 22-like;Autophagy-related protein 22-like;Autophagy-related protein 22-like;Autophagy-related protein 22-like;Autophagy-relat…	transporter activity;integral component of fungal-type vacuolar membrane;ion transmembrane transport	N	N
ZtritIPO323_04g00819	91.3743	1.70272	0.369071	4.61352	3.96e-06	5.28e-05	nadp-dependent alcohol dehydrogenase like	Polyketide synthase, enoylreductase domain;NAD(P)-binding domain;Alcohol dehydrogenase, C-terminal;GroES-like;Alcohol dehydrogenase, N-terminal;Alcohol dehydrogenase superfamily, zinc-type;Alcohol dehydrogenase superfamily, zinc-type;NAD(P)-binding domain;GroES-like	oxidation-reduction process;oxidoreductase activity;zinc ion binding	N	N
ZtritIPO323_04g08304	39.1931	1.70772	0.425178	4.01649	5.91e-05	0.000561877	histidine acid phosphatase like	Histidine phosphatase superfamily;Histidine acid phosphatase, eukaryotic;Histidine phosphatase superfamily, clade-2;Histidine phosphatase superfamily, clade-2;Histidine phosphatase superfamily, clade-2;Histidine phosphatase superfamily, clade-2;Histidine phosphatase superfamily, clade-2;Histidine phosphatase superfamily, clade-2;Histidine phosphatase superfamily, clade-2;Histidine phosphatase sup…	acid phosphatase activity;riboflavin metabolic process;hexachlorocyclohexane metabolic process	Y	N
ZtritIPO323_04g08232	21.836	1.70926	0.465557	3.67142	0.000241204	0.00189968	hypothetical protein MYCGRDRAFT_92070	Protein of unknown function DUF3659	0	N	N
ZtritIPO323_04g10024	19.2922	1.71143	0.447222	3.82679	0.000129824	0.00110752	FAS1 domain-containing	FAS1 domain;FAS1 domain;FAS1 domain;FAS1 domain;FAS1 domain;FAS1 domain;FAS1 domain;FAS1 domain;FAS1 domain;FAS1 domain	0	Y	N
ZtritIPO323_04g13078	80.1759	1.71309	0.362715	4.72297	2.32e-06	3.28e-05	ABC transporter	AAA+ ATPase domain;ABC-2 type transporter;ABC transporter-like;P-loop containing nucleoside triphosphate hydrolase;P-loop containing nucleoside triphosphate hydrolase;P-loop containing nucleoside triphosphate hydrolase;P-loop containing nucleoside triphosphate hydrolase;P-loop containing nucleoside triphosphate hydrolase;P-loop containing nucleoside triphosphate hydrolase;P-loop containing nucleo…	membrane;ATPase activity;ATP binding	N	N
ZtritIPO323_04g05739	18.8414	1.7137	0.404497	4.23663	2.27e-05	0.000250011	hypothetical protein MYCGRDRAFT_107905	Leucine-rich repeat domain, L domain-like;Leucine-rich repeat domain, L domain-like	0	N	N
ZtritIPO323_04g11430	16.3018	1.71407	0.461362	3.71525	0.000203003	0.00163728	ABC transporter	null;null;null;AAA+ ATPase domain;P-loop containing nucleoside triphosphate hydrolase;P-loop containing nucleoside triphosphate hydrolase;ABC transporter-like;ABC transporter-like;ABC transporter type 1, transmembrane domain;ABC transporter type 1, transmembrane domain;ABC transporter type 1, transmembrane domain;ABC transporter type 1, transmembrane domain;ABC transporter type 1, transmembrane d…	transmembrane transport;integral component of membrane;ATP binding;ATPase activity, coupled to transmembrane movement of substances	N	N
ZtritIPO323_04g05654	94.8476	1.72034	0.342354	5.02504	5.03e-07	8.2e-06	hypothetical protein MYCGRDRAFT_37094	Putative stress-responsive protein;Putative stress-responsive protein;Putative stress-responsive protein;Putative stress-responsive protein;Putative stress-responsive protein;Putative stress-responsive protein	0	Y	N
ZtritIPO323_04g13283	34.3173	1.72043	0.337091	5.10377	3.33e-07	5.57e-06	hypothetical protein MYCGRDRAFT_95576	null;null	membrane	N	N
ZtritIPO323_04g05509	40.6339	1.72089	0.466121	3.69194	0.000222546	0.00176907	3-hydroxybenzoate 6-hydroxylase 1	null;FAD-binding domain;FAD/NAD(P)-binding domain;FAD/NAD(P)-binding domain;FAD/NAD(P)-binding domain;FAD/NAD(P)-binding domain;FAD/NAD(P)-binding domain	FAD binding;oxidation-reduction process;oxidoreductase activity	N	N
ZtritIPO323_04g11713	74.7626	1.72773	0.390006	4.43001	9.42e-06	0.000116243	flavin-binding monooxygenase like	null;Flavin monooxygenase-like;FAD/NAD(P)-binding domain;FAD/NAD(P)-binding domain;FAD/NAD(P)-binding domain;FAD/NAD(P)-binding domain;FAD/NAD(P)-binding domain;FAD/NAD(P)-binding domain	oxidation-reduction process;N,N-dimethylaniline monooxygenase activity;flavin adenine dinucleotide binding;NADP binding	N	N
ZtritIPO323_04g13605	68.1575	1.72922	0.522261	3.31102	0.000929563	0.00588451	Methyltransferase type 11	S-adenosyl-L-methionine-dependent methyltransferase;S-adenosyl-L-methionine-dependent methyltransferase;S-adenosyl-L-methionine-dependent methyltransferase;S-adenosyl-L-methionine-dependent methyltransferase;S-adenosyl-L-methionine-dependent methyltransferase	methyltransferase activity;methylation	N	N
ZtritIPO323_04g08775	48.29	1.72974	0.387265	4.46655	7.95e-06	9.95e-05	hypothetical protein MYCGRDRAFT_70947	Protein of unknown function DUF1772;Protein of unknown function DUF1772;Protein of unknown function DUF1772;Protein of unknown function DUF1772;Protein of unknown function DUF1772;Protein of unknown function DUF1772;Protein of unknown function DUF1772;Protein of unknown function DUF1772	integral component of membrane	N	N
ZtritIPO323_04g08151	99.3692	1.73128	0.384118	4.50714	6.57e-06	8.38e-05	glutathione s-transferase ii like	Glutathione S-transferase, C-terminal-like;Glutathione S-transferase, C-terminal;Glutathione S-transferase, N-terminal;Thioredoxin-like fold;Thioredoxin-like fold;Thioredoxin-like fold;Glutathione S-transferase, C-terminal-like;Glutathione S-transferase, N-terminal;Glutathione S-transferase, C-terminal-like;Thioredoxin-like fold	protein binding	N	N
ZtritIPO323_04g09027	20.8806	1.7322	0.40164	4.31283	1.61e-05	0.000186118	single-stranded-DNA-specific exonuclease	null;null	0	N	N
ZtritIPO323_04g00285	103.698	1.73555	0.397244	4.36899	1.25e-05	0.00014871	non-classical export Nce102	Marvel domain;Marvel domain;Marvel domain;Marvel domain;Marvel domain;Marvel domain;Marvel domain;Marvel domain;Marvel domain;Marvel domain;Marvel domain;Marvel domain	membrane	N	N
ZtritIPO323_04g05705	21.847	1.73564	0.507535	3.41974	0.000626821	0.00424574	metallo-beta-lactamase superfamily	Metallo-beta-lactamase;Metallo-beta-lactamase;Metallo-beta-lactamase;Metallo-beta-lactamase;Metallo-beta-lactamase;Metallo-beta-lactamase;Metallo-beta-lactamase;Metallo-beta-lactamase	0	N	N
ZtritIPO323_04g08516	34.7095	1.74081	0.420124	4.14357	3.42e-05	0.000348553	hypothetical protein TI39_contig4216g00004	null;null	membrane	N	N
ZtritIPO323_04g09136	204.075	1.74153	0.453282	3.84204	0.000122014	0.00105089	fungal hydrophobin	Cerato-ulmin hydrophobin family;Cerato-ulmin hydrophobin family;Cerato-ulmin hydrophobin family;Cerato-ulmin hydrophobin family;Cerato-ulmin hydrophobin family;Cerato-ulmin hydrophobin family;Cerato-ulmin hydrophobin family;Cerato-ulmin hydrophobin family;Cerato-ulmin hydrophobin family	extracellular region	Y	N
ZtritIPO323_04g10003	23.1965	1.74507	0.511767	3.40988	0.000649913	0.00437061	glutathione S-transferase	Thioredoxin-like fold;Glutathione S-transferase, C-terminal;Glutathione S-transferase, C-terminal-like;Glutathione S-transferase, N-terminal;Glutathione S-transferase, N-terminal;Glutathione S-transferase, N-terminal;Glutathione S-transferase, N-terminal;Glutathione S-transferase, C-terminal-like;Glutathione S-transferase, C-terminal-like;Thioredoxin-like fold	protein binding	N	N
ZtritIPO323_04g13246	42.5512	1.74552	0.49597	3.5194	0.000432528	0.00311155	sexual development	null;null;null;null;null;null	0	Y	N
ZtritIPO323_04g09360	217.486	1.74625	0.235949	7.40094	1.35e-13	6.98e-12	---NA---	null;null;null;null;null	0	N	N
ZtritIPO323_04g08482	34.2006	1.7472	0.342181	5.10607	3.29e-07	5.51e-06	hypothetical protein MYCGRDRAFT_92253	0	0	N	N
ZtritIPO323_04g05227	16.7551	1.75082	0.440291	3.97651	6.99e-05	0.000647488	hypothetical protein MYCGRDRAFT_97870	0	0	N	N
ZtritIPO323_04g09375	13.4317	1.75927	0.531261	3.3115	0.000927974	0.00587842	DEAD DEAH box helicase domain-containing	Helicase superfamily 1/2, ATP-binding domain;Helicase, C-terminal;P-loop containing nucleoside triphosphate hydrolase;CDT1 Geminin-binding domain-like;DEAD/DEAH-box helicase, putative;P-loop containing nucleoside triphosphate hydrolase;Helicase, C-terminal;DEAD/DEAH box helicase domain;DEAD/DEAH box helicase domain;DEAD/DEAH box helicase domain;Helicase, C-terminal;Helicase superfamily 1/2, ATP-b…	nucleic acid binding;ATP binding	N	N
ZtritIPO323_04g03820	46.2434	1.76096	0.498063	3.53561	0.000406835	0.00295617	sphingolipid delta4-desaturase	Sphingolipid delta4-desaturase, N-terminal;Sphingolipid delta4-desaturase, N-terminal;Fatty acid desaturase domain;Sphingolipid delta4-desaturase;Sphingolipid delta4-desaturase;Sphingolipid delta4-desaturase;Sphingolipid delta4-desaturase;Sphingolipid delta4-desaturase;Sphingolipid delta4-desaturase;Sphingolipid delta4-desaturase;Sphingolipid delta4-desaturase;Sphingolipid delta4-desaturase;Sphin…	sphingolipid biosynthetic process;sphingolipid delta-4 desaturase activity;integral component of membrane	N	N
ZtritIPO323_04g11068	80.1266	1.76453	0.282865	6.23806	4.43e-10	1.21e-08	ras guanine nucleotide exchange partial	Ras-like guanine nucleotide exchange factor, N-terminal;Ras guanine-nucleotide exchange factors catalytic domain;Ras-like guanine nucleotide exchange factor, N-terminal;Ras guanine-nucleotide exchange factors catalytic domain;Ras guanine-nucleotide exchange factors catalytic domain;Ras guanine-nucleotide exchange factors catalytic domain;Ras guanine-nucleotide exchange factors catalytic domain;Ra…	guanyl-nucleotide exchange factor activity;regulation of GTPase activity;small GTPase mediated signal transduction	N	N
ZtritIPO323_04g03108	120.898	1.76518	0.373888	4.72114	2.35e-06	3.31e-05	oxidase like	Chloroperoxidase;Chloroperoxidase;Chloroperoxidase;Chloroperoxidase;Chloroperoxidase;Chloroperoxidase	peroxidase activity;response to oxidative stress;obsolete peroxidase reaction	N	N
ZtritIPO323_04g12719	150.288	1.76614	0.277883	6.35571	2.07e-10	6.03e-09	hypothetical protein MYCGRDRAFT_61630	Protein of unknown function DUF3759;Protein of unknown function DUF3759;Protein of unknown function DUF3759	0	N	N
ZtritIPO323_04g09936	34.848	1.77434	0.488457	3.63255	0.000280633	0.00215244	C2H2 and C2HC zinc finger	null;null	0	N	N
ZtritIPO323_04g00582	227.816	1.77909	0.391768	4.54117	5.59e-06	7.26e-05	DUF907 domain-containing	ML-like domain;ML-like domain;TRP-like family;TRP-like family;TRP-like family;TRP-like family;TRP-like family;TRP-like family;TRP-like family;TRP-like family;TRP-like family;TRP-like family;TRP-like family;TRP-like family;TRP-like family;TRP-like family;TRP-like family;TRP-like family;TRP-like family;TRP-like family;TRP-like family;TRP-like family;TRP-like family;TRP-like family	integral component of Golgi membrane;cytosol;plasma membrane of cell tip;fungal-type cell wall biogenesis;regulation of fungal-type cell wall biogenesis;integral component of plasma membrane;regulation of exocytosis;establishment of protein localization to plasma membrane;regulation of intracellular protein transport;Golgi calcium ion export;calcium channel activity;fungal-type cell wall organiza…	N	N
ZtritIPO323_04g01240	77.3023	1.78434	0.334645	5.33204	9.71e-08	1.83e-06	FRE ferric reductase-like transmembrane component	Ferric reductase transmembrane component-like domain;Ferric reductase transmembrane component-like domain;FAD-binding 8;FAD-binding 8;Ferric reductase, NAD binding domain;Ferric reductase, NAD binding domain;Ferric reductase, NAD binding domain;Ferric reductase, NAD binding domain;Ferric reductase, NAD binding domain;Ferric reductase, NAD binding domain;Ferric reductase, NAD binding domain;Ferric…	oxidation-reduction process;oxidoreductase activity	N	N
ZtritIPO323_04g03393	155.099	1.78572	0.340321	5.24717	1.54e-07	2.78e-06	hypothetical protein TI39_contig4137g00022	0	0	N	N
ZtritIPO323_04g08385	187.004	1.78823	0.364551	4.90529	9.33e-07	1.45e-05	fatty acid hydroxylase superfamily	Fatty acid hydroxylase;Fatty acid hydroxylase;Fatty acid hydroxylase;Fatty acid hydroxylase;Fatty acid hydroxylase;Fatty acid hydroxylase;Fatty acid hydroxylase;Fatty acid hydroxylase;Fatty acid hydroxylase;Fatty acid hydroxylase;Fatty acid hydroxylase;Fatty acid hydroxylase	iron ion binding;oxidation-reduction process;oxidoreductase activity;fatty acid biosynthetic process	N	N
ZtritIPO323_04g02569	13.0879	1.79004	0.492667	3.63337	0.000279741	0.00215086	hypothetical protein MYCGRDRAFT_96164	0	0	N	N
ZtritIPO323_04g06007	31.1246	1.79276	0.43964	4.0778	4.55e-05	0.000450227	hypothetical protein MYCGRDRAFT_111307	0	0	N	N
ZtritIPO323_04g09607	103.122	1.7958	0.372491	4.82106	1.43e-06	2.12e-05	dienelactone hydrolase family	Alpha/Beta hydrolase fold;Dienelactone hydrolase;Dienelactone hydrolase;Dienelactone hydrolase;Alpha/Beta hydrolase fold	hydrolase activity	N	N
ZtritIPO323_04g11026	20.0024	1.79639	0.56828	3.16111	0.00157169	0.00906721	hypothetical protein MYCGRDRAFT_94017	null;null;null;null;null	0	Y	Y
ZtritIPO323_04g01371	51.4862	1.79695	0.468257	3.83754	0.000124274	0.00106937	pheromone-regulated membrane	null;Putative threonine/serine exporter;Threonine/Serine exporter, ThrE;Threonine/Serine exporter, ThrE;Threonine/Serine exporter, ThrE;Threonine/Serine exporter, ThrE;Threonine/Serine exporter, ThrE;Threonine/Serine exporter, ThrE;Threonine/Serine exporter, ThrE;Threonine/Serine exporter, ThrE;Threonine/Serine exporter, ThrE;Threonine/Serine exporter, ThrE;Threonine/Serine exporter, ThrE;Threoni…	integral component of membrane	N	N
[truncated: 203 more rows]

## Sheet: bck1_9dpi_downreg
Gene_ID	baseMean	log2FoldChange	lfcSE	stat	pvalue	padj	Sequence Description	InterPro Name	Annotation GO Term	Secretome	EffectorP 2.0 (Y/N)
[truncated: 1,053 more rows]

## Sheet: cyr1_6dpi_upreg
Gene_ID	baseMean	log2FoldChange	lfcSE	stat	pvalue	padj	Sequence Description	InterPro Name	Annotation GO Term	Secretome	EffectorP 2.0 (Y/N)
[truncated: 31 more rows]

[truncated: 9 more sheets: cyr1_6dpi_downreg, cyr1_9dpi_upreg, cyr1_9dpi_downreg, IPO323_6to9_upreg, IPO323_6to9_downreg, bck1_6to9_upreg, bck1_6to9_downreg, cyr1_6to9_upreg, cyr1_6to9_downreg]
