# Supplementary material for: Comparison of the impact of two key fungal signalling pathways on Zymoseptoria tritici infection reveals divergent contribution to invasive growth through distinct regulation of infection‐associated genes
Source: Mol Plant Pathol. 2023 Jun 12;24(10):1220–37. doi: 10.1111/mpp.13365 (PMC10502814; doi:10.1111/mpp.13365)
Supplement: Supplementary file 12 — TABLE S4 Differentially expressed wheat genes during infection by Δztbck1 and Δztcyr1 compared to IPO323 at 9 days postinoculation (dpi), and between 6 and 9 dpi for each strain [file MPP-24-1220-s013.xlsx]

## Sheet: Table summary
Supplementary Table S4 Differentially expressed wheat genes during infection by Δztbck1 and Δztcyr1 compared to IPO323 at 9 dpi, and between 6 and 9 dpi for each strain
Sheet	Contrast	Description
bck1_9dpi_DEG	Δztbck1vsIPO323	Significantly differentially expressed wheat genes in Δztbck1infected samples compared to IPO323 infected samples at 9 dpi
cyr1_9dpi_DEG	Δztcyr1vsIPO323	Significantly differentially expressed wheat genes in Δztcyr1infected samples compared to IPO323 infected samples at 9 dpi
bck1_6to9_DEG	9dpivs6dpi	Significantly differentially expressed wheat genes in Δztbck1 infected leaves at 9 dpi compared to 6 dpi
cyr1_6to9_DEG	9dpivs6dpi	Significantly differentially expressed wheat genes in Δztcyr1 infected leaves at 9 dpi compared to 6 dpi
IPO323_6to9_DEG	9dpivs6dpi	Significantly differentially expressed wheat genes in IPO323 infected leaves at 9 dpi compared to 6 dpi
Gene_ID	IWGSC annotation (Appels et al., 2018) gene ID
logFC	Log2 fold change between contrasted treatments
AveExpr	Average log2-expression for the probe over all samples
t	Moderated t-statistic
P.Value	Raw p-value
adj.P.Val	p-value following Benjamin–Hochberg (BH) correction
B	log-odds that the gene is differentially expressed
Human.Readable.Description	Description of gene function
Interpro.IDs..Description.	Annotated InterPro domain names
GO.IDs..Description..via.Interpro	Gene Ontology terms

## Sheet: bck1_9dpi_DEG
Gene_ID	logFC	AveExpr	t	P.Value	adj.P.Val	B	Human.Readable.Description	Interpro.IDs..Description.	GO.IDs..Description..via.Interpro
TraesCSU02G116700	-7.25743	-0.336248	-5.48112	3.48187e-05	0.00656761	1.70203	Linalool synthase, chloroplastic	IPR001906: Terpene synthase, N-terminal domain; IPR005630: Terpene synthase, metal-binding domain; IPR008930: Terpenoid cyclases/protein prenyltransferase alpha-alpha toroid; IPR008949: Isoprenoid synthase domain	GO:0000287 MF: magnesium ion binding;GO:0008152 BP: metabolic process;GO:0010333 MF: terpene synthase activity;GO:0016829 MF: lyase activity
TraesCS7D02G053800	-6.37436	-1.38746	-5.24806	5.69016e-05	0.00839869	-0.471954	Dirigent protein	IPR001229: Jacalin-like lectin domain; IPR004265: Plant disease resistance response protein	0
TraesCS4A02G430200	-6.17378	-3.69041	-6.14488	8.91329e-06	0.00334822	0.253942	Dirigent protein	IPR001229: Jacalin-like lectin domain; IPR004265: Plant disease resistance response protein	0
TraesCS6D02G276800	-5.79571	-2.86048	-5.43314	3.85032e-05	0.00688483	-0.347878	Calmodulin-binding protein-like	IPR012416: CALMODULIN-BINDING PROTEIN60	GO:0005516 MF: calmodulin binding;GO:0006950 BP: response to stress
TraesCS5D02G159100	-5.52604	0.928702	-9.87832	1.22912e-08	0.000198536	9.09115	Asparagine synthetase	IPR001962: Asparagine synthase; IPR006426: Asparagine synthase, glutamine-hydrolyzing; IPR014729: Rossmann-like alpha/beta/alpha sandwich fold; IPR017932: Glutamine amidotransferase type 2 domain; IPR029055: Nucleophile aminohydrolases, N-terminal	GO:0004066 MF: asparagine synthase (glutamine-hydrolyzing) activity;GO:0006529 BP: asparagine biosynthetic process
TraesCS6B02G090800	-5.47391	-3.0044	-5.4784	3.50171e-05	0.00656761	-0.333258	Linalool synthase, chloroplastic	IPR001906: Terpene synthase, N-terminal domain; IPR005630: Terpene synthase, metal-binding domain; IPR008930: Terpenoid cyclases/protein prenyltransferase alpha-alpha toroid; IPR008949: Isoprenoid synthase domain	GO:0000287 MF: magnesium ion binding;GO:0008152 BP: metabolic process;GO:0010333 MF: terpene synthase activity;GO:0016829 MF: lyase activity
TraesCS7A02G000700	-5.38209	-1.76675	-5.43071	3.87008e-05	0.00688777	-0.384613	Protein kinase family protein	IPR000719: Protein kinase domain; IPR001245: Serine-threonine/tyrosine-protein kinase, catalytic domain; IPR008271: Serine/threonine-protein kinase, active site; IPR011009: Protein kinase-like domain	GO:0004672 MF: protein kinase activity;GO:0005524 MF: ATP binding;GO:0006468 BP: protein phosphorylation
TraesCS3A02G509700	-5.15092	-2.50144	-6.6305	3.41127e-06	0.00223383	0.558776	Abscisic stress ripening	IPR003496: ABA/WDS induced protein	GO:0006950 BP: response to stress
TraesCS7D02G332100	-4.92889	-3.15706	-5.798	1.80417e-05	0.00457731	-0.0736988	ADP-ribosylation factor family protein	IPR005225: Small GTP-binding protein domain; IPR006687: Small GTPase superfamily, SAR1-type; IPR006689: Small GTPase superfamily, ARF/SAR type; IPR027417: P-loop containing nucleoside triphosphate hydrolase	GO:0005525 MF: GTP binding;GO:0005622 CC: intracellular;GO:0006886 BP: intracellular protein transport
TraesCS6B02G091100	-4.89959	1.62651	-5.14182	7.13259e-05	0.00927849	1.71019	Linalool synthase, chloroplastic	IPR001906: Terpene synthase, N-terminal domain; IPR005630: Terpene synthase, metal-binding domain; IPR008930: Terpenoid cyclases/protein prenyltransferase alpha-alpha toroid; IPR008949: Isoprenoid synthase domain	GO:0000287 MF: magnesium ion binding;GO:0008152 BP: metabolic process;GO:0010333 MF: terpene synthase activity;GO:0016829 MF: lyase activity
TraesCS1B02G471000	-4.87325	2.53233	-5.17842	6.59749e-05	0.0089302	1.65156	Calmodulin, putative	IPR002048: EF-hand domain; IPR011992: EF-hand domain pair; IPR018247: EF-Hand 1, calcium-binding site	GO:0005509 MF: calcium ion binding
TraesCS5A02G154900	-4.83756	-4.01373	-5.9577	1.30151e-05	0.00392043	-0.0330338	2-oxoglutarate (2OG) and Fe(II)-dependent oxygenase superfamily protein	IPR005123: Oxoglutarate/iron-dependent dioxygenase; IPR026992: Non-haem dioxygenase N-terminal domain; IPR027443: Isopenicillin N synthase-like	GO:0016491 MF: oxidoreductase activity;GO:0055114 BP: oxidation-reduction process
TraesCS7D02G053100	-4.78653	1.12335	-7.16307	1.23427e-06	0.00139094	4.32229	Dirigent protein	IPR001229: Jacalin-like lectin domain; IPR004265: Plant disease resistance response protein	0
TraesCS4D02G103100	-4.56364	-3.43843	-5.2301	5.91123e-05	0.0084249	-0.648029	Alcohol dehydrogenase	IPR002328: Alcohol dehydrogenase, zinc-type, conserved site; IPR011032: GroES-like; IPR013149: Alcohol dehydrogenase, C-terminal; IPR013154: Alcohol dehydrogenase, N-terminal; IPR016040: NAD(P)-binding domain	GO:0008270 MF: zinc ion binding;GO:0016491 MF: oxidoreductase activity;GO:0055114 BP: oxidation-reduction process
TraesCS3B02G596800	-4.48042	-3.23331	-5.35546	4.53409e-05	0.00749633	-0.48501	Cytochrome P450	IPR001128: Cytochrome P450; IPR002401: Cytochrome P450, E-class, group I; IPR017972: Cytochrome P450, conserved site	GO:0005506 MF: iron ion binding;GO:0016705 MF: oxidoreductase activity, acting on paired donors, with incorporation or reduction of molecular oxygen;GO:0020037 MF: heme binding;GO:0055114 BP: oxidation-reduction process
TraesCS3A02G528900	-4.44389	-1.67696	-5.22091	6.02762e-05	0.00851563	0.349997	Vacuolar-processing enzyme	IPR001096: Peptidase C13, legumain	GO:0006508 BP: proteolysis;GO:0008233 MF: peptidase activity
TraesCS6B02G160400	-4.43081	2.55848	-5.53616	3.10334e-05	0.00621411	2.45263	Lipoxygenase	IPR001024: PLAT/LH2 domain; IPR001246: Lipoxygenase, plant; IPR013819: Lipoxygenase, C-terminal; IPR020834: Lipoxygenase, conserved site; IPR027433: Lipoxygenase, domain 3	GO:0005515 MF: protein binding;GO:0016491 MF: oxidoreductase activity;GO:0016702 MF: oxidoreductase activity, acting on single donors with incorporation of molecular oxygen, incorporation of two atoms of oxygen;GO:0046872 MF: metal ion binding;GO:0055114 BP: oxidation-reduction process
TraesCS1B02G470900	-4.25438	2.45795	-5.6682	2.35823e-05	0.00522533	2.62532	Calmodulin, putative	IPR002048: EF-hand domain; IPR011992: EF-hand domain pair; IPR018247: EF-Hand 1, calcium-binding site	GO:0005509 MF: calcium ion binding
TraesCS7D02G009400	-4.03566	0.0942449	-10.2213	7.30812e-09	0.000177068	8.82739	Beta-fructofuranosidase 1	IPR001362: Glycoside hydrolase, family 32; IPR013148: Glycosyl hydrolase family 32, N-terminal; IPR013189: Glycosyl hydrolase family 32, C-terminal; IPR013320: Concanavalin A-like lectin/glucanase domain; IPR023296: Glycosyl hydrolase, five-bladed beta-propellor domain	GO:0004553 MF: hydrolase activity, hydrolyzing O-glycosyl compounds;GO:0005975 BP: carbohydrate metabolic process
TraesCS1D02G144600	-3.9853	3.77391	-6.56942	3.84259e-06	0.00226585	4.46333	Hypersensitive-induced response protein 1	IPR001107: Band 7 domain	0
TraesCS5A02G153900	-3.8936	0.0460829	-5.32008	4.88565e-05	0.00785193	2.05527	Asparagine synthetase	IPR001962: Asparagine synthase; IPR014729: Rossmann-like alpha/beta/alpha sandwich fold; IPR017932: Glutamine amidotransferase type 2 domain; IPR029055: Nucleophile aminohydrolases, N-terminal	GO:0004066 MF: asparagine synthase (glutamine-hydrolyzing) activity;GO:0006529 BP: asparagine biosynthetic process
TraesCS1B02G164200	-3.72517	4.66067	-6.67555	3.12554e-06	0.00216367	4.76208	Hypersensitive-induced response protein 1	IPR001107: Band 7 domain	0
TraesCS4D02G232700	-3.68918	-0.621234	-5.99957	1.19536e-05	0.00378595	2.43009	Glutamate decarboxylase	IPR002129: Pyridoxal phosphate-dependent decarboxylase; IPR010107: Glutamate decarboxylase; IPR015421: Pyridoxal phosphate-dependent transferase, major region, subdomain 1; IPR015422: Pyridoxal phosphate-dependent transferase, subdomain 2; IPR015424: Pyridoxal phosphate-dependent transferase	GO:0003824 MF: catalytic activity;GO:0004351 MF: glutamate decarboxylase activity;GO:0006536 BP: glutamate metabolic process;GO:0016831 MF: carboxy-lyase activity;GO:0019752 BP: carboxylic acid metabolic process;GO:0030170 MF: pyridoxal phosphate binding
TraesCS6A02G132200	-3.67283	4.19996	-6.56969	3.84053e-06	0.00226585	4.56864	Lipoxygenase	IPR001024: PLAT/LH2 domain; IPR001246: Lipoxygenase, plant; IPR013819: Lipoxygenase, C-terminal; IPR020834: Lipoxygenase, conserved site; IPR027433: Lipoxygenase, domain 3	GO:0005515 MF: protein binding;GO:0016491 MF: oxidoreductase activity;GO:0016702 MF: oxidoreductase activity, acting on single donors with incorporation of molecular oxygen, incorporation of two atoms of oxygen;GO:0046872 MF: metal ion binding;GO:0055114 BP: oxidation-reduction process
TraesCS2D02G349400	-3.65903	1.25409	-5.66719	2.36317e-05	0.00522533	2.647	Chitinase	IPR000726: Glycoside hydrolase, family 19, catalytic; IPR016283: Glycoside hydrolase, family 19; IPR023346: Lysozyme-like domain	GO:0004568 MF: chitinase activity;GO:0005975 BP: carbohydrate metabolic process;GO:0006032 BP: chitin catabolic process;GO:0016998 BP: cell wall macromolecule catabolic process
TraesCS5A02G294700	-3.65817	1.51304	-5.88335	1.51461e-05	0.00429149	2.87731	Kinase family protein	IPR000719: Protein kinase domain; IPR003613: U box domain; IPR006016: UspA; IPR008271: Serine/threonine-protein kinase, active site; IPR011009: Protein kinase-like domain; IPR013083: Zinc finger, RING/FYVE/PHD-type; IPR014729: Rossmann-like alpha/beta/alpha sandwich fold	GO:0004672 MF: protein kinase activity;GO:0004842 MF: ubiquitin-protein transferase activity;GO:0005524 MF: ATP binding;GO:0006468 BP: protein phosphorylation;GO:0006950 BP: response to stress;GO:0016567 BP: protein ubiquitination
TraesCS2A02G451500	-3.64162	-1.36935	-5.21525	6.10058e-05	0.00854398	1.43614	Multidrug resistance protein ABC transporter family	IPR003439: ABC transporter-like; IPR003593: AAA+ ATPase domain; IPR011527: ABC transporter type 1, transmembrane domain; IPR017871: ABC transporter, conserved site; IPR027417: P-loop containing nucleoside triphosphate hydrolase	GO:0005524 MF: ATP binding;GO:0006810 BP: transport;GO:0016021 CC: integral component of membrane;GO:0016887 MF: ATPase activity;GO:0042626 MF: ATPase activity, coupled to transmembrane movement of substances;GO:0055085 BP: transmembrane transport
TraesCS1A02G146000	-3.492	3.65538	-5.91115	1.431e-05	0.00412757	3.29156	Hypersensitive-induced response protein 1	IPR001107: Band 7 domain	0
TraesCS2A02G350900	-3.45078	3.30872	-7.49475	6.68155e-07	0.00111646	6.17745	Chitinase	IPR000726: Glycoside hydrolase, family 19, catalytic; IPR016283: Glycoside hydrolase, family 19; IPR023346: Lysozyme-like domain	GO:0004568 MF: chitinase activity;GO:0005975 BP: carbohydrate metabolic process;GO:0006032 BP: chitin catabolic process;GO:0016998 BP: cell wall macromolecule catabolic process
TraesCS7A02G394100	-3.3894	3.12427	-6.53134	4.13971e-06	0.00230577	4.46242	Cellulose synthase-like protein	IPR029044: Nucleotide-diphospho-sugar transferases	0
TraesCS2B02G521200	-3.38932	1.29437	-6.6461	3.30937e-06	0.00219679	3.94707	Cysteine/histidine-rich C1 domain protein	0	0
TraesCS2B02G521300	-3.38276	4.12727	-7.80506	3.81344e-07	0.00087996	6.73325	Cysteine/Histidine-rich C1 domain family protein	IPR004146: DC1	0
TraesCS2D02G547300	-3.36549	-0.416214	-5.66923	2.35322e-05	0.00522533	1.13309	RING/U-box superfamily protein	IPR001841: Zinc finger, RING-type; IPR002867: IBR domain; IPR013083: Zinc finger, RING/FYVE/PHD-type; IPR017907: Zinc finger, RING-type, conserved site; IPR018957: Zinc finger, C3HC4 RING-type	GO:0005515 MF: protein binding;GO:0008270 MF: zinc ion binding;GO:0046872 MF: metal ion binding
TraesCS1A02G430200	-3.32919	1.75224	-5.25616	5.59329e-05	0.00836542	1.83578	ATP-dependent zinc metalloprotease FtsH	IPR003593: AAA+ ATPase domain; IPR003959: ATPase, AAA-type, core; IPR003960: ATPase, AAA-type, conserved site; IPR025753: AAA-type ATPase, N-terminal domain; IPR027417: P-loop containing nucleoside triphosphate hydrolase	GO:0005524 MF: ATP binding
TraesCS3A02G482200	-3.30213	3.74357	-6.89442	2.0513e-06	0.00162954	5.16511	Beta-1,3-glucanase	IPR000490: Glycoside hydrolase family 17; IPR017853: Glycoside hydrolase superfamily	GO:0004553 MF: hydrolase activity, hydrolyzing O-glycosyl compounds;GO:0005975 BP: carbohydrate metabolic process
TraesCS1D02G453800	-3.25933	2.02735	-5.50052	3.34331e-05	0.00648041	2.42414	Receptor protein kinase, putative	IPR000719: Protein kinase domain; IPR001611: Leucine-rich repeat; IPR003591: Leucine-rich repeat, typical subtype; IPR008266: Tyrosine-protein kinase, active site; IPR011009: Protein kinase-like domain; IPR013210: Leucine-rich repeat-containing N-terminal, plant-type; IPR017441: Protein kinase, ATP binding site; IPR032675: Leucine-rich repeat domain, L domain-like	GO:0004672 MF: protein kinase activity;GO:0005515 MF: protein binding;GO:0005524 MF: ATP binding;GO:0006468 BP: protein phosphorylation
TraesCS3D02G090700	-3.25144	2.58433	-14.5243	2.71421e-11	1.31525e-06	14.6922	Cytochrome P450, putative	IPR001128: Cytochrome P450; IPR002403: Cytochrome P450, E-class, group IV; IPR017972: Cytochrome P450, conserved site	GO:0004497 MF: monooxygenase activity;GO:0005506 MF: iron ion binding;GO:0016705 MF: oxidoreductase activity, acting on paired donors, with incorporation or reduction of molecular oxygen;GO:0020037 MF: heme binding;GO:0055114 BP: oxidation-reduction process
TraesCS3D02G320700	-3.25047	3.64536	-6.72977	2.81417e-06	0.00199632	4.86684	Subtilisin-like protease	IPR000209: Peptidase S8/S53 domain; IPR010259: Peptidase S8 propeptide/proteinase inhibitor I9; IPR015500: Peptidase S8, subtilisin-related	GO:0004252 MF: serine-type endopeptidase activity;GO:0006508 BP: proteolysis
TraesCS5D02G327800	-3.24422	5.06147	-8.34483	1.48163e-07	0.000558135	7.69869	Purple acid phosphatase family protein	IPR004843: Calcineurin-like phosphoesterase domain, ApaH type; IPR011230: Phosphoesterase At2g46880; IPR029052: Metallo-dependent phosphatase-like	GO:0016787 MF: hydrolase activity
TraesCS5A02G214800	-3.22725	4.4146	-6.96325	1.7993e-06	0.00152436	5.27035	Cytochrome P450	IPR001128: Cytochrome P450; IPR002401: Cytochrome P450, E-class, group I; IPR017972: Cytochrome P450, conserved site	GO:0005506 MF: iron ion binding;GO:0016705 MF: oxidoreductase activity, acting on paired donors, with incorporation or reduction of molecular oxygen;GO:0020037 MF: heme binding;GO:0055114 BP: oxidation-reduction process
TraesCS4A02G174100	-3.20452	1.80102	-5.57078	2.8872e-05	0.00593172	2.4043	Zinc finger protein, putative	IPR013083: Zinc finger, RING/FYVE/PHD-type; IPR013087: Zinc finger C2H2-type	GO:0003676 MF: nucleic acid binding
TraesCS5A02G321000	-3.20207	3.84811	-6.12501	9.27675e-06	0.00341295	3.71993	Purple acid phosphatase	IPR004843: Calcineurin-like phosphoesterase domain, ApaH type; IPR011230: Phosphoesterase At2g46880; IPR029052: Metallo-dependent phosphatase-like	GO:0016787 MF: hydrolase activity
TraesCS5A02G214600	-3.19237	4.8999	-7.71584	4.47486e-07	0.000903735	6.62498	Cytochrome P450	IPR001128: Cytochrome P450; IPR002401: Cytochrome P450, E-class, group I; IPR017972: Cytochrome P450, conserved site	GO:0005506 MF: iron ion binding;GO:0016705 MF: oxidoreductase activity, acting on paired donors, with incorporation or reduction of molecular oxygen;GO:0020037 MF: heme binding;GO:0055114 BP: oxidation-reduction process
TraesCS2A02G493400	-3.19014	5.72736	-7.42515	7.59062e-07	0.00116546	6.1128	Cysteine/histidine-rich C1 domain protein	0	0
TraesCS5B02G152600	-3.17258	-0.689086	-5.58042	2.82981e-05	0.00586012	1.73618	Asparagine synthetase	IPR001962: Asparagine synthase; IPR006426: Asparagine synthase, glutamine-hydrolyzing; IPR014729: Rossmann-like alpha/beta/alpha sandwich fold; IPR017932: Glutamine amidotransferase type 2 domain; IPR029055: Nucleophile aminohydrolases, N-terminal	GO:0004066 MF: asparagine synthase (glutamine-hydrolyzing) activity;GO:0006529 BP: asparagine biosynthetic process
TraesCS5B02G209100	-3.14146	6.44391	-8.44307	1.25244e-07	0.000558135	7.87727	Cytochrome P450	IPR001128: Cytochrome P450; IPR002401: Cytochrome P450, E-class, group I; IPR017972: Cytochrome P450, conserved site	GO:0005506 MF: iron ion binding;GO:0016705 MF: oxidoreductase activity, acting on paired donors, with incorporation or reduction of molecular oxygen;GO:0020037 MF: heme binding;GO:0055114 BP: oxidation-reduction process
TraesCS3B02G333100	-3.14096	1.88517	-8.76555	7.27619e-08	0.000391766	8.0272	Alpha-1,4-glucan-protein synthase [UDP-forming]	IPR004901: Reversibly glycosylated polypeptide family; IPR029044: Nucleotide-diphospho-sugar transferases	GO:0016866 MF: intramolecular transferase activity;GO:0030244 BP: cellulose biosynthetic process
TraesCS2A02G493200	-3.08291	2.60492	-6.55309	3.96722e-06	0.00226585	4.50386	Cysteine/histidine-rich C1 domain protein	0	0
TraesCS2A02G493300	-3.08291	2.60492	-6.55309	3.96722e-06	0.00226585	4.50386	Cysteine/histidine-rich C1 domain protein	0	0
TraesCS2A02G380800	-3.07236	4.72355	-6.2027	7.93701e-06	0.00312693	3.87575	Phenylalanine ammonia-lyase	IPR001106: Aromatic amino acid lyase; IPR005922: Phenylalanine ammonia-lyase; IPR008948: L-Aspartase-like; IPR022313: Phenylalanine/histidine ammonia-lyases, active site; IPR023144: Phenylalanine ammonia-lyase, shielding domain; IPR024083: Fumarase/histidase, N-terminal	GO:0003824 MF: catalytic activity;GO:0005737 CC: cytoplasm;GO:0006559 BP: L-phenylalanine catabolic process;GO:0016841 MF: ammonia-lyase activity
TraesCS5D02G567200	-3.03113	0.677165	-6.14665	8.88167e-06	0.00334822	3.36677	rRNA N-glycosidase	IPR001574: Ribosome-inactivating protein; IPR016138: Ribosome-inactivating protein, subdomain 1; IPR017989: Ribosome-inactivating protein type 1/2	GO:0017148 BP: negative regulation of translation;GO:0030598 MF: rRNA N-glycosylase activity
TraesCS7D02G352300	-3.02501	-0.0282233	-5.27702	5.35146e-05	0.00812918	1.47076	3'-N-debenzoyl-2'-deoxytaxol N-benzoyltransferase	IPR003480: Transferase	GO:0016747 MF: transferase activity, transferring acyl groups other than amino-acyl groups
TraesCS7A02G367000	-3.02045	1.82889	-7.26357	1.02322e-06	0.001275	5.15669	Cell surface antigen I/II	0	0
TraesCS6B02G434400	-2.99884	1.89606	-6.38543	5.51692e-06	0.00272255	3.92206	2-phosphoglycerate kinase	IPR027417: P-loop containing nucleoside triphosphate hydrolase	0
TraesCS5D02G217200	-2.97873	6.54797	-8.86862	6.13324e-08	0.000371506	8.57257	Cytochrome P450	IPR001128: Cytochrome P450; IPR002401: Cytochrome P450, E-class, group I; IPR017972: Cytochrome P450, conserved site	GO:0005506 MF: iron ion binding;GO:0016705 MF: oxidoreductase activity, acting on paired donors, with incorporation or reduction of molecular oxygen;GO:0020037 MF: heme binding;GO:0055114 BP: oxidation-reduction process
TraesCS2A02G217000	-2.9733	2.50151	-7.92417	3.08531e-07	0.000831399	6.81591	Protein kinase	IPR000719: Protein kinase domain; IPR001245: Serine-threonine/tyrosine-protein kinase, catalytic domain; IPR002902: Gnk2-homologous domain; IPR008271: Serine/threonine-protein kinase, active site; IPR011009: Protein kinase-like domain; IPR017441: Protein kinase, ATP binding site	GO:0004672 MF: protein kinase activity;GO:0005524 MF: ATP binding;GO:0006468 BP: protein phosphorylation
TraesCS7A02G009200	-2.96504	-2.00549	-7.32749	9.08829e-07	0.00125829	4.4667	Beta-fructofuranosidase 1	IPR013189: Glycosyl hydrolase family 32, C-terminal; IPR013320: Concanavalin A-like lectin/glucanase domain; IPR023296: Glycosyl hydrolase, five-bladed beta-propellor domain	0
TraesCSU02G128200	-2.93146	3.0773	-5.77945	1.87431e-05	0.00465771	3.05992	Germin-like protein	IPR006045: Cupin 1; IPR011051: RmlC-like cupin domain; IPR014710: RmlC-like jelly roll fold; IPR019780: Germin, manganese binding site	GO:0030145 MF: manganese ion binding;GO:0045735 MF: nutrient reservoir activity
TraesCS1B02G380100	-2.91634	3.31049	-5.68112	2.29601e-05	0.00517535	2.86755	Serine/threonine-protein kinase	IPR000719: Protein kinase domain; IPR000858: S-locus glycoprotein domain; IPR001480: Bulb-type lectin domain; IPR003609: PAN/Apple domain; IPR008271: Serine/threonine-protein kinase, active site; IPR011009: Protein kinase-like domain; IPR017441: Protein kinase, ATP binding site; IPR024171: S-receptor-like serine/threonine-protein kinase	GO:0004672 MF: protein kinase activity;GO:0004674 MF: protein serine/threonine kinase activity;GO:0005524 MF: ATP binding;GO:0006468 BP: protein phosphorylation;GO:0048544 BP: recognition of pollen
TraesCS4A02G485400	-2.9105	0.475521	-5.47965	3.4926e-05	0.00656761	2.31496	Acid invertase 1	IPR001362: Glycoside hydrolase, family 32; IPR013148: Glycosyl hydrolase family 32, N-terminal; IPR013189: Glycosyl hydrolase family 32, C-terminal; IPR013320: Concanavalin A-like lectin/glucanase domain; IPR023296: Glycosyl hydrolase, five-bladed beta-propellor domain	GO:0004553 MF: hydrolase activity, hydrolyzing O-glycosyl compounds;GO:0005975 BP: carbohydrate metabolic process
TraesCSU02G176200	-2.90247	4.03008	-6.49981	4.4037e-06	0.00237105	4.43762	Cysteine/Histidine-rich C1 domain family protein	IPR004146: DC1; IPR013083: Zinc finger, RING/FYVE/PHD-type	0
TraesCS5B02G209200	-2.89091	5.56916	-6.89948	2.03158e-06	0.00162954	5.17204	Cytochrome P450	IPR001128: Cytochrome P450; IPR002401: Cytochrome P450, E-class, group I; IPR017972: Cytochrome P450, conserved site	GO:0005506 MF: iron ion binding;GO:0016705 MF: oxidoreductase activity, acting on paired donors, with incorporation or reduction of molecular oxygen;GO:0020037 MF: heme binding;GO:0055114 BP: oxidation-reduction process
TraesCS1B02G268000	-2.88442	2.26396	-5.42136	3.94678e-05	0.00690445	2.16458	Alpha/beta-Hydrolases superfamily protein	IPR013094: Alpha/beta hydrolase fold-3; IPR029058: Alpha/Beta hydrolase fold	GO:0008152 BP: metabolic process;GO:0016787 MF: hydrolase activity
TraesCS7D02G355100	-2.87358	2.92298	-5.84287	1.64546e-05	0.00438107	3.14049	ATP-binding cassette transporter subfamily A member	IPR003439: ABC transporter-like; IPR003593: AAA+ ATPase domain; IPR017871: ABC transporter, conserved site; IPR027417: P-loop containing nucleoside triphosphate hydrolase	GO:0005524 MF: ATP binding;GO:0016887 MF: ATPase activity
TraesCS2B02G398100	-2.83097	3.55601	-5.78005	1.87201e-05	0.00465771	3.04203	Phenylalanine ammonia-lyase	IPR001106: Aromatic amino acid lyase; IPR005922: Phenylalanine ammonia-lyase; IPR008948: L-Aspartase-like; IPR022313: Phenylalanine/histidine ammonia-lyases, active site; IPR023144: Phenylalanine ammonia-lyase, shielding domain; IPR024083: Fumarase/histidase, N-terminal	GO:0003824 MF: catalytic activity;GO:0005737 CC: cytoplasm;GO:0006559 BP: L-phenylalanine catabolic process;GO:0016841 MF: ammonia-lyase activity
TraesCS6D02G026200	-2.82562	3.52049	-7.611	5.40732e-07	0.0010078	6.41326	Sphingoid base hydroxylase 2	IPR006694: Fatty acid hydroxylase	GO:0005506 MF: iron ion binding;GO:0008610 BP: lipid biosynthetic process;GO:0016491 MF: oxidoreductase activity;GO:0055114 BP: oxidation-reduction process
TraesCS6A02G378900	-2.76245	2.46533	-5.63052	2.5499e-05	0.00546739	2.76838	Receptor kinase 2	IPR000719: Protein kinase domain; IPR002902: Gnk2-homologous domain; IPR008271: Serine/threonine-protein kinase, active site; IPR011009: Protein kinase-like domain; IPR017441: Protein kinase, ATP binding site	GO:0004672 MF: protein kinase activity;GO:0005524 MF: ATP binding;GO:0006468 BP: protein phosphorylation
TraesCS5B02G276500	-2.76113	4.3671	-5.61873	2.61311e-05	0.00557823	2.65198	Calcium-transporting ATPase	IPR001757: P-type ATPase; IPR004014: Cation-transporting P-type ATPase, N-terminal; IPR006068: Cation-transporting P-type ATPase, C-terminal; IPR006408: P-type ATPase, subfamily IIB; IPR008250: P-type ATPase, A domain; IPR018303: P-type ATPase, phosphorylation site; IPR023214: HAD-like domain; IPR023298: P-type ATPase, transmembrane domain; IPR023299: P-type ATPase, cytoplasmic domain N; IPR02475…	GO:0000166 MF: nucleotide binding;GO:0005388 MF: calcium-transporting ATPase activity;GO:0005516 MF: calmodulin binding;GO:0005524 MF: ATP binding;GO:0016020 CC: membrane;GO:0016021 CC: integral component of membrane;GO:0046872 MF: metal ion binding;GO:0070588 BP: calcium ion transmembrane transport
TraesCS7B02G498100	-2.76069	6.41936	-6.9249	1.93547e-06	0.00158964	5.18244	Chaperone protein dnaJ	IPR001623: DnaJ domain	0
TraesCS7B02G079500	-2.74827	0.105319	-6.3383	6.05695e-06	0.00274436	3.71747	12-oxophytodienoate reductase-like protein	IPR001155: NADH:flavin oxidoreductase/NADH oxidase, N-terminal; IPR013785: Aldolase-type TIM barrel	GO:0003824 MF: catalytic activity;GO:0010181 MF: FMN binding;GO:0016491 MF: oxidoreductase activity;GO:0055114 BP: oxidation-reduction process
TraesCS2A02G350800	-2.748	2.97266	-6.3613	5.78692e-06	0.00272255	4.1707	Chitinase	IPR000726: Glycoside hydrolase, family 19, catalytic; IPR001002: Chitin-binding, type 1; IPR016283: Glycoside hydrolase, family 19; IPR018371: Chitin-binding, type 1, conserved site; IPR023346: Lysozyme-like domain	GO:0004568 MF: chitinase activity;GO:0005975 BP: carbohydrate metabolic process;GO:0006032 BP: chitin catabolic process;GO:0008061 MF: chitin binding;GO:0016998 BP: cell wall macromolecule catabolic process
TraesCS5D02G284100	-2.73098	4.28323	-5.77433	1.89418e-05	0.00465929	2.97529	Calcium-transporting ATPase	IPR001757: P-type ATPase; IPR004014: Cation-transporting P-type ATPase, N-terminal; IPR006068: Cation-transporting P-type ATPase, C-terminal; IPR006408: P-type ATPase, subfamily IIB; IPR008250: P-type ATPase, A domain; IPR018303: P-type ATPase, phosphorylation site; IPR023214: HAD-like domain; IPR023298: P-type ATPase, transmembrane domain; IPR023299: P-type ATPase, cytoplasmic domain N; IPR02475…	GO:0000166 MF: nucleotide binding;GO:0005388 MF: calcium-transporting ATPase activity;GO:0005516 MF: calmodulin binding;GO:0005524 MF: ATP binding;GO:0016020 CC: membrane;GO:0016021 CC: integral component of membrane;GO:0046872 MF: metal ion binding;GO:0070588 BP: calcium ion transmembrane transport
TraesCS2B02G203100	-2.72257	2.40049	-6.26734	6.97517e-06	0.00299103	3.81065	RB-like protein	IPR013181: Protein of unknown function DUF1719	0
TraesCS2D02G377200	-2.70008	6.89234	-8.42874	1.28344e-07	0.000558135	7.85372	Phenylalanine ammonia-lyase	IPR001106: Aromatic amino acid lyase; IPR005922: Phenylalanine ammonia-lyase; IPR008948: L-Aspartase-like; IPR022313: Phenylalanine/histidine ammonia-lyases, active site; IPR023144: Phenylalanine ammonia-lyase, shielding domain; IPR024083: Fumarase/histidase, N-terminal	GO:0003824 MF: catalytic activity;GO:0005737 CC: cytoplasm;GO:0006559 BP: L-phenylalanine catabolic process;GO:0016841 MF: ammonia-lyase activity
TraesCS5B02G321500	-2.68978	2.01415	-6.41388	5.21535e-06	0.00263824	4.00881	Inactive purple acid phosphatase-like protein	IPR004843: Calcineurin-like phosphoesterase domain, ApaH type; IPR011230: Phosphoesterase At2g46880; IPR029052: Metallo-dependent phosphatase-like	GO:0016787 MF: hydrolase activity
TraesCS5D02G217400	-2.66802	6.41614	-8.90956	5.73291e-08	0.000371506	8.63874	Cytochrome P450	IPR001128: Cytochrome P450; IPR002401: Cytochrome P450, E-class, group I; IPR017972: Cytochrome P450, conserved site	GO:0005506 MF: iron ion binding;GO:0016705 MF: oxidoreductase activity, acting on paired donors, with incorporation or reduction of molecular oxygen;GO:0020037 MF: heme binding;GO:0055114 BP: oxidation-reduction process
TraesCS1A02G435100	-2.65951	2.66333	-5.66533	2.37231e-05	0.00522533	2.76944	Calmodulin, putative	IPR002048: EF-hand domain; IPR011992: EF-hand domain pair; IPR018247: EF-Hand 1, calcium-binding site	GO:0005509 MF: calcium ion binding
TraesCS1D02G194200	-2.65851	-0.481334	-5.21037	6.16409e-05	0.00858136	1.67994	NAC domain-containing protein	IPR003441: NAC domain	GO:0003677 MF: DNA binding;GO:0006355 BP: regulation of transcription, DNA-templated
TraesCS3B02G246300	-2.65412	2.0061	-6.56701	3.86074e-06	0.00226585	4.49086	ATP-dependent zinc metalloprotease FtsH	IPR003593: AAA+ ATPase domain; IPR003959: ATPase, AAA-type, core; IPR003960: ATPase, AAA-type, conserved site; IPR025753: AAA-type ATPase, N-terminal domain; IPR027417: P-loop containing nucleoside triphosphate hydrolase	GO:0005524 MF: ATP binding
TraesCS2B02G355600	-2.62357	0.321764	-6.04745	1.08485e-05	0.00366976	2.68442	NAC domain protein,	IPR003441: NAC domain	GO:0003677 MF: DNA binding;GO:0006355 BP: regulation of transcription, DNA-templated
TraesCS7D02G087400	-2.61606	3.39332	-6.14037	8.9945e-06	0.00335273	3.73432	Wall-associated receptor kinase-like protein	IPR000152: EGF-type aspartate/asparagine hydroxylation site; IPR000742: EGF-like domain; IPR001881: EGF-like calcium-binding domain; IPR018097: EGF-like calcium-binding, conserved site; IPR025287: Wall-associated receptor kinase, galacturonan-binding domain	GO:0005509 MF: calcium ion binding;GO:0005515 MF: protein binding;GO:0030247 MF: polysaccharide binding
TraesCS6A02G404900	-2.61439	5.09508	-7.01391	1.63447e-06	0.00152436	5.38815	transmembrane protein, putative (DUF594)	IPR007658: Protein of unknown function DUF594; IPR025315: Domain of unknown function DUF4220	0
TraesCS7B02G296000	-2.60962	4.97224	-6.36678	5.72445e-06	0.00272255	4.15656	Cellulose synthase-like protein	IPR029044: Nucleotide-diphospho-sugar transferases	0
TraesCS5A02G276700	-2.60794	7.06688	-6.55659	3.94017e-06	0.00226585	4.47243	Calcium-transporting ATPase	IPR001757: P-type ATPase; IPR004014: Cation-transporting P-type ATPase, N-terminal; IPR006068: Cation-transporting P-type ATPase, C-terminal; IPR008250: P-type ATPase, A domain; IPR018303: P-type ATPase, phosphorylation site; IPR023214: HAD-like domain; IPR023298: P-type ATPase, transmembrane domain; IPR023299: P-type ATPase, cytoplasmic domain N	GO:0000166 MF: nucleotide binding;GO:0016021 CC: integral component of membrane;GO:0046872 MF: metal ion binding
TraesCS7A02G127100	-2.60557	2.01032	-5.7435	2.01837e-05	0.00481591	2.95744	Serine/threonine-protein kinase	IPR000719: Protein kinase domain; IPR000858: S-locus glycoprotein domain; IPR001480: Bulb-type lectin domain; IPR003609: PAN/Apple domain; IPR008271: Serine/threonine-protein kinase, active site; IPR011009: Protein kinase-like domain; IPR017441: Protein kinase, ATP binding site; IPR024171: S-receptor-like serine/threonine-protein kinase	GO:0004672 MF: protein kinase activity;GO:0004674 MF: protein serine/threonine kinase activity;GO:0005524 MF: ATP binding;GO:0006468 BP: protein phosphorylation;GO:0048544 BP: recognition of pollen
TraesCS3B02G356500	-2.58168	-0.0262491	-7.01182	1.64096e-06	0.00152436	4.96571	Disulfide isomerase	IPR004146: DC1; IPR012336: Thioredoxin-like fold; IPR013766: Thioredoxin domain	GO:0045454 BP: cell redox homeostasis
TraesCS7D02G465900	-2.5804	5.33301	-7.0102	1.64598e-06	0.00152436	5.34662	Pleiotropic drug resistance ABC transporter	IPR003439: ABC transporter-like; IPR003593: AAA+ ATPase domain; IPR013525: ABC-2 type transporter; IPR027417: P-loop containing nucleoside triphosphate hydrolase	GO:0005524 MF: ATP binding;GO:0016020 CC: membrane;GO:0016887 MF: ATPase activity
TraesCS2B02G612100	-2.57209	4.557	-5.33437	4.74037e-05	0.00767069	2.12307	Receptor kinase-like protein	IPR000719: Protein kinase domain; IPR001611: Leucine-rich repeat; IPR008271: Serine/threonine-protein kinase, active site; IPR011009: Protein kinase-like domain; IPR017441: Protein kinase, ATP binding site; IPR032675: Leucine-rich repeat domain, L domain-like	GO:0004672 MF: protein kinase activity;GO:0005515 MF: protein binding;GO:0005524 MF: ATP binding;GO:0006468 BP: protein phosphorylation
TraesCS5D02G085200	-2.56436	3.09415	-5.76238	1.94137e-05	0.00472738	3.00171	Phosphatase 2C family protein	IPR000222: PPM-type phosphatase, divalent cation binding; IPR001932: PPM-type phosphatase domain	GO:0003824 MF: catalytic activity;GO:0043169 MF: cation binding
TraesCS3D02G218100	-2.54048	3.18418	-7.19488	1.16297e-06	0.00135701	5.6851	ATP-dependent zinc metalloprotease FtsH	IPR003593: AAA+ ATPase domain; IPR003959: ATPase, AAA-type, core; IPR003960: ATPase, AAA-type, conserved site; IPR025753: AAA-type ATPase, N-terminal domain; IPR027417: P-loop containing nucleoside triphosphate hydrolase	GO:0005524 MF: ATP binding
TraesCS2B02G605000	-2.52256	3.54805	-6.24044	7.35993e-06	0.00302244	3.93552	C2 calcium/lipid-binding and GRAM domain protein	IPR000008: C2 domain; IPR013583: Phosphoribosyltransferase C-terminal	GO:0005515 MF: protein binding
TraesCS1D02G359400	-2.51696	1.6239	-7.03065	1.58353e-06	0.00152436	5.0988	Cytochrome P450 family protein	IPR001128: Cytochrome P450; IPR002401: Cytochrome P450, E-class, group I; IPR017972: Cytochrome P450, conserved site	GO:0005506 MF: iron ion binding;GO:0016705 MF: oxidoreductase activity, acting on paired donors, with incorporation or reduction of molecular oxygen;GO:0020037 MF: heme binding;GO:0055114 BP: oxidation-reduction process
TraesCS1A02G098900	-2.51004	2.4369	-6.6631	3.20196e-06	0.00218536	4.70502	CCR4-NOT transcription complex subunit 1	IPR032191: CCR4-NOT transcription complex subunit 1, CAF1-binding domain	0
TraesCS5B02G565600	-2.50306	6.31253	-5.67883	2.3069e-05	0.00517535	2.71789	carboxyl-terminal peptidase, putative (DUF239)	IPR004314: Neprosin; IPR025521: Neprosin activation peptide	0
TraesCS1D02G441600	-2.49942	4.92843	-6.72554	2.83725e-06	0.00199632	4.84003	Ubiquitin carboxyl-terminal hydrolase-related protein	IPR001394: Peptidase C19, ubiquitin carboxyl-terminal hydrolase; IPR007658: Protein of unknown function DUF594; IPR018200: Ubiquitin specific protease, conserved site; IPR025315: Domain of unknown function DUF4220; IPR028889: Ubiquitin specific protease domain	GO:0006511 BP: ubiquitin-dependent protein catabolic process;GO:0016579 BP: protein deubiquitination;GO:0036459 MF: thiol-dependent ubiquitinyl hydrolase activity
TraesCS7A02G153100	-2.48409	4.57012	-5.40328	4.09974e-05	0.00704616	2.24457	Glutamate receptor	IPR001320: Ionotropic glutamate receptor	GO:0004970 MF: ionotropic glutamate receptor activity;GO:0016020 CC: membrane
TraesCS1D02G142700	-2.47147	5.39485	-7.87055	3.39336e-07	0.000831399	6.90831	3-ketoacyl-CoA thiolase	IPR002155: Thiolase; IPR016039: Thiolase-like; IPR020610: Thiolase, active site; IPR020613: Thiolase, conserved site; IPR020615: Thiolase, acyl-enzyme intermediate active site; IPR020616: Thiolase, N-terminal; IPR020617: Thiolase, C-terminal	GO:0003824 MF: catalytic activity;GO:0008152 BP: metabolic process;GO:0016747 MF: transferase activity, transferring acyl groups other than amino-acyl groups
TraesCS1B02G125800	-2.46921	2.00885	-5.15089	6.99598e-05	0.00923736	1.65129	Pre-mRNA-splicing factor cwc26	0	0
TraesCS2D02G598200	-2.46273	4.30404	-6.61735	3.49974e-06	0.00226121	4.65463	C2 calcium/lipid-binding and GRAM domain protein	IPR000008: C2 domain; IPR013583: Phosphoribosyltransferase C-terminal	GO:0005515 MF: protein binding
TraesCS3D02G475200	-2.45277	5.2377	-5.08311	8.08524e-05	0.00994293	1.49472	Beta-1,3-glucanase	IPR000490: Glycoside hydrolase family 17; IPR017853: Glycoside hydrolase superfamily	GO:0004553 MF: hydrolase activity, hydrolyzing O-glycosyl compounds;GO:0005975 BP: carbohydrate metabolic process
TraesCS7B02G363500	-2.44562	3.80866	-6.15044	8.81415e-06	0.00334822	3.76344	Leucine-rich repeat receptor-like protein kinase family protein	IPR001611: Leucine-rich repeat; IPR003591: Leucine-rich repeat, typical subtype; IPR013210: Leucine-rich repeat-containing N-terminal, plant-type; IPR032675: Leucine-rich repeat domain, L domain-like	GO:0005515 MF: protein binding
TraesCS7D02G389500	-2.42956	6.2868	-5.8016	1.79087e-05	0.00456812	2.98055	Cellulose synthase-like protein	IPR029044: Nucleotide-diphospho-sugar transferases	0
TraesCS2D02G538500	-2.41327	4.55603	-6.98973	1.7111e-06	0.00152436	5.33607	Serine/threonine-protein kinase	IPR000719: Protein kinase domain; IPR000858: S-locus glycoprotein domain; IPR001245: Serine-threonine/tyrosine-protein kinase, catalytic domain; IPR001480: Bulb-type lectin domain; IPR003609: PAN/Apple domain; IPR008271: Serine/threonine-protein kinase, active site; IPR011009: Protein kinase-like domain; IPR017441: Protein kinase, ATP binding site; IPR024171: S-receptor-like serine/threonine-prot…	GO:0004672 MF: protein kinase activity;GO:0004674 MF: protein serine/threonine kinase activity;GO:0005524 MF: ATP binding;GO:0006468 BP: protein phosphorylation;GO:0048544 BP: recognition of pollen
TraesCS2D02G540000	-2.38933	2.8695	-5.65792	2.40901e-05	0.00528217	2.82261	Heavy metal transport/detoxification superfamily protein	IPR006121: Heavy metal-associated domain, HMA	GO:0030001 BP: metal ion transport;GO:0046872 MF: metal ion binding
TraesCS4A02G315100	-2.37509	3.30104	-6.11278	9.50804e-06	0.00342653	3.70341	Protein kinase	IPR000719: Protein kinase domain; IPR008271: Serine/threonine-protein kinase, active site; IPR011009: Protein kinase-like domain; IPR017441: Protein kinase, ATP binding site; IPR025287: Wall-associated receptor kinase, galacturonan-binding domain	GO:0004672 MF: protein kinase activity;GO:0005524 MF: ATP binding;GO:0006468 BP: protein phosphorylation;GO:0030247 MF: polysaccharide binding
TraesCS1B02G043400	-2.36374	4.0164	-5.80153	1.79112e-05	0.00456812	3.09732	Receptor-like protein kinase	IPR000152: EGF-type aspartate/asparagine hydroxylation site; IPR000719: Protein kinase domain; IPR000742: EGF-like domain; IPR001881: EGF-like calcium-binding domain; IPR008271: Serine/threonine-protein kinase, active site; IPR011009: Protein kinase-like domain; IPR017441: Protein kinase, ATP binding site; IPR018097: EGF-like calcium-binding, conserved site; IPR025287: Wall-associated receptor ki…	GO:0004672 MF: protein kinase activity;GO:0005509 MF: calcium ion binding;GO:0005515 MF: protein binding;GO:0005524 MF: ATP binding;GO:0006468 BP: protein phosphorylation;GO:0030247 MF: polysaccharide binding
TraesCS3B02G238300	-2.35794	2.41722	-6.80525	2.43336e-06	0.00185977	4.80301	ZmGR2c protein	0	0
TraesCS4D02G035200	-2.34599	2.28408	-5.09876	7.81915e-05	0.00981554	1.70699	Lipoxygenase	IPR001024: PLAT/LH2 domain; IPR001246: Lipoxygenase, plant; IPR013819: Lipoxygenase, C-terminal; IPR020833: Lipoxygenase, iron binding site; IPR020834: Lipoxygenase, conserved site; IPR027433: Lipoxygenase, domain 3	GO:0005515 MF: protein binding;GO:0016491 MF: oxidoreductase activity;GO:0016702 MF: oxidoreductase activity, acting on single donors with incorporation of molecular oxygen, incorporation of two atoms of oxygen;GO:0046872 MF: metal ion binding;GO:0055114 BP: oxidation-reduction process
TraesCS5D02G160300	-2.33978	4.12	-6.00656	1.17853e-05	0.00375719	3.45995	Phosphoinositide phospholipase C	IPR000008: C2 domain; IPR000909: Phosphatidylinositol-specific phospholipase C, X domain; IPR001192: Phosphoinositide phospholipase C family; IPR001711: Phospholipase C, phosphatidylinositol-specific, Y domain; IPR017946: PLC-like phosphodiesterase, TIM beta/alpha-barrel domain	GO:0004435 MF: phosphatidylinositol phospholipase C activity;GO:0005515 MF: protein binding;GO:0006629 BP: lipid metabolic process;GO:0007165 BP: signal transduction;GO:0008081 MF: phosphoric diester hydrolase activity;GO:0035556 BP: intracellular signal transduction
TraesCS1D02G256800	-2.33517	3.59569	-5.14762	7.04491e-05	0.00925555	1.78636	Alpha/beta-Hydrolases superfamily protein	IPR013094: Alpha/beta hydrolase fold-3; IPR029058: Alpha/Beta hydrolase fold	GO:0008152 BP: metabolic process;GO:0016787 MF: hydrolase activity
TraesCS4A02G384700	-2.33029	5.15151	-9.20927	3.51883e-08	0.000284192	9.05227	Cytochrome P450	IPR001128: Cytochrome P450; IPR002401: Cytochrome P450, E-class, group I; IPR017972: Cytochrome P450, conserved site	GO:0005506 MF: iron ion binding;GO:0016705 MF: oxidoreductase activity, acting on paired donors, with incorporation or reduction of molecular oxygen;GO:0020037 MF: heme binding;GO:0055114 BP: oxidation-reduction process
TraesCS5A02G052900	-2.32064	4.9337	-5.56303	2.93421e-05	0.00596085	2.60422	Receptor-like protein kinase	IPR000719: Protein kinase domain; IPR000742: EGF-like domain; IPR001245: Serine-threonine/tyrosine-protein kinase, catalytic domain; IPR001881: EGF-like calcium-binding domain; IPR008271: Serine/threonine-protein kinase, active site; IPR009030: Growth factor receptor cysteine-rich domain; IPR011009: Protein kinase-like domain; IPR017441: Protein kinase, ATP binding site; IPR018097: EGF-like calci…	GO:0004672 MF: protein kinase activity;GO:0005509 MF: calcium ion binding;GO:0005515 MF: protein binding;GO:0005524 MF: ATP binding;GO:0006468 BP: protein phosphorylation;GO:0030247 MF: polysaccharide binding
TraesCS2A02G090600	-2.30875	1.76432	-5.43716	3.81803e-05	0.00685237	2.29951	Lectin receptor kinase	IPR000719: Protein kinase domain; IPR001220: Legume lectin domain; IPR008271: Serine/threonine-protein kinase, active site; IPR011009: Protein kinase-like domain; IPR013320: Concanavalin A-like lectin/glucanase domain; IPR017441: Protein kinase, ATP binding site	GO:0004672 MF: protein kinase activity;GO:0005524 MF: ATP binding;GO:0006468 BP: protein phosphorylation;GO:0030246 MF: carbohydrate binding
TraesCS1D02G367800	-2.30528	3.82815	-5.45429	3.6832e-05	0.0067098	2.38216	Serine/threonine-protein kinase	IPR000719: Protein kinase domain; IPR000858: S-locus glycoprotein domain; IPR001480: Bulb-type lectin domain; IPR003609: PAN/Apple domain; IPR008271: Serine/threonine-protein kinase, active site; IPR011009: Protein kinase-like domain; IPR017441: Protein kinase, ATP binding site; IPR024171: S-receptor-like serine/threonine-protein kinase	GO:0004672 MF: protein kinase activity;GO:0004674 MF: protein serine/threonine kinase activity;GO:0005524 MF: ATP binding;GO:0006468 BP: protein phosphorylation;GO:0048544 BP: recognition of pollen
TraesCS4D02G089200	-2.30447	6.10769	-5.29815	5.11739e-05	0.00793101	1.96462	receptor kinase 1	IPR000719: Protein kinase domain; IPR008271: Serine/threonine-protein kinase, active site; IPR011009: Protein kinase-like domain; IPR017441: Protein kinase, ATP binding site	GO:0004672 MF: protein kinase activity;GO:0005524 MF: ATP binding;GO:0006468 BP: protein phosphorylation
TraesCS1B02G361500	-2.30086	3.27428	-7.33758	8.92012e-07	0.00125829	5.92481	Glycosyltransferase	IPR002213: UDP-glucuronosyl/UDP-glucosyltransferase	GO:0008152 BP: metabolic process;GO:0016758 MF: transferase activity, transferring hexosyl groups
TraesCS3A02G495300	-2.30056	3.10937	-5.19223	6.40648e-05	0.00881947	1.90187	NAD kinase	IPR002504: NAD kinase; IPR016064: NAD kinase/diacylglycerol kinase-like domain; IPR017437: ATP-NAD kinase, PpnK-type, all-beta; IPR017438: Inorganic polyphosphate/ATP-NAD kinase, domain 1	GO:0003951 MF: NAD+ kinase activity;GO:0006741 BP: NADP biosynthetic process;GO:0008152 BP: metabolic process;GO:0019674 BP: NAD metabolic process
TraesCS7A02G425900	-2.29492	5.37019	-6.1543	8.7462e-06	0.00334822	3.73169	Protein kinase family protein	IPR000719: Protein kinase domain; IPR000742: EGF-like domain; IPR001881: EGF-like calcium-binding domain; IPR008271: Serine/threonine-protein kinase, active site; IPR011009: Protein kinase-like domain; IPR018097: EGF-like calcium-binding, conserved site; IPR025287: Wall-associated receptor kinase, galacturonan-binding domain	GO:0004672 MF: protein kinase activity;GO:0005509 MF: calcium ion binding;GO:0005515 MF: protein binding;GO:0005524 MF: ATP binding;GO:0006468 BP: protein phosphorylation;GO:0030247 MF: polysaccharide binding
TraesCS6D02G189800	-2.28275	2.23136	-5.9016	1.45919e-05	0.00417794	3.23835	Serine/threonine-protein kinase	IPR000719: Protein kinase domain; IPR001480: Bulb-type lectin domain; IPR008271: Serine/threonine-protein kinase, active site; IPR011009: Protein kinase-like domain; IPR017441: Protein kinase, ATP binding site; IPR024171: S-receptor-like serine/threonine-protein kinase	GO:0004672 MF: protein kinase activity;GO:0004674 MF: protein serine/threonine kinase activity;GO:0005524 MF: ATP binding;GO:0006468 BP: protein phosphorylation
TraesCS1A02G322900	-2.25571	2.55978	-5.29928	5.10527e-05	0.00793101	2.03899	NB-ARC domain-containing disease resistance protein	IPR027417: P-loop containing nucleoside triphosphate hydrolase	0
TraesCS3D02G298600	-2.24547	3.35198	-9.5164	2.15749e-08	0.000261369	9.49126	Alpha-1,4-glucan-protein synthase [UDP-forming]	IPR004901: Reversibly glycosylated polypeptide family; IPR029044: Nucleotide-diphospho-sugar transferases	GO:0016866 MF: intramolecular transferase activity;GO:0030244 BP: cellulose biosynthetic process
TraesCS7A02G173900	-2.24312	5.15151	-5.60759	2.67432e-05	0.00565905	2.64712	Receptor-like kinase	IPR000719: Protein kinase domain; IPR008271: Serine/threonine-protein kinase, active site; IPR011009: Protein kinase-like domain; IPR017441: Protein kinase, ATP binding site	GO:0004672 MF: protein kinase activity;GO:0005524 MF: ATP binding;GO:0006468 BP: protein phosphorylation
TraesCS7D02G231800	-2.23968	5.7874	-6.23415	7.45304e-06	0.00303495	3.88671	Phospholipid-transporting ATPase	IPR001757: P-type ATPase; IPR006539: P-type ATPase, subfamily IV; IPR008250: P-type ATPase, A domain; IPR018303: P-type ATPase, phosphorylation site; IPR023214: HAD-like domain; IPR023299: P-type ATPase, cytoplasmic domain N; IPR032630: P-type ATPase, C-terminal; IPR032631: P-type ATPase, N-terminal	GO:0000166 MF: nucleotide binding;GO:0000287 MF: magnesium ion binding;GO:0004012 MF: phospholipid-translocating ATPase activity;GO:0005524 MF: ATP binding;GO:0015914 BP: phospholipid transport;GO:0016021 CC: integral component of membrane;GO:0046872 MF: metal ion binding
TraesCS2D02G582600	-2.22656	2.06972	-5.83006	1.68925e-05	0.00442474	3.12231	Kinase, putative	IPR000719: Protein kinase domain; IPR001220: Legume lectin domain; IPR008271: Serine/threonine-protein kinase, active site; IPR011009: Protein kinase-like domain; IPR013320: Concanavalin A-like lectin/glucanase domain; IPR017441: Protein kinase, ATP binding site; IPR019825: Legume lectin, beta chain, Mn/Ca-binding site	GO:0004672 MF: protein kinase activity;GO:0005524 MF: ATP binding;GO:0006468 BP: protein phosphorylation;GO:0030246 MF: carbohydrate binding
TraesCS7A02G164100	-2.22641	5.26866	-8.29475	1.61489e-07	0.00055896	7.63027	Plant basic secretory family protein	IPR007541: Uncharacterised protein family, basic secretory protein	0
TraesCS3A02G277100	-2.22164	1.24392	-5.56209	2.93996e-05	0.00596085	2.3608	Glucan endo-1,3-beta-glucosidase, putative	IPR000490: Glycoside hydrolase family 17; IPR012946: X8 domain; IPR017853: Glycoside hydrolase superfamily	GO:0004553 MF: hydrolase activity, hydrolyzing O-glycosyl compounds;GO:0005975 BP: carbohydrate metabolic process
TraesCS5B02G463300	-2.21611	5.5303	-6.07162	1.03312e-05	0.00360165	3.56751	Cysteine/Histidine-rich C1 domain family protein	IPR004146: DC1	0
TraesCS3B02G472400	-2.21494	1.55047	-7.06729	1.47766e-06	0.00152436	5.01431	Disease resistance protein RPM1	IPR002182: NB-ARC; IPR011991: Winged helix-turn-helix DNA-binding domain; IPR032675: Leucine-rich repeat domain, L domain-like	GO:0043531 MF: ADP binding
TraesCS7B02G057400	-2.21134	3.61579	-5.42944	3.88039e-05	0.00688777	2.33915	Glutamate receptor	IPR001320: Ionotropic glutamate receptor; IPR001638: Solute-binding protein family 3/N-terminal domain of MltF; IPR028081: Leucine-binding protein domain; IPR028082: Periplasmic binding protein-like I	GO:0004970 MF: ionotropic glutamate receptor activity;GO:0016020 CC: membrane
TraesCS3B02G347600	-2.21019	5.66918	-5.11496	7.55319e-05	0.00960663	1.55924	Insulin-degrading enzyme	IPR001431: Peptidase M16, zinc-binding site; IPR007863: Peptidase M16, C-terminal; IPR011249: Metalloenzyme, LuxS/M16 peptidase-like; IPR011765: Peptidase M16, N-terminal; IPR032632: Peptidase M16, middle/third domain	GO:0003824 MF: catalytic activity;GO:0004222 MF: metalloendopeptidase activity;GO:0006508 BP: proteolysis;GO:0046872 MF: metal ion binding
TraesCS7A02G302800	-2.20603	0.824156	-5.48457	3.45675e-05	0.00656761	2.45593	XH/XS domain protein	IPR005379: Uncharacterised domain XH; IPR005380: XS domain; IPR005381: Zinc finger-XS domain	GO:0031047 BP: gene silencing by RNA
TraesCS6D02G244400	-2.17242	5.57825	-5.65442	2.42654e-05	0.00529664	2.69318	Pectin acetylesterase	IPR004963: Pectinacetylesterase/NOTUM; IPR029058: Alpha/Beta hydrolase fold	GO:0016787 MF: hydrolase activity
TraesCS1D02G350200	-2.17229	2.36493	-5.75289	1.97969e-05	0.0047491	2.96522	Glycosyltransferase	IPR002213: UDP-glucuronosyl/UDP-glucosyltransferase	GO:0008152 BP: metabolic process;GO:0016758 MF: transferase activity, transferring hexosyl groups
TraesCS2B02G005600	-2.164	1.94588	-5.34507	4.63455e-05	0.0075872	2.20008	Leucine-rich repeat receptor-like protein kinase family protein	IPR001611: Leucine-rich repeat; IPR003591: Leucine-rich repeat, typical subtype; IPR013210: Leucine-rich repeat-containing N-terminal, plant-type; IPR032675: Leucine-rich repeat domain, L domain-like	GO:0005515 MF: protein binding
TraesCS2B02G209300	-2.15667	3.4654	-9.37462	2.70039e-08	0.000261711	9.2204	Kinase superfamily protein	IPR000719: Protein kinase domain; IPR008271: Serine/threonine-protein kinase, active site; IPR011009: Protein kinase-like domain; IPR017441: Protein kinase, ATP binding site	GO:0004672 MF: protein kinase activity;GO:0005524 MF: ATP binding;GO:0006468 BP: protein phosphorylation
TraesCS7B02G213000	-2.15513	5.65568	-6.47486	4.62494e-06	0.00245208	4.35738	Amino acid transporter, putative	IPR013057: Amino acid transporter, transmembrane domain	0
TraesCS4B02G092700	-2.14791	5.93589	-5.56566	2.9182e-05	0.00596085	2.52492	receptor kinase 1	IPR000719: Protein kinase domain; IPR008271: Serine/threonine-protein kinase, active site; IPR011009: Protein kinase-like domain; IPR017441: Protein kinase, ATP binding site	GO:0004672 MF: protein kinase activity;GO:0005524 MF: ATP binding;GO:0006468 BP: protein phosphorylation
TraesCS2A02G184500	-2.14763	4.08383	-5.18322	6.53047e-05	0.00888914	1.85315	Receptor-like protein kinase	IPR000719: Protein kinase domain; IPR011009: Protein kinase-like domain; IPR017441: Protein kinase, ATP binding site	GO:0004672 MF: protein kinase activity;GO:0005524 MF: ATP binding;GO:0006468 BP: protein phosphorylation
TraesCS1A02G143900	-2.14564	4.30537	-6.97214	1.76917e-06	0.00152436	5.30907	3-ketoacyl-CoA thiolase	IPR002155: Thiolase; IPR016039: Thiolase-like; IPR020610: Thiolase, active site; IPR020613: Thiolase, conserved site; IPR020615: Thiolase, acyl-enzyme intermediate active site; IPR020616: Thiolase, N-terminal; IPR020617: Thiolase, C-terminal	GO:0003824 MF: catalytic activity;GO:0008152 BP: metabolic process;GO:0016747 MF: transferase activity, transferring acyl groups other than amino-acyl groups
TraesCS7D02G418200	-2.14469	6.08678	-5.78024	1.87128e-05	0.00465771	2.95572	Protein kinase family protein	IPR000719: Protein kinase domain; IPR000742: EGF-like domain; IPR001881: EGF-like calcium-binding domain; IPR008271: Serine/threonine-protein kinase, active site; IPR009030: Growth factor receptor cysteine-rich domain; IPR011009: Protein kinase-like domain; IPR017441: Protein kinase, ATP binding site; IPR018097: EGF-like calcium-binding, conserved site; IPR025287: Wall-associated receptor kinase,…	GO:0004672 MF: protein kinase activity;GO:0005509 MF: calcium ion binding;GO:0005515 MF: protein binding;GO:0005524 MF: ATP binding;GO:0006468 BP: protein phosphorylation;GO:0030247 MF: polysaccharide binding
TraesCS5B02G304900	-2.14146	4.76957	-5.23635	5.8333e-05	0.00841279	1.93766	NBS-LRR disease resistance protein	IPR002182: NB-ARC; IPR011991: Winged helix-turn-helix DNA-binding domain; IPR027417: P-loop containing nucleoside triphosphate hydrolase; IPR032675: Leucine-rich repeat domain, L domain-like	GO:0043531 MF: ADP binding
TraesCS2D02G051800	-2.12938	4.18276	-7.15043	1.26385e-06	0.0013919	5.6156	Pleiotropic drug resistance ABC transporter	IPR003439: ABC transporter-like; IPR003593: AAA+ ATPase domain; IPR013525: ABC-2 type transporter; IPR013581: Plant PDR ABC transporter associated; IPR027417: P-loop containing nucleoside triphosphate hydrolase; IPR029481: ABC-transporter extracellular N-terminal domain	GO:0005524 MF: ATP binding;GO:0016020 CC: membrane;GO:0016887 MF: ATPase activity
TraesCS5D02G472000	-2.1271	6.05414	-7.86427	3.43142e-07	0.000831399	6.89142	Phosphate transporter protein	IPR004738: Phosphate permease; IPR005828: Major facilitator, sugar transporter-like; IPR020846: Major facilitator superfamily domain	GO:0005315 MF: inorganic phosphate transmembrane transporter activity;GO:0006817 BP: phosphate ion transport;GO:0016021 CC: integral component of membrane;GO:0022857 MF: transmembrane transporter activity;GO:0055085 BP: transmembrane transport
TraesCS1D02G211200	-2.12483	2.06971	-5.25026	5.66371e-05	0.00839869	2.01524	U-box domain-containing family protein	IPR014729: Rossmann-like alpha/beta/alpha sandwich fold	0
TraesCS1A02G207900	-2.1187	3.74925	-5.09426	7.89467e-05	0.00983445	1.67387	U-box domain-containing family protein	IPR014729: Rossmann-like alpha/beta/alpha sandwich fold	0
TraesCS5B02G043700	-2.11503	1.18949	-5.09637	7.85924e-05	0.00981554	1.61828	Peptide-N4-(N-acetyl-beta-glucosaminyl)asparagine amidase A	IPR021102: Peptide-N4-(N-acetyl-beta-glucosaminyl)asparagine amidase A	0
TraesCS3B02G388300	-2.11442	3.01477	-5.37958	4.30933e-05	0.00725075	2.25828	Plant protein 1589 of unknown function	IPR006476: Conserved hypothetical protein CHP01589, plant	0
TraesCS1D02G106700	-2.10545	2.86109	-6.2092	7.83428e-06	0.00312693	3.79177	glucan synthase-like 4	0	0
TraesCS5B02G244000	-2.0966	2.01669	-5.93692	1.35777e-05	0.00401187	3.27352	GRAM domain protein/ABA-responsive-like protein	IPR004182: GRAM domain; IPR011993: PH domain-like	0
TraesCS1B02G281200	-2.09147	4.52631	-5.74133	2.02742e-05	0.00481591	2.95811	transmembrane protein, putative (DUF1218)	IPR009606: Protein of unknown function DUF1218	0
TraesCS5B02G009000	-2.08649	4.79437	-7.69702	4.62902e-07	0.000903735	6.60605	Protein PLANT CADMIUM RESISTANCE 2	IPR006461: PLAC8 motif-containing protein	0
TraesCS4B02G382100	-2.08582	3.77043	-6.34484	5.97891e-06	0.00274436	4.14412	Leucine-rich repeat receptor-like protein kinase family protein	IPR001611: Leucine-rich repeat; IPR003591: Leucine-rich repeat, typical subtype; IPR013210: Leucine-rich repeat-containing N-terminal, plant-type; IPR032675: Leucine-rich repeat domain, L domain-like	GO:0005515 MF: protein binding
TraesCS6B02G180700	-2.07588	5.72846	-7.2328	1.08353e-06	0.00131265	5.76791	Calcium-transporting ATPase	IPR001757: P-type ATPase; IPR004014: Cation-transporting P-type ATPase, N-terminal; IPR006408: P-type ATPase, subfamily IIB; IPR008250: P-type ATPase, A domain; IPR018303: P-type ATPase, phosphorylation site; IPR023214: HAD-like domain; IPR023299: P-type ATPase, cytoplasmic domain N; IPR024750: Calcium-transporting P-type ATPase, N-terminal autoinhibitory domain	GO:0000166 MF: nucleotide binding;GO:0005388 MF: calcium-transporting ATPase activity;GO:0005516 MF: calmodulin binding;GO:0005524 MF: ATP binding;GO:0016020 CC: membrane;GO:0016021 CC: integral component of membrane;GO:0046872 MF: metal ion binding;GO:0070588 BP: calcium ion transmembrane transport
TraesCS5D02G190700	-2.05706	2.8425	-6.26166	7.05466e-06	0.00299103	3.91418	WRKY transcription factor	IPR003657: WRKY domain	GO:0003700 MF: transcription factor activity, sequence-specific DNA binding;GO:0006355 BP: regulation of transcription, DNA-templated;GO:0043565 MF: sequence-specific DNA binding
TraesCS2B02G001600	-2.05653	5.07423	-6.50549	4.35493e-06	0.00237105	4.4093	Receptor-kinase, putative	IPR000719: Protein kinase domain; IPR001611: Leucine-rich repeat; IPR003591: Leucine-rich repeat, typical subtype; IPR008271: Serine/threonine-protein kinase, active site; IPR011009: Protein kinase-like domain; IPR013210: Leucine-rich repeat-containing N-terminal, plant-type; IPR017441: Protein kinase, ATP binding site; IPR032675: Leucine-rich repeat domain, L domain-like	GO:0004672 MF: protein kinase activity;GO:0005515 MF: protein binding;GO:0005524 MF: ATP binding;GO:0006468 BP: protein phosphorylation
TraesCS3A02G215000	-2.05427	3.9184	-5.52578	3.17133e-05	0.00629821	2.47864	ATP-dependent zinc metalloprotease FtsH	IPR003593: AAA+ ATPase domain; IPR003959: ATPase, AAA-type, core; IPR003960: ATPase, AAA-type, conserved site; IPR025753: AAA-type ATPase, N-terminal domain; IPR027417: P-loop containing nucleoside triphosphate hydrolase	GO:0005524 MF: ATP binding
TraesCS4B02G382300	-2.04856	5.66669	-6.20363	7.92216e-06	0.00312693	3.79019	Cytochrome P450	IPR001128: Cytochrome P450; IPR002401: Cytochrome P450, E-class, group I; IPR017972: Cytochrome P450, conserved site	GO:0005506 MF: iron ion binding;GO:0016705 MF: oxidoreductase activity, acting on paired donors, with incorporation or reduction of molecular oxygen;GO:0020037 MF: heme binding;GO:0055114 BP: oxidation-reduction process
TraesCS1A02G166100	-2.02415	7.08127	-6.55215	3.97451e-06	0.00226585	4.46213	Plant basic secretory family protein	IPR007541: Uncharacterised protein family, basic secretory protein	0
TraesCS4D02G119400	-2.02226	2.03859	-6.59934	3.62467e-06	0.00226585	4.47399	Vacuolar sorting receptor family protein	IPR001881: EGF-like calcium-binding domain; IPR003137: PA domain; IPR018097: EGF-like calcium-binding, conserved site	GO:0005509 MF: calcium ion binding
TraesCS5B02G146500	-2.0214	1.28463	-5.96495	1.28247e-05	0.00392043	3.37268	Non-specific serine/threonine protein kinase	IPR000719: Protein kinase domain; IPR004041: NAF domain; IPR008271: Serine/threonine-protein kinase, active site; IPR011009: Protein kinase-like domain; IPR017441: Protein kinase, ATP binding site; IPR018451: NAF/FISL domain	GO:0004672 MF: protein kinase activity;GO:0005524 MF: ATP binding;GO:0006468 BP: protein phosphorylation;GO:0007165 BP: signal transduction
TraesCS4A02G193900	-2.01793	1.47329	-5.1597	6.86583e-05	0.00914023	1.78257	Vacuolar sorting receptor family protein	IPR001881: EGF-like calcium-binding domain; IPR003137: PA domain; IPR018097: EGF-like calcium-binding, conserved site	GO:0005509 MF: calcium ion binding
TraesCS5B02G015100	-2.00545	5.84035	-5.58169	2.82235e-05	0.00586012	2.53998	WAT1-related protein	0	0
TraesCS3B02G434200	-2.00382	3.37722	-5.81545	1.74065e-05	0.00448663	3.11492	Leucine-rich repeat receptor-like protein kinase	IPR001611: Leucine-rich repeat; IPR032675: Leucine-rich repeat domain, L domain-like	GO:0005515 MF: protein binding
TraesCS4B02G085100	-1.99554	3.30267	-6.53451	4.11411e-06	0.00230577	4.49346	Transmembrane protein, putative	0	0
TraesCS2B02G568000	-1.99256	3.20931	-5.40319	4.10049e-05	0.00704616	2.31739	Serine/threonine-protein kinase	IPR000719: Protein kinase domain; IPR000858: S-locus glycoprotein domain; IPR001245: Serine-threonine/tyrosine-protein kinase, catalytic domain; IPR001480: Bulb-type lectin domain; IPR003609: PAN/Apple domain; IPR008271: Serine/threonine-protein kinase, active site; IPR011009: Protein kinase-like domain; IPR017441: Protein kinase, ATP binding site; IPR024171: S-receptor-like serine/threonine-prot…	GO:0004672 MF: protein kinase activity;GO:0004674 MF: protein serine/threonine kinase activity;GO:0005524 MF: ATP binding;GO:0006468 BP: protein phosphorylation;GO:0048544 BP: recognition of pollen
TraesCS1B02G125700	-1.99107	0.974865	-5.11214	7.59879e-05	0.00963932	1.69596	CCR4-NOT transcription complex subunit 1	IPR032191: CCR4-NOT transcription complex subunit 1, CAF1-binding domain	0
TraesCS5D02G339600	-1.99092	1.99632	-6.25857	7.09829e-06	0.00299103	3.84174	Receptor protein kinase, putative	IPR000719: Protein kinase domain; IPR001245: Serine-threonine/tyrosine-protein kinase, catalytic domain; IPR001611: Leucine-rich repeat; IPR003591: Leucine-rich repeat, typical subtype; IPR008266: Tyrosine-protein kinase, active site; IPR011009: Protein kinase-like domain; IPR017441: Protein kinase, ATP binding site; IPR032675: Leucine-rich repeat domain, L domain-like	GO:0004672 MF: protein kinase activity;GO:0005515 MF: protein binding;GO:0005524 MF: ATP binding;GO:0006468 BP: protein phosphorylation
TraesCS2B02G521100	-1.98255	5.03447	-5.87773	1.53211e-05	0.00429149	3.15817	Callose synthase-like protein	IPR003440: Glycosyl transferase, family 48; IPR026899: 1,3-beta-glucan synthase subunit FKS1-like, domain-1	GO:0000148 CC: 1,3-beta-D-glucan synthase complex;GO:0003843 MF: 1,3-beta-D-glucan synthase activity;GO:0006075 BP: (1->3)-beta-D-glucan biosynthetic process;GO:0016020 CC: membrane
TraesCS7B02G364400	-1.97033	4.43417	-6.30466	6.47559e-06	0.00283926	4.05635	Disease resistance protein RPM1	IPR002182: NB-ARC; IPR011991: Winged helix-turn-helix DNA-binding domain; IPR027417: P-loop containing nucleoside triphosphate hydrolase; IPR032675: Leucine-rich repeat domain, L domain-like	GO:0043531 MF: ADP binding
TraesCS6D02G032300	-1.9698	4.26471	-5.2246	5.98066e-05	0.008474	1.90841	Protein kinase	IPR000152: EGF-type aspartate/asparagine hydroxylation site; IPR000719: Protein kinase domain; IPR000742: EGF-like domain; IPR001881: EGF-like calcium-binding domain; IPR008271: Serine/threonine-protein kinase, active site; IPR009030: Growth factor receptor cysteine-rich domain; IPR011009: Protein kinase-like domain; IPR017441: Protein kinase, ATP binding site; IPR018097: EGF-like calcium-binding…	GO:0004672 MF: protein kinase activity;GO:0005509 MF: calcium ion binding;GO:0005515 MF: protein binding;GO:0005524 MF: ATP binding;GO:0006468 BP: protein phosphorylation;GO:0030247 MF: polysaccharide binding
TraesCS2B02G241600	-1.9687	1.56802	-5.16654	6.76655e-05	0.00905784	1.7939	Receptor-like protein kinase, putative,expressed	IPR000719: Protein kinase domain; IPR002902: Gnk2-homologous domain; IPR008271: Serine/threonine-protein kinase, active site; IPR011009: Protein kinase-like domain; IPR017441: Protein kinase, ATP binding site	GO:0004672 MF: protein kinase activity;GO:0005524 MF: ATP binding;GO:0006468 BP: protein phosphorylation
TraesCS3A02G167200	-1.96744	2.9984	-5.60968	2.6627e-05	0.00565905	2.70591	WRKY transcription factor	IPR003657: WRKY domain	GO:0003700 MF: transcription factor activity, sequence-specific DNA binding;GO:0006355 BP: regulation of transcription, DNA-templated;GO:0043565 MF: sequence-specific DNA binding
TraesCS7D02G008700	-1.96243	1.22288	-6.81223	2.40094e-06	0.00185977	4.96002	Beta-fructofuranosidase 1	IPR001362: Glycoside hydrolase, family 32; IPR013148: Glycosyl hydrolase family 32, N-terminal; IPR013189: Glycosyl hydrolase family 32, C-terminal; IPR013320: Concanavalin A-like lectin/glucanase domain; IPR021792: Beta-fructofuranosidase; IPR023296: Glycosyl hydrolase, five-bladed beta-propellor domain	GO:0004553 MF: hydrolase activity, hydrolyzing O-glycosyl compounds;GO:0004564 MF: beta-fructofuranosidase activity;GO:0004575 MF: sucrose alpha-glucosidase activity;GO:0005975 BP: carbohydrate metabolic process
TraesCS5D02G256500	-1.95111	4.04854	-5.29765	5.1228e-05	0.00793101	2.07172	Protein kinase family protein	IPR000719: Protein kinase domain; IPR008271: Serine/threonine-protein kinase, active site; IPR011009: Protein kinase-like domain; IPR017441: Protein kinase, ATP binding site	GO:0004672 MF: protein kinase activity;GO:0005524 MF: ATP binding;GO:0006468 BP: protein phosphorylation
TraesCS6B02G297800	-1.95056	5.20184	-5.24707	5.7022e-05	0.00839869	1.90861	Pectin acetylesterase	IPR004963: Pectinacetylesterase/NOTUM; IPR029058: Alpha/Beta hydrolase fold	GO:0016787 MF: hydrolase activity
TraesCS1B02G161300	-1.94843	5.60477	-6.72998	2.81305e-06	0.00199632	4.82146	3-ketoacyl-CoA thiolase	IPR002155: Thiolase; IPR016039: Thiolase-like; IPR020610: Thiolase, active site; IPR020613: Thiolase, conserved site; IPR020615: Thiolase, acyl-enzyme intermediate active site; IPR020616: Thiolase, N-terminal; IPR020617: Thiolase, C-terminal	GO:0003824 MF: catalytic activity;GO:0008152 BP: metabolic process;GO:0016747 MF: transferase activity, transferring acyl groups other than amino-acyl groups
TraesCS1D02G271100	-1.93865	4.74234	-5.30364	5.05834e-05	0.00793101	2.04416	transmembrane protein, putative (DUF1218)	IPR009606: Protein of unknown function DUF1218	0
TraesCS1A02G340300	-1.9357	3.46849	-5.2634	5.50811e-05	0.00833729	1.99288	Receptor-like protein kinase	IPR000152: EGF-type aspartate/asparagine hydroxylation site; IPR000719: Protein kinase domain; IPR000742: EGF-like domain; IPR001245: Serine-threonine/tyrosine-protein kinase, catalytic domain; IPR001881: EGF-like calcium-binding domain; IPR008271: Serine/threonine-protein kinase, active site; IPR011009: Protein kinase-like domain; IPR017441: Protein kinase, ATP binding site; IPR018097: EGF-like …	GO:0004672 MF: protein kinase activity;GO:0005509 MF: calcium ion binding;GO:0005515 MF: protein binding;GO:0005524 MF: ATP binding;GO:0006468 BP: protein phosphorylation;GO:0030247 MF: polysaccharide binding
TraesCS2D02G348900	-1.93097	5.03939	-6.3634	5.76288e-06	0.00272255	4.13263	Chitinase	IPR000726: Glycoside hydrolase, family 19, catalytic; IPR001002: Chitin-binding, type 1; IPR016283: Glycoside hydrolase, family 19; IPR018371: Chitin-binding, type 1, conserved site; IPR023346: Lysozyme-like domain	GO:0004568 MF: chitinase activity;GO:0005975 BP: carbohydrate metabolic process;GO:0006032 BP: chitin catabolic process;GO:0008061 MF: chitin binding;GO:0016998 BP: cell wall macromolecule catabolic process
TraesCS2B02G369100	-1.92984	5.12529	-7.43359	7.47386e-07	0.00116546	6.13275	Chitinase	IPR000726: Glycoside hydrolase, family 19, catalytic; IPR001002: Chitin-binding, type 1; IPR016283: Glycoside hydrolase, family 19; IPR018371: Chitin-binding, type 1, conserved site; IPR023346: Lysozyme-like domain	GO:0004568 MF: chitinase activity;GO:0005975 BP: carbohydrate metabolic process;GO:0006032 BP: chitin catabolic process;GO:0008061 MF: chitin binding;GO:0016998 BP: cell wall macromolecule catabolic process
TraesCS3D02G327400	-1.91767	1.83136	-5.287	5.23961e-05	0.00804331	2.05087	Nbs-lrr resistance protein, putative	IPR002182: NB-ARC; IPR011991: Winged helix-turn-helix DNA-binding domain; IPR027417: P-loop containing nucleoside triphosphate hydrolase; IPR032675: Leucine-rich repeat domain, L domain-like	GO:0043531 MF: ADP binding
TraesCS3B02G238500	-1.91757	4.42419	-6.33806	6.05982e-06	0.00274436	4.12449	Calmodulin-binding protein	IPR000048: IQ motif, EF-hand binding site	GO:0005515 MF: protein binding
TraesCS5A02G197000	-1.91393	5.23291	-5.97969	1.24459e-05	0.00386605	3.34168	Protein kinase, putative	IPR000719: Protein kinase domain; IPR001245: Serine-threonine/tyrosine-protein kinase, catalytic domain; IPR001611: Leucine-rich repeat; IPR008271: Serine/threonine-protein kinase, active site; IPR011009: Protein kinase-like domain; IPR024788: Malectin-like carbohydrate-binding domain; IPR032675: Leucine-rich repeat domain, L domain-like	GO:0004672 MF: protein kinase activity;GO:0005515 MF: protein binding;GO:0005524 MF: ATP binding;GO:0006468 BP: protein phosphorylation
TraesCS7B02G026700	-1.90126	3.24798	-6.97518	1.75898e-06	0.00152436	5.29776	Serine/threonine-protein kinase	IPR000719: Protein kinase domain; IPR000858: S-locus glycoprotein domain; IPR001480: Bulb-type lectin domain; IPR003609: PAN/Apple domain; IPR008271: Serine/threonine-protein kinase, active site; IPR011009: Protein kinase-like domain; IPR017441: Protein kinase, ATP binding site	GO:0004672 MF: protein kinase activity;GO:0005524 MF: ATP binding;GO:0006468 BP: protein phosphorylation;GO:0048544 BP: recognition of pollen
TraesCS3D02G357200	-1.89621	2.1267	-5.381	4.29647e-05	0.00725075	2.27763	Gamma-glutamyl phosphate reductase	IPR000965: GPR domain; IPR001048: Aspartate/glutamate/uridylate kinase; IPR001057: Glutamate/acetylglutamate kinase; IPR005715: Glutamate 5-kinase/delta-1-pyrroline-5-carboxylate synthase; IPR005766: Delta l-pyrroline-5-carboxylate synthetase; IPR015590: Aldehyde dehydrogenase domain; IPR016161: Aldehyde/histidinol dehydrogenase; IPR016162: Aldehyde dehydrogenase N-terminal domain; IPR019797: Glu…	GO:0003824 MF: catalytic activity;GO:0004349 MF: glutamate 5-kinase activity;GO:0004350 MF: glutamate-5-semialdehyde dehydrogenase activity;GO:0005737 CC: cytoplasm;GO:0006561 BP: proline biosynthetic process;GO:0008152 BP: metabolic process;GO:0016491 MF: oxidoreductase activity;GO:0055114 BP: oxidation-reduction process
TraesCS7B02G261900	-1.88068	5.0909	-5.85214	1.61449e-05	0.00437066	3.13504	protein kinase family protein	IPR000719: Protein kinase domain; IPR008271: Serine/threonine-protein kinase, active site; IPR011009: Protein kinase-like domain; IPR017441: Protein kinase, ATP binding site; IPR032675: Leucine-rich repeat domain, L domain-like	GO:0004672 MF: protein kinase activity;GO:0005524 MF: ATP binding;GO:0006468 BP: protein phosphorylation
TraesCS2B02G222900	-1.87622	4.74182	-5.31208	4.96886e-05	0.00786866	2.08719	Receptor-like protein kinase	IPR000719: Protein kinase domain; IPR011009: Protein kinase-like domain; IPR017441: Protein kinase, ATP binding site	GO:0004672 MF: protein kinase activity;GO:0005524 MF: ATP binding;GO:0006468 BP: protein phosphorylation
TraesCS5D02G395800	-1.86067	3.22272	-5.50605	3.30486e-05	0.00643161	2.50644	Dirigent protein	IPR004265: Plant disease resistance response protein	0
TraesCS4A02G046800	-1.86034	7.04784	-6.24691	7.26537e-06	0.00302244	3.87465	Calcium-transporting ATPase	IPR001757: P-type ATPase; IPR004014: Cation-transporting P-type ATPase, N-terminal; IPR006408: P-type ATPase, subfamily IIB; IPR008250: P-type ATPase, A domain; IPR018303: P-type ATPase, phosphorylation site; IPR023214: HAD-like domain; IPR023299: P-type ATPase, cytoplasmic domain N; IPR024750: Calcium-transporting P-type ATPase, N-terminal autoinhibitory domain	GO:0000166 MF: nucleotide binding;GO:0005388 MF: calcium-transporting ATPase activity;GO:0005516 MF: calmodulin binding;GO:0005524 MF: ATP binding;GO:0016020 CC: membrane;GO:0016021 CC: integral component of membrane;GO:0046872 MF: metal ion binding;GO:0070588 BP: calcium ion transmembrane transport
TraesCS2A02G057100	-1.85854	4.91329	-7.73888	4.29335e-07	0.000903735	6.67892	Multidrug resistance protein ABC transporter family	IPR003439: ABC transporter-like; IPR003593: AAA+ ATPase domain; IPR011527: ABC transporter type 1, transmembrane domain; IPR017871: ABC transporter, conserved site; IPR027417: P-loop containing nucleoside triphosphate hydrolase	GO:0005524 MF: ATP binding;GO:0006810 BP: transport;GO:0016021 CC: integral component of membrane;GO:0016887 MF: ATPase activity;GO:0042626 MF: ATPase activity, coupled to transmembrane movement of substances;GO:0055085 BP: transmembrane transport
TraesCS3A02G303200	-1.85021	3.33611	-7.89166	3.26841e-07	0.000831399	6.9376	Alpha-1,4-glucan-protein synthase [UDP-forming]	IPR004901: Reversibly glycosylated polypeptide family; IPR029044: Nucleotide-diphospho-sugar transferases	GO:0016866 MF: intramolecular transferase activity;GO:0030244 BP: cellulose biosynthetic process
TraesCS2D02G349000	-1.83673	4.28641	-5.20913	6.1804e-05	0.00858136	1.82803	Chitinase	IPR000726: Glycoside hydrolase, family 19, catalytic; IPR001002: Chitin-binding, type 1; IPR016283: Glycoside hydrolase, family 19; IPR018371: Chitin-binding, type 1, conserved site; IPR023346: Lysozyme-like domain	GO:0004568 MF: chitinase activity;GO:0005975 BP: carbohydrate metabolic process;GO:0006032 BP: chitin catabolic process;GO:0008061 MF: chitin binding;GO:0016998 BP: cell wall macromolecule catabolic process
TraesCS7D02G309200	-1.8367	5.81146	-7.57596	5.76233e-07	0.00103419	6.38547	Amino acid transporter, putative	IPR013057: Amino acid transporter, transmembrane domain	0
TraesCS5A02G286100	-1.83554	4.30192	-5.36971	4.39986e-05	0.00732675	2.14731	Purple acid phosphatase	IPR004843: Calcineurin-like phosphoesterase domain, ApaH type; IPR008963: Purple acid phosphatase-like, N-terminal; IPR015914: Purple acid phosphatase, N-terminal; IPR025733: Iron/zinc purple acid phosphatase-like C-terminal domain; IPR029052: Metallo-dependent phosphatase-like	GO:0003993 MF: acid phosphatase activity;GO:0016787 MF: hydrolase activity;GO:0046872 MF: metal ion binding
TraesCS7B02G446900	-1.83538	7.70674	-6.19716	8.0256e-06	0.00313633	3.7637	Chaperone protein htpG family protein	IPR001404: Heat shock protein Hsp90 family; IPR003594: Histidine kinase-like ATPase, C-terminal domain; IPR019805: Heat shock protein Hsp90, conserved site; IPR020568: Ribosomal protein S5 domain 2-type fold; IPR020575: Heat shock protein Hsp90, N-terminal	GO:0005524 MF: ATP binding;GO:0006457 BP: protein folding;GO:0006950 BP: response to stress;GO:0051082 MF: unfolded protein binding
TraesCS2D02G190600	-1.82744	4.42764	-7.69302	4.66247e-07	0.000903735	6.60013	Protein kinase superfamily protein	IPR000719: Protein kinase domain; IPR008271: Serine/threonine-protein kinase, active site; IPR011009: Protein kinase-like domain; IPR017441: Protein kinase, ATP binding site	GO:0004672 MF: protein kinase activity;GO:0005524 MF: ATP binding;GO:0006468 BP: protein phosphorylation
TraesCS5A02G229700	-1.82188	6.62923	-5.83607	1.66857e-05	0.00441833	3.03955	Sulfate transporter 1	IPR001902: SLC26A/SulP transporter; IPR002645: STAS domain; IPR011547: SLC26A/SulP transporter domain; IPR018045: Sulphate anion transporter, conserved site	GO:0008271 MF: secondary active sulfate transmembrane transporter activity;GO:0008272 BP: sulfate transport;GO:0015116 MF: sulfate transmembrane transporter activity;GO:0016020 CC: membrane;GO:0016021 CC: integral component of membrane;GO:0055085 BP: transmembrane transport
TraesCS3A02G206400	-1.81975	5.51976	-8.33869	1.49733e-07	0.000558135	7.69677	Calmodulin-binding protein	IPR000048: IQ motif, EF-hand binding site	GO:0005515 MF: protein binding
TraesCS7D02G181600	-1.81756	2.95594	-8.08943	2.30657e-07	0.000745145	7.23821	Annexin	IPR001464: Annexin; IPR009118: Annexin D, plant; IPR018252: Annexin repeat, conserved site; IPR018502: Annexin repeat	GO:0005509 MF: calcium ion binding;GO:0005544 MF: calcium-dependent phospholipid binding
TraesCS1B02G465000	-1.81202	4.09645	-6.41279	5.22661e-06	0.00263824	4.25276	ATP-dependent zinc metalloprotease FtsH	IPR003593: AAA+ ATPase domain; IPR003959: ATPase, AAA-type, core; IPR003960: ATPase, AAA-type, conserved site; IPR025753: AAA-type ATPase, N-terminal domain; IPR027417: P-loop containing nucleoside triphosphate hydrolase	GO:0005524 MF: ATP binding
TraesCS2D02G025700	-1.80899	4.76957	-5.15098	6.99462e-05	0.00923736	1.73973	Disease resistance protein RPM1	IPR002182: NB-ARC; IPR011991: Winged helix-turn-helix DNA-binding domain; IPR027417: P-loop containing nucleoside triphosphate hydrolase; IPR032675: Leucine-rich repeat domain, L domain-like	GO:0043531 MF: ADP binding
TraesCS7D02G410100	-1.80584	1.23521	-5.31932	4.89348e-05	0.00785193	2.14334	Galactokinase	IPR006204: GHMP kinase N-terminal domain; IPR006206: Mevalonate/galactokinase; IPR012369: Galactokinase, glycosyltransferase; IPR013750: GHMP kinase, C-terminal domain; IPR014721: Ribosomal protein S5 domain 2-type fold, subgroup; IPR019539: Galactokinase galactose-binding domain; IPR020568: Ribosomal protein S5 domain 2-type fold	GO:0005524 MF: ATP binding;GO:0005737 CC: cytoplasm;GO:0008152 BP: metabolic process;GO:0016301 MF: kinase activity;GO:0016773 MF: phosphotransferase activity, alcohol group as acceptor
TraesCS7D02G517800	-1.79587	9.35662	-7.26203	1.02615e-06	0.001275	5.80848	Chaperone protein htpG family protein	IPR001404: Heat shock protein Hsp90 family; IPR003594: Histidine kinase-like ATPase, C-terminal domain; IPR019805: Heat shock protein Hsp90, conserved site; IPR020568: Ribosomal protein S5 domain 2-type fold; IPR020575: Heat shock protein Hsp90, N-terminal	GO:0005524 MF: ATP binding;GO:0006457 BP: protein folding;GO:0006950 BP: response to stress;GO:0051082 MF: unfolded protein binding
TraesCS7D02G150800	-1.78822	0.886887	-5.16262	6.82326e-05	0.00910858	1.83259	Multidrug resistance protein ABC transporter family protein	IPR003439: ABC transporter-like; IPR003593: AAA+ ATPase domain; IPR011527: ABC transporter type 1, transmembrane domain; IPR017871: ABC transporter, conserved site; IPR027417: P-loop containing nucleoside triphosphate hydrolase	GO:0005524 MF: ATP binding;GO:0006810 BP: transport;GO:0016021 CC: integral component of membrane;GO:0016887 MF: ATPase activity;GO:0042626 MF: ATPase activity, coupled to transmembrane movement of substances;GO:0055085 BP: transmembrane transport
TraesCS5B02G071100	-1.78166	3.01669	-6.05321	1.07228e-05	0.00366976	3.5893	Peroxisomal membrane protein PMP22	IPR007248: Mpv17/PMP22	GO:0016021 CC: integral component of membrane
TraesCS4B02G343800	-1.75472	1.89395	-6.9671	1.78617e-06	0.00152436	5.27696	Multidrug resistance protein ABC transporter family	IPR003439: ABC transporter-like; IPR003593: AAA+ ATPase domain; IPR011527: ABC transporter type 1, transmembrane domain; IPR017871: ABC transporter, conserved site; IPR027417: P-loop containing nucleoside triphosphate hydrolase	GO:0005524 MF: ATP binding;GO:0006810 BP: transport;GO:0016021 CC: integral component of membrane;GO:0016887 MF: ATPase activity;GO:0042626 MF: ATPase activity, coupled to transmembrane movement of substances;GO:0055085 BP: transmembrane transport
TraesCS1A02G098800	-1.7544	3.74873	-5.40499	4.08501e-05	0.00704616	2.31795	U-box domain-containing protein 45	0	0
TraesCS6A02G152700	-1.74959	5.60786	-6.33822	6.05791e-06	0.00274436	4.06632	Calcium-transporting ATPase	IPR001757: P-type ATPase; IPR004014: Cation-transporting P-type ATPase, N-terminal; IPR006408: P-type ATPase, subfamily IIB; IPR008250: P-type ATPase, A domain; IPR018303: P-type ATPase, phosphorylation site; IPR023214: HAD-like domain; IPR023298: P-type ATPase, transmembrane domain; IPR023299: P-type ATPase, cytoplasmic domain N; IPR024750: Calcium-transporting P-type ATPase, N-terminal autoinhi…	GO:0000166 MF: nucleotide binding;GO:0005388 MF: calcium-transporting ATPase activity;GO:0005516 MF: calmodulin binding;GO:0005524 MF: ATP binding;GO:0016020 CC: membrane;GO:0016021 CC: integral component of membrane;GO:0046872 MF: metal ion binding;GO:0070588 BP: calcium ion transmembrane transport
TraesCS4A02G391600	-1.74915	4.97314	-5.91787	1.41152e-05	0.00411414	3.2304	Protein kinase	IPR000152: EGF-type aspartate/asparagine hydroxylation site; IPR000719: Protein kinase domain; IPR000742: EGF-like domain; IPR001245: Serine-threonine/tyrosine-protein kinase, catalytic domain; IPR001881: EGF-like calcium-binding domain; IPR008271: Serine/threonine-protein kinase, active site; IPR011009: Protein kinase-like domain; IPR017441: Protein kinase, ATP binding site; IPR018097: EGF-like …	GO:0004672 MF: protein kinase activity;GO:0005509 MF: calcium ion binding;GO:0005515 MF: protein binding;GO:0005524 MF: ATP binding;GO:0006468 BP: protein phosphorylation;GO:0030247 MF: polysaccharide binding
TraesCS5A02G129600	-1.7469	3.90378	-6.01948	1.14804e-05	0.00375719	3.51609	Calmodulin-binding family protein, putative, expressed	IPR000048: IQ motif, EF-hand binding site	GO:0005515 MF: protein binding
TraesCS5D02G404300	-1.74483	4.80231	-7.95376	2.928e-07	0.000831399	7.05195	UDP-glucose 6-dehydrogenase	IPR001732: UDP-glucose/GDP-mannose dehydrogenase, N-terminal; IPR008927: 6-phosphogluconate dehydrogenase C-terminal domain-like; IPR014026: UDP-glucose/GDP-mannose dehydrogenase, dimerisation; IPR014027: UDP-glucose/GDP-mannose dehydrogenase, C-terminal; IPR016040: NAD(P)-binding domain; IPR017476: UDP-glucose/GDP-mannose dehydrogenase; IPR028356: UDP-glucose 6-dehydrogenase, eukaryotic type	GO:0003979 MF: UDP-glucose 6-dehydrogenase activity;GO:0016616 MF: oxidoreductase activity, acting on the CH-OH group of donors, NAD or NADP as acceptor;GO:0051287 MF: NAD binding;GO:0055114 BP: oxidation-reduction process
TraesCS1A02G150100	-1.7438	4.90693	-6.47152	4.65539e-06	0.00245208	4.34611	Leucine-rich repeat receptor-like protein kinase family protein	IPR001611: Leucine-rich repeat; IPR003591: Leucine-rich repeat, typical subtype; IPR032675: Leucine-rich repeat domain, L domain-like	GO:0005515 MF: protein binding
TraesCS7A02G312800	-1.73972	4.94575	-6.72457	2.84259e-06	0.00199632	4.8188	Amino acid transporter, putative	IPR013057: Amino acid transporter, transmembrane domain	0
TraesCS4B02G037800	-1.71115	3.73709	-5.4726	3.5445e-05	0.00660614	2.41491	Lipoxygenase	IPR001024: PLAT/LH2 domain; IPR001246: Lipoxygenase, plant; IPR013819: Lipoxygenase, C-terminal; IPR020833: Lipoxygenase, iron binding site; IPR020834: Lipoxygenase, conserved site; IPR027433: Lipoxygenase, domain 3	GO:0005515 MF: protein binding;GO:0016491 MF: oxidoreductase activity;GO:0016702 MF: oxidoreductase activity, acting on single donors with incorporation of molecular oxygen, incorporation of two atoms of oxygen;GO:0046872 MF: metal ion binding;GO:0055114 BP: oxidation-reduction process
TraesCS2A02G182800	-1.70682	4.55625	-6.24117	7.34926e-06	0.00302244	3.91732	Kinase superfamily protein	IPR000719: Protein kinase domain; IPR008271: Serine/threonine-protein kinase, active site; IPR011009: Protein kinase-like domain; IPR017441: Protein kinase, ATP binding site	GO:0004672 MF: protein kinase activity;GO:0005524 MF: ATP binding;GO:0006468 BP: protein phosphorylation
TraesCS7B02G212500	-1.70631	5.29065	-7.31115	9.36742e-07	0.00126091	5.90991	Amino acid transporter, putative	IPR013057: Amino acid transporter, transmembrane domain	0
TraesCS3A02G006900	-1.69927	7.38844	-7.41762	7.6963e-07	0.00116546	6.08832	Protein kinase family protein	IPR000152: EGF-type aspartate/asparagine hydroxylation site; IPR000719: Protein kinase domain; IPR000742: EGF-like domain; IPR001881: EGF-like calcium-binding domain; IPR008271: Serine/threonine-protein kinase, active site; IPR011009: Protein kinase-like domain; IPR018097: EGF-like calcium-binding, conserved site; IPR025287: Wall-associated receptor kinase, galacturonan-binding domain	GO:0004672 MF: protein kinase activity;GO:0005509 MF: calcium ion binding;GO:0005515 MF: protein binding;GO:0005524 MF: ATP binding;GO:0006468 BP: protein phosphorylation;GO:0030247 MF: polysaccharide binding
TraesCS5B02G406000	-1.69647	2.8585	-5.82526	1.70596e-05	0.00444449	3.13285	Zinc-finger protein	IPR013087: Zinc finger C2H2-type	GO:0003676 MF: nucleic acid binding
TraesCS6D02G275100	-1.69299	4.33963	-6.27283	6.89935e-06	0.00298508	3.95471	Potassium transporter	IPR003855: Potassium transporter	GO:0015079 MF: potassium ion transmembrane transporter activity;GO:0016020 CC: membrane;GO:0071805 BP: potassium ion transmembrane transport
TraesCS3A02G389900	-1.6865	2.00824	-5.38045	4.30146e-05	0.00725075	2.27749	Galactose-binding protein	IPR008979: Galactose-binding domain-like; IPR012919: SUN domain	0
TraesCS5D02G222100	-1.67504	3.49578	-6.0083	1.17438e-05	0.00375719	3.49137	Respiratory burst oxidase	IPR000778: Cytochrome b245, heavy chain; IPR002048: EF-hand domain; IPR011992: EF-hand domain pair; IPR013112: FAD-binding 8; IPR013121: Ferric reductase, NAD binding domain; IPR013130: Ferric reductase transmembrane component-like domain; IPR013623: NADPH oxidase Respiratory burst; IPR017927: Ferredoxin reductase-type FAD-binding domain; IPR017938: Riboflavin synthase-like beta-barrel	GO:0004601 MF: peroxidase activity;GO:0005509 MF: calcium ion binding;GO:0016020 CC: membrane;GO:0016491 MF: oxidoreductase activity;GO:0050664 MF: oxidoreductase activity, acting on NAD(P)H, oxygen as acceptor;GO:0055114 BP: oxidation-reduction process
TraesCS7A02G529900	-1.67332	9.89239	-6.04884	1.08179e-05	0.00366976	3.47993	Chaperone protein htpG family protein	IPR001404: Heat shock protein Hsp90 family; IPR003594: Histidine kinase-like ATPase, C-terminal domain; IPR019805: Heat shock protein Hsp90, conserved site; IPR020568: Ribosomal protein S5 domain 2-type fold; IPR020575: Heat shock protein Hsp90, N-terminal	GO:0005524 MF: ATP binding;GO:0006457 BP: protein folding;GO:0006950 BP: response to stress;GO:0051082 MF: unfolded protein binding
TraesCS6B02G160600	-1.66364	3.34956	-5.9961	1.20381e-05	0.00378792	3.47952	Lectin receptor kinase	IPR000719: Protein kinase domain; IPR001220: Legume lectin domain; IPR008271: Serine/threonine-protein kinase, active site; IPR011009: Protein kinase-like domain; IPR013320: Concanavalin A-like lectin/glucanase domain; IPR017441: Protein kinase, ATP binding site	GO:0004672 MF: protein kinase activity;GO:0005524 MF: ATP binding;GO:0006468 BP: protein phosphorylation;GO:0030246 MF: carbohydrate binding
TraesCS3B02G611800	-1.66094	2.73038	-5.18617	6.48961e-05	0.00888343	1.89286	Soluble inorganic pyrophosphatase	IPR008162: Inorganic pyrophosphatase	GO:0000287 MF: magnesium ion binding;GO:0004427 MF: inorganic diphosphatase activity;GO:0005737 CC: cytoplasm;GO:0006796 BP: phosphate-containing compound metabolic process
TraesCS5D02G293700	-1.64678	5.01658	-5.94888	1.32508e-05	0.00396364	3.2937	Purple acid phosphatase	IPR004843: Calcineurin-like phosphoesterase domain, ApaH type; IPR008963: Purple acid phosphatase-like, N-terminal; IPR015914: Purple acid phosphatase, N-terminal; IPR025733: Iron/zinc purple acid phosphatase-like C-terminal domain; IPR029052: Metallo-dependent phosphatase-like	GO:0003993 MF: acid phosphatase activity;GO:0016787 MF: hydrolase activity;GO:0046872 MF: metal ion binding
TraesCS1A02G195700	-1.64198	4.03873	-5.21679	6.08071e-05	0.00854085	1.93801	Lysine-specific demethylase	IPR003347: JmjC domain; IPR003349: JmjN domain; IPR004198: Zinc finger, C5HC2-type	0
TraesCS7B02G133500	-1.6402	1.80498	-5.33352	4.74887e-05	0.00767069	2.14569	MORC family CW-type zinc finger protein 4	IPR003594: Histidine kinase-like ATPase, C-terminal domain	0
TraesCS7D02G451500	-1.6397	5.31785	-5.46773	3.58091e-05	0.00664842	2.33002	Disease resistance protein RPM1	IPR002182: NB-ARC; IPR011991: Winged helix-turn-helix DNA-binding domain; IPR027417: P-loop containing nucleoside triphosphate hydrolase; IPR032675: Leucine-rich repeat domain, L domain-like	GO:0043531 MF: ADP binding
TraesCS7D02G080400	-1.63958	5.11799	-7.5011	6.60446e-07	0.00111646	6.26086	Cytochrome P450	IPR001128: Cytochrome P450; IPR002401: Cytochrome P450, E-class, group I; IPR017972: Cytochrome P450, conserved site	GO:0005506 MF: iron ion binding;GO:0016705 MF: oxidoreductase activity, acting on paired donors, with incorporation or reduction of molecular oxygen;GO:0020037 MF: heme binding;GO:0055114 BP: oxidation-reduction process
TraesCS5B02G078500	-1.63902	3.36565	-5.87979	1.52569e-05	0.00429149	3.25483	Phosphatase 2C family protein	IPR000222: PPM-type phosphatase, divalent cation binding; IPR001932: PPM-type phosphatase domain	GO:0003824 MF: catalytic activity;GO:0043169 MF: cation binding
TraesCS2D02G137300	-1.63528	3.99974	-7.18884	1.17616e-06	0.00135701	5.69475	Lectin receptor kinase	IPR000719: Protein kinase domain; IPR001220: Legume lectin domain; IPR001245: Serine-threonine/tyrosine-protein kinase, catalytic domain; IPR011009: Protein kinase-like domain; IPR013320: Concanavalin A-like lectin/glucanase domain; IPR017441: Protein kinase, ATP binding site	GO:0004672 MF: protein kinase activity;GO:0005524 MF: ATP binding;GO:0006468 BP: protein phosphorylation;GO:0030246 MF: carbohydrate binding
TraesCS3D02G379800	-1.63182	2.54102	-5.70067	2.20498e-05	0.00508822	2.90541	Galactose-binding protein	IPR008979: Galactose-binding domain-like; IPR012919: SUN domain	0
TraesCS5B02G285400	-1.62167	5.58364	-5.59816	2.72725e-05	0.00572108	2.55955	Purple acid phosphatase	IPR004843: Calcineurin-like phosphoesterase domain, ApaH type; IPR008963: Purple acid phosphatase-like, N-terminal; IPR015914: Purple acid phosphatase, N-terminal; IPR025733: Iron/zinc purple acid phosphatase-like C-terminal domain; IPR029052: Metallo-dependent phosphatase-like	GO:0003993 MF: acid phosphatase activity;GO:0016787 MF: hydrolase activity;GO:0046872 MF: metal ion binding
TraesCS5B02G470100	-1.62011	6.88503	-6.04708	1.08566e-05	0.00366976	3.46605	Phosphate transporter protein	IPR004738: Phosphate permease; IPR005828: Major facilitator, sugar transporter-like; IPR020846: Major facilitator superfamily domain	GO:0005315 MF: inorganic phosphate transmembrane transporter activity;GO:0006817 BP: phosphate ion transport;GO:0016021 CC: integral component of membrane;GO:0022857 MF: transmembrane transporter activity;GO:0055085 BP: transmembrane transport
TraesCS2B02G404400	-1.60811	3.39227	-6.3668	5.72423e-06	0.00272255	4.17371	Hsp70-Hsp90 organizing protein 1	IPR001440: Tetratricopeptide repeat 1; IPR006636: Heat shock chaperonin-binding; IPR011990: Tetratricopeptide-like helical domain; IPR013026: Tetratricopeptide repeat-containing domain; IPR019734: Tetratricopeptide repeat	GO:0005515 MF: protein binding
TraesCS3B02G380500	-1.60788	4.91917	-5.51188	3.26481e-05	0.00637928	2.40458	Cinnamoyl-CoA reductase 4	IPR001509: NAD-dependent epimerase/dehydratase; IPR016040: NAD(P)-binding domain	GO:0003824 MF: catalytic activity;GO:0050662 MF: coenzyme binding
TraesCS2A02G574800	-1.60449	5.07911	-5.1412	7.14202e-05	0.00927849	1.65926	Receptor kinase-like protein	IPR000719: Protein kinase domain; IPR001611: Leucine-rich repeat; IPR003591: Leucine-rich repeat, typical subtype; IPR008271: Serine/threonine-protein kinase, active site; IPR011009: Protein kinase-like domain; IPR017441: Protein kinase, ATP binding site; IPR032675: Leucine-rich repeat domain, L domain-like	GO:0004672 MF: protein kinase activity;GO:0005515 MF: protein binding;GO:0005524 MF: ATP binding;GO:0006468 BP: protein phosphorylation
TraesCS2D02G066300	-1.59465	2.71854	-5.20012	6.29992e-05	0.00869747	1.88835	Receptor-kinase, putative	IPR000719: Protein kinase domain; IPR001611: Leucine-rich repeat; IPR003591: Leucine-rich repeat, typical subtype; IPR008271: Serine/threonine-protein kinase, active site; IPR011009: Protein kinase-like domain; IPR013210: Leucine-rich repeat-containing N-terminal, plant-type; IPR032675: Leucine-rich repeat domain, L domain-like	GO:0004672 MF: protein kinase activity;GO:0005515 MF: protein binding;GO:0005524 MF: ATP binding;GO:0006468 BP: protein phosphorylation
TraesCS4B02G007800	-1.59116	2.78687	-5.24433	5.73535e-05	0.00840648	1.96602	Leucine-rich repeat receptor-like protein kinase family protein	IPR001611: Leucine-rich repeat; IPR003591: Leucine-rich repeat, typical subtype; IPR013210: Leucine-rich repeat-containing N-terminal, plant-type; IPR032675: Leucine-rich repeat domain, L domain-like	GO:0005515 MF: protein binding
TraesCS7B02G093500	-1.58571	3.21692	-5.84845	1.62674e-05	0.00437937	3.17558	Beta-1,3-galactosyltransferase-like protein	IPR001079: Galectin, carbohydrate recognition domain; IPR002659: Glycosyl transferase, family 31; IPR013320: Concanavalin A-like lectin/glucanase domain	GO:0006486 BP: protein glycosylation;GO:0008378 MF: galactosyltransferase activity;GO:0016020 CC: membrane;GO:0030246 MF: carbohydrate binding
TraesCS4A02G317600	-1.56943	4.20122	-6.43975	4.95584e-06	0.00255479	4.3022	Kinase family protein	IPR000719: Protein kinase domain; IPR002902: Gnk2-homologous domain; IPR008271: Serine/threonine-protein kinase, active site; IPR011009: Protein kinase-like domain; IPR017441: Protein kinase, ATP binding site	GO:0004672 MF: protein kinase activity;GO:0005524 MF: ATP binding;GO:0006468 BP: protein phosphorylation
TraesCS1D02G039300	-1.56778	5.20838	-5.23205	5.8868e-05	0.0084249	1.82166	Phenylalanine ammonia-lyase	IPR001106: Aromatic amino acid lyase; IPR005922: Phenylalanine ammonia-lyase; IPR008948: L-Aspartase-like; IPR022313: Phenylalanine/histidine ammonia-lyases, active site; IPR023144: Phenylalanine ammonia-lyase, shielding domain; IPR024083: Fumarase/histidase, N-terminal	GO:0003824 MF: catalytic activity;GO:0005737 CC: cytoplasm;GO:0006559 BP: L-phenylalanine catabolic process;GO:0016841 MF: ammonia-lyase activity
TraesCS3B02G469100	-1.55669	5.20559	-6.95592	1.82452e-06	0.00152436	5.24959	Calmodulin-binding transcription activator	IPR000048: IQ motif, EF-hand binding site; IPR002110: Ankyrin repeat; IPR005559: CG-1 DNA-binding domain; IPR013783: Immunoglobulin-like fold; IPR014756: Immunoglobulin E-set; IPR020683: Ankyrin repeat-containing domain; IPR027417: P-loop containing nucleoside triphosphate hydrolase	GO:0003677 MF: DNA binding;GO:0005515 MF: protein binding;GO:0005634 CC: nucleus
TraesCS3D02G104500	-1.55469	5.4402	-5.71521	2.13975e-05	0.00503339	2.79879	Pyruvate decarboxylase	IPR011766: Thiamine pyrophosphate enzyme, C-terminal TPP-binding; IPR012000: Thiamine pyrophosphate enzyme, central domain; IPR012001: Thiamine pyrophosphate enzyme, N-terminal TPP-binding domain; IPR012110: Thiamine pyrophosphate (TPP)-dependent enzyme; IPR029035: DHS-like NAD/FAD-binding domain; IPR029061: Thiamin diphosphate-binding fold	GO:0000287 MF: magnesium ion binding;GO:0003824 MF: catalytic activity;GO:0016831 MF: carboxy-lyase activity;GO:0030976 MF: thiamine pyrophosphate binding
TraesCS1A02G343000	-1.55203	6.39259	-5.45431	3.68302e-05	0.0067098	2.25149	ATP-binding cassette transporter subfamily A member	IPR003439: ABC transporter-like; IPR003593: AAA+ ATPase domain; IPR017871: ABC transporter, conserved site; IPR027417: P-loop containing nucleoside triphosphate hydrolase	GO:0005524 MF: ATP binding;GO:0016887 MF: ATPase activity
TraesCS5D02G237800	-1.55091	6.52583	-5.09118	7.9468e-05	0.009874	1.49201	Sulfate transporter 1	IPR001902: SLC26A/SulP transporter; IPR002645: STAS domain; IPR011547: SLC26A/SulP transporter domain; IPR018045: Sulphate anion transporter, conserved site	GO:0008271 MF: secondary active sulfate transmembrane transporter activity;GO:0008272 BP: sulfate transport;GO:0015116 MF: sulfate transmembrane transporter activity;GO:0016020 CC: membrane;GO:0016021 CC: integral component of membrane;GO:0055085 BP: transmembrane transport
TraesCS6D02G049100	-1.52641	7.77195	-5.18131	6.55711e-05	0.0089004	1.67956	Heat shock 70 kDa protein	IPR013126: Heat shock protein 70 family; IPR018181: Heat shock protein 70, conserved site; IPR029047: Heat shock protein 70kD, peptide-binding domain; IPR029048: Heat shock protein 70kD, C-terminal domain	0
TraesCS7D02G356100	-1.52075	3.51044	-5.51236	3.26151e-05	0.00637928	2.50185	Duffy receptor gamma form	0	0
TraesCS5A02G394900	-1.51911	3.54241	-6.37469	5.63548e-06	0.00272255	4.19939	UDP-glucose 6-dehydrogenase	IPR001732: UDP-glucose/GDP-mannose dehydrogenase, N-terminal; IPR008927: 6-phosphogluconate dehydrogenase C-terminal domain-like; IPR014026: UDP-glucose/GDP-mannose dehydrogenase, dimerisation; IPR014027: UDP-glucose/GDP-mannose dehydrogenase, C-terminal; IPR016040: NAD(P)-binding domain; IPR017476: UDP-glucose/GDP-mannose dehydrogenase; IPR028356: UDP-glucose 6-dehydrogenase, eukaryotic type	GO:0003979 MF: UDP-glucose 6-dehydrogenase activity;GO:0016616 MF: oxidoreductase activity, acting on the CH-OH group of donors, NAD or NADP as acceptor;GO:0051287 MF: NAD binding;GO:0055114 BP: oxidation-reduction process
TraesCS7B02G012700	-1.51603	3.17404	-5.259	5.55968e-05	0.00834089	1.9402	Long-Chain Acyl-CoA Synthetase	IPR000873: AMP-dependent synthetase/ligase; IPR020845: AMP-binding, conserved site	GO:0003824 MF: catalytic activity;GO:0008152 BP: metabolic process
TraesCS2D02G460600	-1.51414	5.28314	-6.01879	1.14966e-05	0.00375719	3.45601	UDP-glucose 4-epimerase, putative	IPR005886: UDP-glucose 4-epimerase; IPR016040: NAD(P)-binding domain	GO:0003978 MF: UDP-glucose 4-epimerase activity;GO:0006012 BP: galactose metabolic process
TraesCS3A02G302100	-1.50968	4.82791	-6.0083	1.17438e-05	0.00375719	3.41357	Glutathione S-transferase	IPR004045: Glutathione S-transferase, N-terminal; IPR004046: Glutathione S-transferase, C-terminal; IPR010987: Glutathione S-transferase, C-terminal-like; IPR012336: Thioredoxin-like fold	GO:0005515 MF: protein binding
TraesCS6A02G294200	-1.5075	4.62386	-5.23355	5.86804e-05	0.0084249	1.83909	Potassium transporter	IPR003855: Potassium transporter	GO:0015079 MF: potassium ion transmembrane transporter activity;GO:0016020 CC: membrane;GO:0071805 BP: potassium ion transmembrane transport
TraesCS1D02G004700	-1.50387	5.51519	-6.20449	7.90859e-06	0.00312693	3.80485	Phospholipid-transporting ATPase	IPR001757: P-type ATPase; IPR006539: P-type ATPase, subfamily IV; IPR008250: P-type ATPase, A domain; IPR018303: P-type ATPase, phosphorylation site; IPR023214: HAD-like domain; IPR023299: P-type ATPase, cytoplasmic domain N; IPR032630: P-type ATPase, C-terminal; IPR032631: P-type ATPase, N-terminal	GO:0000166 MF: nucleotide binding;GO:0000287 MF: magnesium ion binding;GO:0004012 MF: phospholipid-translocating ATPase activity;GO:0005524 MF: ATP binding;GO:0015914 BP: phospholipid transport;GO:0016021 CC: integral component of membrane;GO:0046872 MF: metal ion binding
TraesCS3A02G438800	-1.49882	5.68361	-6.00934	1.17191e-05	0.00375719	3.40788	Dual specificity mitogen-activated protein kinase kinase 4	IPR013181: Protein of unknown function DUF1719	0
TraesCS5B02G063500	-1.49467	4.77617	-5.10838	7.66007e-05	0.00969169	1.61193	Receptor-like protein kinase	IPR000719: Protein kinase domain; IPR000742: EGF-like domain; IPR001881: EGF-like calcium-binding domain; IPR008271: Serine/threonine-protein kinase, active site; IPR011009: Protein kinase-like domain; IPR017441: Protein kinase, ATP binding site; IPR018097: EGF-like calcium-binding, conserved site	GO:0004672 MF: protein kinase activity;GO:0005509 MF: calcium ion binding;GO:0005515 MF: protein binding;GO:0005524 MF: ATP binding;GO:0006468 BP: protein phosphorylation
TraesCS7A02G366700	-1.48984	4.25302	-6.56826	3.85134e-06	0.00226585	4.55121	1-deoxy-D-xylulose-5-phosphate synthase	0	0
TraesCS3D02G408900	-1.48543	4.16042	-5.11563	7.54249e-05	0.00960663	1.6669	E3 ubiquitin-protein ligase RGLG2	IPR001841: Zinc finger, RING-type; IPR002035: von Willebrand factor, type A; IPR010734: Copine; IPR013083: Zinc finger, RING/FYVE/PHD-type	GO:0005515 MF: protein binding;GO:0008270 MF: zinc ion binding
TraesCS4D02G035100	-1.48216	4.7762	-6.08879	9.97927e-06	0.00352975	3.60207	Lipoxygenase	IPR001024: PLAT/LH2 domain; IPR001246: Lipoxygenase, plant; IPR013819: Lipoxygenase, C-terminal; IPR020833: Lipoxygenase, iron binding site; IPR020834: Lipoxygenase, conserved site; IPR027433: Lipoxygenase, domain 3	GO:0005515 MF: protein binding;GO:0016491 MF: oxidoreductase activity;GO:0016702 MF: oxidoreductase activity, acting on single donors with incorporation of molecular oxygen, incorporation of two atoms of oxygen;GO:0046872 MF: metal ion binding;GO:0055114 BP: oxidation-reduction process
TraesCS7A02G180100	-1.46845	3.68499	-7.09132	1.41228e-06	0.0015208	5.52576	Annexin	IPR001464: Annexin; IPR009118: Annexin D, plant; IPR018252: Annexin repeat, conserved site; IPR018502: Annexin repeat	GO:0005509 MF: calcium ion binding;GO:0005544 MF: calcium-dependent phospholipid binding
TraesCS1A02G342900	-1.45441	6.89661	-6.59314	3.66878e-06	0.00226585	4.53978	ABC(ATP-binding) family transporter	IPR003439: ABC transporter-like; IPR003593: AAA+ ATPase domain; IPR017871: ABC transporter, conserved site; IPR027417: P-loop containing nucleoside triphosphate hydrolase	GO:0005524 MF: ATP binding;GO:0016887 MF: ATPase activity
TraesCS6B02G382500	-1.45409	2.65131	-5.09934	7.80941e-05	0.00981554	1.66372	Cyclic nucleotide-gated channel	IPR000595: Cyclic nucleotide-binding domain; IPR005821: Ion transport domain; IPR014710: RmlC-like jelly roll fold; IPR018490: Cyclic nucleotide-binding-like	GO:0005216 MF: ion channel activity;GO:0006811 BP: ion transport;GO:0016020 CC: membrane;GO:0055085 BP: transmembrane transport
TraesCS5B02G063600	-1.45408	7.55588	-5.08046	8.13105e-05	0.00994986	1.46394	Receptor-like protein kinase	IPR000719: Protein kinase domain; IPR000742: EGF-like domain; IPR001881: EGF-like calcium-binding domain; IPR008271: Serine/threonine-protein kinase, active site; IPR011009: Protein kinase-like domain; IPR017441: Protein kinase, ATP binding site; IPR018097: EGF-like calcium-binding, conserved site; IPR025287: Wall-associated receptor kinase, galacturonan-binding domain	GO:0004672 MF: protein kinase activity;GO:0005509 MF: calcium ion binding;GO:0005515 MF: protein binding;GO:0005524 MF: ATP binding;GO:0006468 BP: protein phosphorylation;GO:0030247 MF: polysaccharide binding
TraesCS4B02G197800	-1.45287	4.89934	-5.35399	4.54811e-05	0.00749633	2.11939	Mitogen-activated protein kinase	IPR000719: Protein kinase domain; IPR003527: Mitogen-activated protein (MAP) kinase, conserved site; IPR008271: Serine/threonine-protein kinase, active site; IPR011009: Protein kinase-like domain; IPR017441: Protein kinase, ATP binding site	GO:0004672 MF: protein kinase activity;GO:0004707 MF: MAP kinase activity;GO:0005524 MF: ATP binding;GO:0006468 BP: protein phosphorylation
TraesCS3D02G077200	-1.45153	7.42478	-6.1108	9.54602e-06	0.00342653	3.59073	Fatty acid oxidation complex subunit alpha	IPR001753: Crotonase superfamily; IPR006108: 3-hydroxyacyl-CoA dehydrogenase, C-terminal; IPR006176: 3-hydroxyacyl-CoA dehydrogenase, NAD binding; IPR006180: 3-hydroxyacyl-CoA dehydrogenase, conserved site; IPR008927: 6-phosphogluconate dehydrogenase C-terminal domain-like; IPR013328: 6-phosphogluconate dehydrogenase, domain 2; IPR016040: NAD(P)-binding domain; IPR018376: Enoyl-CoA hydratase/isom…	GO:0003824 MF: catalytic activity;GO:0003857 MF: 3-hydroxyacyl-CoA dehydrogenase activity;GO:0006631 BP: fatty acid metabolic process;GO:0008152 BP: metabolic process;GO:0016491 MF: oxidoreductase activity;GO:0055114 BP: oxidation-reduction process
TraesCS3D02G161000	-1.44738	2.33784	-5.29852	5.11347e-05	0.00793101	2.11515	Glyoxylate reductase isoform 1	IPR032795: DUF3741-associated sequence motif	0
TraesCS2A02G451300	-1.44728	6.39046	-5.42372	3.9273e-05	0.00690445	2.18601	Multidrug resistance protein ABC transporter family	IPR003439: ABC transporter-like; IPR003593: AAA+ ATPase domain; IPR011527: ABC transporter type 1, transmembrane domain; IPR017871: ABC transporter, conserved site; IPR027417: P-loop containing nucleoside triphosphate hydrolase	GO:0005524 MF: ATP binding;GO:0006810 BP: transport;GO:0016021 CC: integral component of membrane;GO:0016887 MF: ATPase activity;GO:0042626 MF: ATPase activity, coupled to transmembrane movement of substances;GO:0055085 BP: transmembrane transport
TraesCS4A02G097900	-1.42914	6.5072	-5.30973	4.99369e-05	0.00788223	1.94978	70 kDa heat shock protein	IPR013126: Heat shock protein 70 family; IPR018181: Heat shock protein 70, conserved site; IPR029047: Heat shock protein 70kD, peptide-binding domain; IPR029048: Heat shock protein 70kD, C-terminal domain	0
TraesCS6A02G394700	-1.42688	2.33827	-5.13883	7.1781e-05	0.00928676	1.77479	C2 domain-containing protein	IPR000008: C2 domain	GO:0005515 MF: protein binding
TraesCS4D02G351500	-1.42403	3.79445	-5.51367	3.25264e-05	0.00637928	2.48077	Palmitoyl protein thioesterase containing protein, expressed	IPR002472: Palmitoyl protein thioesterase; IPR029058: Alpha/Beta hydrolase fold	GO:0098599 MF: palmitoyl hydrolase activity
TraesCS2B02G472800	-1.41149	4.14802	-6.45322	4.82614e-06	0.00251468	4.28854	Multidrug resistance protein ABC transporter family	IPR003439: ABC transporter-like; IPR003593: AAA+ ATPase domain; IPR011527: ABC transporter type 1, transmembrane domain; IPR017871: ABC transporter, conserved site; IPR027417: P-loop containing nucleoside triphosphate hydrolase	GO:0005524 MF: ATP binding;GO:0006810 BP: transport;GO:0016021 CC: integral component of membrane;GO:0016887 MF: ATPase activity;GO:0042626 MF: ATPase activity, coupled to transmembrane movement of substances;GO:0055085 BP: transmembrane transport
TraesCS2B02G625200	-1.39838	4.71349	-5.28552	5.25608e-05	0.00804331	1.98483	Receptor-kinase, putative	IPR000719: Protein kinase domain; IPR001611: Leucine-rich repeat; IPR003591: Leucine-rich repeat, typical subtype; IPR008271: Serine/threonine-protein kinase, active site; IPR011009: Protein kinase-like domain; IPR013210: Leucine-rich repeat-containing N-terminal, plant-type; IPR017441: Protein kinase, ATP binding site; IPR032675: Leucine-rich repeat domain, L domain-like	GO:0004672 MF: protein kinase activity;GO:0005515 MF: protein binding;GO:0005524 MF: ATP binding;GO:0006468 BP: protein phosphorylation
TraesCS7D02G080300	-1.39399	7.58867	-5.26147	5.53072e-05	0.00833729	1.84609	Pleiotropic drug resistance ABC transporter	IPR003439: ABC transporter-like; IPR003593: AAA+ ATPase domain; IPR013525: ABC-2 type transporter; IPR013581: Plant PDR ABC transporter associated; IPR027417: P-loop containing nucleoside triphosphate hydrolase; IPR029481: ABC-transporter extracellular N-terminal domain	GO:0005524 MF: ATP binding;GO:0016020 CC: membrane;GO:0016887 MF: ATPase activity
TraesCS2D02G534600	-1.38763	4.98376	-6.30365	6.48866e-06	0.00283926	4.00745	Diacylglycerol kinase	IPR000756: Diacylglycerol kinase, accessory domain; IPR001206: Diacylglycerol kinase, catalytic domain; IPR016064: NAD kinase/diacylglycerol kinase-like domain; IPR016961: Diacylglycerol kinase, plant; IPR017438: Inorganic polyphosphate/ATP-NAD kinase, domain 1	GO:0003951 MF: NAD+ kinase activity;GO:0004143 MF: diacylglycerol kinase activity;GO:0007205 BP: protein kinase C-activating G-protein coupled receptor signaling pathway;GO:0008152 BP: metabolic process;GO:0016301 MF: kinase activity
TraesCS1B02G252000	-1.38398	4.51006	-7.28865	9.76645e-07	0.001275	5.87378	Fission 1 protein	IPR011990: Tetratricopeptide-like helical domain; IPR016543: Mitochondria fission 1 protein; IPR028058: Fis1, N-terminal tetratricopeptide repeat; IPR028061: Fis1, C-terminal tetratricopeptide repeat	GO:0000266 BP: mitochondrial fission;GO:0005515 MF: protein binding
TraesCS5D02G090100	-1.37041	5.35971	-5.63557	2.5233e-05	0.00543441	2.64225	Purple acid phosphatase	IPR004843: Calcineurin-like phosphoesterase domain, ApaH type; IPR008963: Purple acid phosphatase-like, N-terminal; IPR015914: Purple acid phosphatase, N-terminal; IPR025733: Iron/zinc purple acid phosphatase-like C-terminal domain; IPR029052: Metallo-dependent phosphatase-like	GO:0003993 MF: acid phosphatase activity;GO:0016787 MF: hydrolase activity;GO:0046872 MF: metal ion binding
TraesCS4D02G198600	-1.36631	5.13935	-5.09699	7.84876e-05	0.00981554	1.56789	Mitogen-activated protein kinase	IPR000719: Protein kinase domain; IPR003527: Mitogen-activated protein (MAP) kinase, conserved site; IPR008271: Serine/threonine-protein kinase, active site; IPR011009: Protein kinase-like domain; IPR017441: Protein kinase, ATP binding site	GO:0004672 MF: protein kinase activity;GO:0004707 MF: MAP kinase activity;GO:0005524 MF: ATP binding;GO:0006468 BP: protein phosphorylation
TraesCS5A02G061000	-1.36232	4.76463	-6.80037	2.45626e-06	0.00185977	4.96684	Peroxisomal membrane protein PMP22	IPR007248: Mpv17/PMP22	GO:0016021 CC: integral component of membrane
TraesCS3D02G426700	-1.3524	5.09433	-6.04487	1.09052e-05	0.00366976	3.49385	Calmodulin-binding transcription activator	IPR000048: IQ motif, EF-hand binding site; IPR002110: Ankyrin repeat; IPR005559: CG-1 DNA-binding domain; IPR013783: Immunoglobulin-like fold; IPR014756: Immunoglobulin E-set; IPR020683: Ankyrin repeat-containing domain; IPR027417: P-loop containing nucleoside triphosphate hydrolase	GO:0003677 MF: DNA binding;GO:0005515 MF: protein binding;GO:0005634 CC: nucleus
TraesCS2D02G573700	-1.34845	5.39753	-5.13064	7.3047e-05	0.00941413	1.61528	Receptor-kinase, putative	IPR000719: Protein kinase domain; IPR001611: Leucine-rich repeat; IPR003591: Leucine-rich repeat, typical subtype; IPR008271: Serine/threonine-protein kinase, active site; IPR011009: Protein kinase-like domain; IPR013210: Leucine-rich repeat-containing N-terminal, plant-type; IPR017441: Protein kinase, ATP binding site; IPR032675: Leucine-rich repeat domain, L domain-like	GO:0004672 MF: protein kinase activity;GO:0005515 MF: protein binding;GO:0005524 MF: ATP binding;GO:0006468 BP: protein phosphorylation
TraesCS2D02G548300	-1.34309	2.5884	-5.33684	4.71572e-05	0.00766827	2.16816	Polyadenylate-binding protein 1-B-binding protein	0	0
TraesCS3D02G299900	-1.33978	5.35724	-5.18375	6.52314e-05	0.00888914	1.7048	Glutathione S-transferase	IPR004045: Glutathione S-transferase, N-terminal; IPR004046: Glutathione S-transferase, C-terminal; IPR010987: Glutathione S-transferase, C-terminal-like; IPR012336: Thioredoxin-like fold	GO:0005515 MF: protein binding
TraesCS1B02G110800	-1.33671	3.15804	-5.86899	1.55975e-05	0.00434382	3.23122	cDNA clone:001-032-A03, full insert sequence	0	0
TraesCSU02G076000	-1.33395	4.31346	-5.08503	8.05202e-05	0.00992836	1.6416	Receptor kinase	IPR000719: Protein kinase domain; IPR001245: Serine-threonine/tyrosine-protein kinase, catalytic domain; IPR011009: Protein kinase-like domain; IPR017441: Protein kinase, ATP binding site	GO:0004672 MF: protein kinase activity;GO:0005524 MF: ATP binding;GO:0006468 BP: protein phosphorylation
TraesCS3A02G433300	-1.32894	4.67306	-7.06366	1.48782e-06	0.00152436	5.46689	Calmodulin-binding transcription activator	IPR000048: IQ motif, EF-hand binding site; IPR002110: Ankyrin repeat; IPR002909: IPT domain; IPR005559: CG-1 DNA-binding domain; IPR013783: Immunoglobulin-like fold; IPR014756: Immunoglobulin E-set; IPR020683: Ankyrin repeat-containing domain	GO:0003677 MF: DNA binding;GO:0005515 MF: protein binding;GO:0005634 CC: nucleus
TraesCS7B02G316400	-1.32606	5.04004	-5.95782	1.30118e-05	0.00392043	3.33184	Protein MID1-COMPLEMENTING ACTIVITY 1	0	0
TraesCS1D02G302000	-1.3203	5.57252	-6.1109	9.54408e-06	0.00342653	3.60685	Protein kinase-like protein	IPR000719: Protein kinase domain; IPR008271: Serine/threonine-protein kinase, active site; IPR011009: Protein kinase-like domain; IPR013210: Leucine-rich repeat-containing N-terminal, plant-type; IPR017441: Protein kinase, ATP binding site; IPR032675: Leucine-rich repeat domain, L domain-like	GO:0004672 MF: protein kinase activity;GO:0005524 MF: ATP binding;GO:0006468 BP: protein phosphorylation
TraesCS2B02G067000	-1.31816	4.81672	-5.55325	2.99464e-05	0.00602134	2.49937	Serine/threonine-protein kinase	IPR000719: Protein kinase domain; IPR001480: Bulb-type lectin domain; IPR008271: Serine/threonine-protein kinase, active site; IPR011009: Protein kinase-like domain; IPR017441: Protein kinase, ATP binding site; IPR024171: S-receptor-like serine/threonine-protein kinase	GO:0004672 MF: protein kinase activity;GO:0004674 MF: protein serine/threonine kinase activity;GO:0005524 MF: ATP binding;GO:0006468 BP: protein phosphorylation
TraesCS5A02G152700	-1.31161	6.0023	-6.30248	6.50374e-06	0.00283926	3.9739	Protein kinase family protein, putative, expressed	IPR000719: Protein kinase domain; IPR001245: Serine-threonine/tyrosine-protein kinase, catalytic domain; IPR011009: Protein kinase-like domain	GO:0004672 MF: protein kinase activity;GO:0005524 MF: ATP binding;GO:0006468 BP: protein phosphorylation
TraesCS3D02G417500	-1.30768	4.49334	-5.44735	3.73724e-05	0.00678274	2.24856	Selenium-binding protein	IPR008826: Selenium-binding protein; IPR015943: WD40/YVTN repeat-like-containing domain	GO:0005515 MF: protein binding;GO:0008430 MF: selenium binding
TraesCS4B02G294300	-1.30447	3.50908	-5.08725	8.01395e-05	0.00990663	1.57247	Kinase-like protein	IPR000719: Protein kinase domain; IPR001245: Serine-threonine/tyrosine-protein kinase, catalytic domain; IPR008271: Serine/threonine-protein kinase, active site; IPR011009: Protein kinase-like domain	GO:0004672 MF: protein kinase activity;GO:0005524 MF: ATP binding;GO:0006468 BP: protein phosphorylation
TraesCS4A02G349100	-1.29541	4.97487	-5.41182	4.02672e-05	0.00701894	2.18745	ATP-dependent zinc metalloprotease FTSH protein	IPR000642: Peptidase M41; IPR003593: AAA+ ATPase domain; IPR003959: ATPase, AAA-type, core; IPR005936: Peptidase, FtsH; IPR027417: P-loop containing nucleoside triphosphate hydrolase	GO:0004222 MF: metalloendopeptidase activity;GO:0005524 MF: ATP binding;GO:0006508 BP: proteolysis;GO:0016020 CC: membrane
TraesCS1A02G069300	-1.29183	2.15499	-5.68443	2.28032e-05	0.00517535	2.87344	Phosphoinositide phospholipase C	IPR000008: C2 domain; IPR000909: Phosphatidylinositol-specific phospholipase C, X domain; IPR001192: Phosphoinositide phospholipase C family; IPR001711: Phospholipase C, phosphatidylinositol-specific, Y domain; IPR011992: EF-hand domain pair; IPR017946: PLC-like phosphodiesterase, TIM beta/alpha-barrel domain	GO:0004435 MF: phosphatidylinositol phospholipase C activity;GO:0005515 MF: protein binding;GO:0006629 BP: lipid metabolic process;GO:0007165 BP: signal transduction;GO:0008081 MF: phosphoric diester hydrolase activity;GO:0035556 BP: intracellular signal transduction
TraesCS7B02G411800	-1.2857	5.14515	-5.83292	1.67935e-05	0.00442271	3.07782	Patatin	IPR002641: Patatin-like phospholipase domain; IPR016035: Acyl transferase/acyl hydrolase/lysophospholipase	GO:0006629 BP: lipid metabolic process;GO:0008152 BP: metabolic process
TraesCSU02G111800	-1.28198	3.92584	-5.75325	1.97822e-05	0.0047491	2.97891	Kinase family protein	IPR000719: Protein kinase domain; IPR008271: Serine/threonine-protein kinase, active site; IPR011009: Protein kinase-like domain; IPR017441: Protein kinase, ATP binding site	GO:0004672 MF: protein kinase activity;GO:0005524 MF: ATP binding;GO:0006468 BP: protein phosphorylation
TraesCS1A02G047000	-1.27078	5.08813	-6.65396	3.25928e-06	0.00219358	4.68269	Calcium-transporting ATPase	IPR001757: P-type ATPase; IPR004014: Cation-transporting P-type ATPase, N-terminal; IPR006068: Cation-transporting P-type ATPase, C-terminal; IPR008250: P-type ATPase, A domain; IPR018303: P-type ATPase, phosphorylation site; IPR023214: HAD-like domain; IPR023298: P-type ATPase, transmembrane domain; IPR023299: P-type ATPase, cytoplasmic domain N	GO:0000166 MF: nucleotide binding;GO:0016021 CC: integral component of membrane;GO:0046872 MF: metal ion binding
TraesCS2B02G489600	-1.2686	6.94261	-5.64014	2.4995e-05	0.00540718	2.63364	Cysteine/Histidine-rich C1 domain family protein	IPR004146: DC1; IPR012336: Thioredoxin-like fold; IPR013766: Thioredoxin domain; IPR017937: Thioredoxin, conserved site	GO:0045454 BP: cell redox homeostasis
TraesCS4A02G043400	-1.26455	1.18067	-5.69714	2.22113e-05	0.00510103	2.89216	Sulfate transporter	IPR001902: SLC26A/SulP transporter; IPR002645: STAS domain; IPR011547: SLC26A/SulP transporter domain; IPR018045: Sulphate anion transporter, conserved site	GO:0008271 MF: secondary active sulfate transmembrane transporter activity;GO:0008272 BP: sulfate transport;GO:0015116 MF: sulfate transmembrane transporter activity;GO:0016020 CC: membrane;GO:0016021 CC: integral component of membrane;GO:0055085 BP: transmembrane transport
TraesCS7A02G241100	-1.26265	5.32016	-5.85243	1.61353e-05	0.00437066	3.13199	Amino acid acetyltransferase, putative, expressed	IPR000182: GNAT domain; IPR001048: Aspartate/glutamate/uridylate kinase; IPR010167: Amino-acid N-acetyltransferase; IPR016181: Acyl-CoA N-acyltransferase	GO:0004042 MF: acetyl-CoA:L-glutamate N-acetyltransferase activity;GO:0005737 CC: cytoplasm;GO:0006526 BP: arginine biosynthetic process;GO:0008080 MF: N-acetyltransferase activity
TraesCS1A02G099300	-1.25748	5.84009	-5.72422	2.1003e-05	0.00496469	2.81753	Chaperone protein dnaJ, putative	IPR001623: DnaJ domain; IPR002939: Chaperone DnaJ, C-terminal; IPR008971: HSP40/DnaJ peptide-binding; IPR018253: DnaJ domain, conserved site	GO:0006457 BP: protein folding;GO:0051082 MF: unfolded protein binding
TraesCS3B02G395000	-1.25508	6.16544	-5.12372	7.41329e-05	0.00952873	1.55734	Multidrug resistance protein ABC transporter family protein	IPR003439: ABC transporter-like; IPR003593: AAA+ ATPase domain; IPR011527: ABC transporter type 1, transmembrane domain; IPR017871: ABC transporter, conserved site; IPR027417: P-loop containing nucleoside triphosphate hydrolase	GO:0005524 MF: ATP binding;GO:0006810 BP: transport;GO:0016021 CC: integral component of membrane;GO:0016887 MF: ATPase activity;GO:0042626 MF: ATPase activity, coupled to transmembrane movement of substances;GO:0055085 BP: transmembrane transport
TraesCS3A02G268800	-1.25289	5.35672	-5.85326	1.61078e-05	0.00437066	3.12582	TSA: Wollemia nobilis Ref_Wollemi_Transcript_14908_3298 transcribed RNA sequence	IPR021319: Protein of unknown function DUF2921	0
TraesCS4B02G206700	-1.25103	7.10622	-5.34603	4.62512e-05	0.0075872	2.0224	70 kDa heat shock protein	IPR013126: Heat shock protein 70 family; IPR018181: Heat shock protein 70, conserved site; IPR029047: Heat shock protein 70kD, peptide-binding domain; IPR029048: Heat shock protein 70kD, C-terminal domain	0
TraesCS7D02G492800	-1.24626	3.68374	-5.30771	5.01507e-05	0.00789026	2.05417	Anthocyanidin reductase	IPR001509: NAD-dependent epimerase/dehydratase; IPR016040: NAD(P)-binding domain	GO:0003824 MF: catalytic activity;GO:0050662 MF: coenzyme binding
TraesCS2A02G137700	-1.24193	5.4593	-5.31593	4.92859e-05	0.00786866	1.98119	ARM repeat superfamily protein	IPR011989: Armadillo-like helical; IPR016024: Armadillo-type fold	GO:0005488 MF: binding
TraesCS5A02G076900	-1.2378	4.5709	-5.92515	1.39072e-05	0.00408435	3.23445	Purple acid phosphatase	IPR004843: Calcineurin-like phosphoesterase domain, ApaH type; IPR008963: Purple acid phosphatase-like, N-terminal; IPR015914: Purple acid phosphatase, N-terminal; IPR025733: Iron/zinc purple acid phosphatase-like C-terminal domain; IPR029052: Metallo-dependent phosphatase-like	GO:0003993 MF: acid phosphatase activity;GO:0016787 MF: hydrolase activity;GO:0046872 MF: metal ion binding
TraesCS5B02G151400	-1.22594	4.79993	-5.49827	3.35908e-05	0.00648502	2.36025	Protein kinase family protein, putative, expressed	IPR000719: Protein kinase domain; IPR001245: Serine-threonine/tyrosine-protein kinase, catalytic domain; IPR011009: Protein kinase-like domain	GO:0004672 MF: protein kinase activity;GO:0005524 MF: ATP binding;GO:0006468 BP: protein phosphorylation
TraesCS3D02G209200	-1.22148	5.76575	-5.85509	1.60476e-05	0.00437066	3.11527	Calmodulin-binding protein	IPR000048: IQ motif, EF-hand binding site	GO:0005515 MF: protein binding
TraesCS3D02G348500	-1.2211	5.73365	-6.08376	1.0081e-05	0.00353989	3.55511	Lung seven transmembrane receptor family protein	IPR009637: Lung seven transmembrane receptor-like	GO:0016021 CC: integral component of membrane
TraesCS6B02G034300	-1.2199	4.62251	-5.84348	1.6434e-05	0.00438107	3.09411	Receptor-like protein kinase	IPR000719: Protein kinase domain; IPR001881: EGF-like calcium-binding domain; IPR008271: Serine/threonine-protein kinase, active site; IPR011009: Protein kinase-like domain; IPR017441: Protein kinase, ATP binding site; IPR025287: Wall-associated receptor kinase, galacturonan-binding domain	GO:0004672 MF: protein kinase activity;GO:0005509 MF: calcium ion binding;GO:0005524 MF: ATP binding;GO:0006468 BP: protein phosphorylation;GO:0030247 MF: polysaccharide binding
TraesCS3D02G268900	-1.20762	6.00356	-5.37591	4.34277e-05	0.00728174	2.1067	TSA: Wollemia nobilis Ref_Wollemi_Transcript_14908_3298 transcribed RNA sequence	IPR021319: Protein of unknown function DUF2921	0
TraesCS3B02G120000	-1.18986	3.28837	-6.15162	8.79335e-06	0.00334822	3.74802	Pyruvate decarboxylase	IPR011766: Thiamine pyrophosphate enzyme, C-terminal TPP-binding; IPR012000: Thiamine pyrophosphate enzyme, central domain; IPR012001: Thiamine pyrophosphate enzyme, N-terminal TPP-binding domain; IPR012110: Thiamine pyrophosphate (TPP)-dependent enzyme; IPR029035: DHS-like NAD/FAD-binding domain; IPR029061: Thiamin diphosphate-binding fold	GO:0000287 MF: magnesium ion binding;GO:0003824 MF: catalytic activity;GO:0016831 MF: carboxy-lyase activity;GO:0030976 MF: thiamine pyrophosphate binding
TraesCS1D02G240000	-1.18955	5.09335	-6.03329	1.11639e-05	0.00373091	3.45573	Fission 1 protein	IPR011990: Tetratricopeptide-like helical domain; IPR016543: Mitochondria fission 1 protein; IPR028058: Fis1, N-terminal tetratricopeptide repeat; IPR028061: Fis1, C-terminal tetratricopeptide repeat	GO:0000266 BP: mitochondrial fission;GO:0005515 MF: protein binding
TraesCS4D02G350500	-1.17773	5.84518	-7.37719	8.2911e-07	0.00121749	6.0275	Cell wall invertase	IPR001362: Glycoside hydrolase, family 32; IPR013148: Glycosyl hydrolase family 32, N-terminal; IPR013189: Glycosyl hydrolase family 32, C-terminal; IPR013320: Concanavalin A-like lectin/glucanase domain; IPR018053: Glycoside hydrolase, family 32, active site; IPR023296: Glycosyl hydrolase, five-bladed beta-propellor domain	GO:0004553 MF: hydrolase activity, hydrolyzing O-glycosyl compounds;GO:0005975 BP: carbohydrate metabolic process
TraesCS3D02G543100	-1.17537	4.21219	-5.31496	4.93871e-05	0.00786866	2.02394	Chaperone protein dnaJ, putative	IPR001623: DnaJ domain; IPR011990: Tetratricopeptide-like helical domain; IPR013026: Tetratricopeptide repeat-containing domain; IPR018253: DnaJ domain, conserved site; IPR019734: Tetratricopeptide repeat	GO:0005515 MF: protein binding
TraesCS5B02G160500	-1.17267	4.08031	-5.7812	1.8676e-05	0.00465771	3.03981	Receptor-like kinase	IPR000719: Protein kinase domain; IPR008271: Serine/threonine-protein kinase, active site; IPR011009: Protein kinase-like domain; IPR017441: Protein kinase, ATP binding site	GO:0004672 MF: protein kinase activity;GO:0005524 MF: ATP binding;GO:0006468 BP: protein phosphorylation
TraesCS6A02G298100	-1.16942	7.36713	-5.44393	3.76415e-05	0.00680608	2.22715	Glutamine synthetase	IPR008146: Glutamine synthetase, catalytic domain; IPR008147: Glutamine synthetase, beta-Grasp domain; IPR014746: Glutamine synthetase/guanido kinase, catalytic domain; IPR027302: Glutamine synthetase, N-terminal conserved site; IPR027303: Glutamine synthetase, glycine-rich site	GO:0003824 MF: catalytic activity;GO:0004356 MF: glutamate-ammonia ligase activity;GO:0006542 BP: glutamine biosynthetic process;GO:0006807 BP: nitrogen compound metabolic process
TraesCS2B02G439000	-1.16862	5.023	-5.60264	2.70196e-05	0.00569267	2.6072	Argonaute family protein	IPR003100: PAZ domain; IPR003165: Piwi domain; IPR012337: Ribonuclease H-like domain; IPR014811: Argonaute, linker 1 domain; IPR032472: Argonaute linker 2 domain; IPR032473: Protein argonaute, Mid domain	GO:0003676 MF: nucleic acid binding;GO:0005515 MF: protein binding
TraesCS5D02G168100	-1.1669	4.13943	-5.1702	6.71398e-05	0.00902521	1.78877	Receptor-like kinase	IPR000719: Protein kinase domain; IPR008271: Serine/threonine-protein kinase, active site; IPR011009: Protein kinase-like domain; IPR017441: Protein kinase, ATP binding site	GO:0004672 MF: protein kinase activity;GO:0005524 MF: ATP binding;GO:0006468 BP: protein phosphorylation
TraesCS7D02G254000	-1.15829	4.59217	-5.39586	4.16419e-05	0.00713033	2.20956	Cytochrome b561 and DOMON domain-containing protein	IPR005018: DOMON domain; IPR006593: Cytochrome b561/ferric reductase transmembrane; IPR017214: Cytochrome b561 and DOMON domain-containing protein	0
TraesCS5D02G072500	-1.15411	4.70969	-5.95731	1.30255e-05	0.00392043	3.32434	Peroxisomal membrane protein PMP22	IPR007248: Mpv17/PMP22	GO:0016021 CC: integral component of membrane
TraesCS5A02G526200	-1.15208	6.13812	-6.75214	2.69525e-06	0.00199632	4.85683	Cell wall invertase	IPR001362: Glycoside hydrolase, family 32; IPR013148: Glycosyl hydrolase family 32, N-terminal; IPR013189: Glycosyl hydrolase family 32, C-terminal; IPR013320: Concanavalin A-like lectin/glucanase domain; IPR018053: Glycoside hydrolase, family 32, active site; IPR023296: Glycosyl hydrolase, five-bladed beta-propellor domain	GO:0004553 MF: hydrolase activity, hydrolyzing O-glycosyl compounds;GO:0005975 BP: carbohydrate metabolic process
TraesCS1D02G310900	-1.15064	3.13439	-5.77548	1.88971e-05	0.00465929	3.04595	Nucleotide-sugar transporter family protein	IPR004853: Sugar phosphate transporter domain	0
TraesCS2A02G460400	-1.14218	5.0608	-6.12393	9.2969e-06	0.00341295	3.65473	UDP-glucose 4-epimerase, putative	IPR005886: UDP-glucose 4-epimerase; IPR016040: NAD(P)-binding domain	GO:0003978 MF: UDP-glucose 4-epimerase activity;GO:0006012 BP: galactose metabolic process
TraesCS1A02G018500	-1.13376	5.56559	-5.24834	5.68675e-05	0.00839869	1.8583	Receptor-like kinase	IPR000719: Protein kinase domain; IPR008271: Serine/threonine-protein kinase, active site; IPR011009: Protein kinase-like domain; IPR017441: Protein kinase, ATP binding site; IPR025287: Wall-associated receptor kinase, galacturonan-binding domain	GO:0004672 MF: protein kinase activity;GO:0005524 MF: ATP binding;GO:0006468 BP: protein phosphorylation;GO:0030247 MF: polysaccharide binding
TraesCS2B02G045600	-1.11162	4.67532	-5.70066	2.20506e-05	0.00508822	2.83596	NBS-LRR-like resistance protein	IPR002182: NB-ARC; IPR011991: Winged helix-turn-helix DNA-binding domain; IPR027417: P-loop containing nucleoside triphosphate hydrolase; IPR032675: Leucine-rich repeat domain, L domain-like	GO:0043531 MF: ADP binding
TraesCS3B02G003100	-1.10863	5.96603	-5.37256	4.37357e-05	0.00730809	2.08546	Tripartite motif-containing protein 29	0	0
TraesCS2A02G237000	-1.0952	5.73015	-6.39869	5.37425e-06	0.0026848	4.16682	Malic enzyme	IPR001891: Malic oxidoreductase; IPR012301: Malic enzyme, N-terminal domain; IPR012302: Malic enzyme, NAD-binding; IPR015884: Malic enzyme, conserved site; IPR016040: NAD(P)-binding domain	GO:0004470 MF: malic enzyme activity;GO:0004471 MF: malate dehydrogenase (decarboxylating) (NAD+) activity;GO:0006108 BP: malate metabolic process;GO:0051287 MF: NAD binding;GO:0055114 BP: oxidation-reduction process
TraesCS4B02G028500	-1.09269	3.21439	-7.02017	1.61521e-06	0.00152436	5.39774	Tesmin/TSO1-like CXC domain-containing protein	IPR005172: CRC domain; IPR033467: Tesmin/TSO1-like CXC domain	0
TraesCS2B02G024600	-1.08551	5.08765	-5.46206	3.62368e-05	0.00668033	2.30615	NB-ARC domain-containing disease resistance protein	IPR027417: P-loop containing nucleoside triphosphate hydrolase	0
TraesCS1B02G060700	-1.06022	5.78145	-5.51259	3.25997e-05	0.00637928	2.38654	Calcium-transporting ATPase	IPR001757: P-type ATPase; IPR004014: Cation-transporting P-type ATPase, N-terminal; IPR006068: Cation-transporting P-type ATPase, C-terminal; IPR008250: P-type ATPase, A domain; IPR018303: P-type ATPase, phosphorylation site; IPR023214: HAD-like domain; IPR023298: P-type ATPase, transmembrane domain; IPR023299: P-type ATPase, cytoplasmic domain N	GO:0000166 MF: nucleotide binding;GO:0016021 CC: integral component of membrane;GO:0046872 MF: metal ion binding
TraesCS7B02G325300	-1.06016	6.63773	-5.3419	4.66567e-05	0.00761243	2.01471	Leucine-rich repeat receptor-like protein kinase family	IPR001611: Leucine-rich repeat; IPR013210: Leucine-rich repeat-containing N-terminal, plant-type; IPR032675: Leucine-rich repeat domain, L domain-like	GO:0005515 MF: protein binding
TraesCS6B02G388000	-1.05907	3.0001	-5.11557	7.54338e-05	0.00960663	1.69891	QWRF motif protein (DUF566)	IPR007573: QWRF family	0
TraesCS2D02G305500	-1.04243	5.07576	-5.47907	3.49681e-05	0.00656761	2.36237	protein kinase family protein	IPR000719: Protein kinase domain; IPR011009: Protein kinase-like domain; IPR017441: Protein kinase, ATP binding site	GO:0004672 MF: protein kinase activity;GO:0005524 MF: ATP binding;GO:0006468 BP: protein phosphorylation
TraesCS7A02G431300	-1.038	3.64527	-5.15292	6.96567e-05	0.00923736	1.72846	Serine/threonine-protein kinase	IPR000719: Protein kinase domain; IPR000858: S-locus glycoprotein domain; IPR001480: Bulb-type lectin domain; IPR003609: PAN/Apple domain; IPR008271: Serine/threonine-protein kinase, active site; IPR011009: Protein kinase-like domain; IPR017441: Protein kinase, ATP binding site; IPR024171: S-receptor-like serine/threonine-protein kinase	GO:0004672 MF: protein kinase activity;GO:0004674 MF: protein serine/threonine kinase activity;GO:0005524 MF: ATP binding;GO:0006468 BP: protein phosphorylation;GO:0048544 BP: recognition of pollen
TraesCS5A02G392000	-1.02692	4.12894	-5.45996	3.63964e-05	0.00668067	2.33062	COBRA-like protein	IPR006918: COBRA, plant	GO:0010215 BP: cellulose microfibril organization;GO:0016049 BP: cell growth;GO:0031225 CC: anchored component of membrane
TraesCS4B02G079200	-1.01595	2.27128	-5.24134	5.77192e-05	0.00840648	2.00241	Serpin family protein	IPR023795: Serpin, conserved site; IPR023796: Serpin domain	0
TraesCS7B02G316300	-1.01542	5.38814	-5.23759	5.81792e-05	0.00841279	1.82811	Protein MID1-COMPLEMENTING ACTIVITY 1	0	0
TraesCS4D02G097700	-1.00423	2.96701	-5.31334	4.95572e-05	0.00786866	2.09614	Leucine-rich repeat receptor-like protein kinase family protein, putative	IPR001611: Leucine-rich repeat; IPR003591: Leucine-rich repeat, typical subtype; IPR032675: Leucine-rich repeat domain, L domain-like	GO:0005515 MF: protein binding
TraesCS7D02G416900	-1.00135	6.36968	-5.64796	2.45928e-05	0.00534403	2.65115	Leucine-rich repeat receptor-like protein kinase family	IPR013210: Leucine-rich repeat-containing N-terminal, plant-type; IPR032675: Leucine-rich repeat domain, L domain-like	0
TraesCS3A02G301800	-0.976729	4.23755	-5.2427	5.75518e-05	0.00840648	1.85973	Chorismate mutase	IPR008238: Chorismate mutase, AroQ class, eukaryotic type; IPR020822: Chorismate mutase, type II	GO:0004106 MF: chorismate mutase activity;GO:0009073 BP: aromatic amino acid family biosynthetic process;GO:0046417 BP: chorismate metabolic process
TraesCS6A02G410700	-0.959632	2.86154	-5.1466	7.06014e-05	0.00925555	1.78705	Sucrose transporter	IPR020846: Major facilitator superfamily domain	0
TraesCS6B02G313900	-0.955574	5.41719	-5.14614	7.06706e-05	0.00925555	1.61938	Transmembrane 9 superfamily member	IPR004240: Nonaspanin (TM9SF)	GO:0016021 CC: integral component of membrane
TraesCS6D02G300000	-0.953274	3.00854	-5.08197	8.10487e-05	0.00994293	1.63167	Galactoside 2-alpha-L-fucosyltransferase	IPR004938: Xyloglucan fucosyltransferase	GO:0008107 MF: galactoside 2-alpha-L-fucosyltransferase activity;GO:0016020 CC: membrane;GO:0042546 BP: cell wall biogenesis
TraesCS1A02G261400	-0.945663	5.81644	-5.40759	4.06272e-05	0.00704616	2.15538	MLO-like protein	IPR004326: Mlo-related protein	GO:0006952 BP: defense response;GO:0016021 CC: integral component of membrane
TraesCS5D02G565100	-0.934233	5.22302	-5.11556	7.54361e-05	0.00960663	1.55938	2-oxoglutarate (2OG) and Fe(II)-dependent oxygenase superfamily protein	IPR005123: Oxoglutarate/iron-dependent dioxygenase; IPR026992: Non-haem dioxygenase N-terminal domain; IPR027443: Isopenicillin N synthase-like	GO:0016491 MF: oxidoreductase activity;GO:0055114 BP: oxidation-reduction process
TraesCS1A02G173200	-0.932464	4.82474	-5.35656	4.52355e-05	0.00749633	2.0662	Membrane steroid-binding protein	IPR001199: Cytochrome b5-like heme/steroid binding domain	0
TraesCS7B02G299200	-0.922725	4.38455	-5.42277	3.93511e-05	0.00690445	2.24531	BZIP transcription factor	IPR004827: Basic-leucine zipper domain	GO:0003700 MF: transcription factor activity, sequence-specific DNA binding;GO:0006355 BP: regulation of transcription, DNA-templated;GO:0043565 MF: sequence-specific DNA binding
TraesCS4D02G054500	-0.890688	3.87094	-5.14145	7.13813e-05	0.00927849	1.69288	Carbohydrate kinase-like	IPR011611: Carbohydrate kinase PfkB; IPR029056: Ribokinase-like	0
TraesCS6D02G170100	-0.871474	6.22806	-5.20554	6.22781e-05	0.0086225	1.72831	ATP-binding cassette transporter subfamily A member	IPR003439: ABC transporter-like; IPR003593: AAA+ ATPase domain; IPR017871: ABC transporter, conserved site; IPR027417: P-loop containing nucleoside triphosphate hydrolase	GO:0005524 MF: ATP binding;GO:0016887 MF: ATPase activity
TraesCS1D02G047900	-0.864256	6.17486	-6.31318	6.36683e-06	0.00283926	3.99781	Calcium-transporting ATPase	IPR001757: P-type ATPase; IPR004014: Cation-transporting P-type ATPase, N-terminal; IPR006068: Cation-transporting P-type ATPase, C-terminal; IPR008250: P-type ATPase, A domain; IPR018303: P-type ATPase, phosphorylation site; IPR023214: HAD-like domain; IPR023298: P-type ATPase, transmembrane domain; IPR023299: P-type ATPase, cytoplasmic domain N	GO:0000166 MF: nucleotide binding;GO:0016021 CC: integral component of membrane;GO:0046872 MF: metal ion binding
TraesCS3A02G537600	-0.860596	4.06422	-5.75505	1.97089e-05	0.0047491	2.93941	Chaperone protein dnaJ, putative	IPR001623: DnaJ domain; IPR011990: Tetratricopeptide-like helical domain; IPR013026: Tetratricopeptide repeat-containing domain; IPR018253: DnaJ domain, conserved site; IPR019734: Tetratricopeptide repeat	GO:0005515 MF: protein binding
TraesCS7D02G029700	-0.851244	4.79479	-5.4618	3.62567e-05	0.00668033	2.32169	Cellulose synthase-like protein	IPR005150: Cellulose synthase; IPR013083: Zinc finger, RING/FYVE/PHD-type; IPR029044: Nucleotide-diphospho-sugar transferases	GO:0016020 CC: membrane;GO:0016760 MF: cellulose synthase (UDP-forming) activity;GO:0030244 BP: cellulose biosynthetic process
TraesCS4B02G055000	-0.823171	4.94928	-5.71219	2.15314e-05	0.00504042	2.79771	Sec14p-like phosphatidylinositol transfer family protein	IPR001071: Cellular retinaldehyde binding/alpha-tocopherol transport; IPR001251: CRAL-TRIO lipid binding domain; IPR011074: CRAL/TRIO, N-terminal domain	GO:0005215 MF: transporter activity;GO:0005622 CC: intracellular;GO:0006810 BP: transport
TraesCS3D02G190600	-0.819637	3.96844	-5.55629	2.97573e-05	0.00600824	2.5667	rRNA N-glycosidase	0	0
TraesCS1D02G017700	-0.767439	6.36887	-5.70365	2.19144e-05	0.00508822	2.77089	Receptor-like kinase	IPR000719: Protein kinase domain; IPR008271: Serine/threonine-protein kinase, active site; IPR011009: Protein kinase-like domain; IPR017441: Protein kinase, ATP binding site	GO:0004672 MF: protein kinase activity;GO:0005524 MF: ATP binding;GO:0006468 BP: protein phosphorylation
TraesCS5A02G053600	-0.745891	3.69399	-5.39145	4.20301e-05	0.0071463	2.19471	Epoxide hydrolase 2	IPR000073: Alpha/beta hydrolase fold-1; IPR000639: Epoxide hydrolase-like; IPR029058: Alpha/Beta hydrolase fold	GO:0003824 MF: catalytic activity
TraesCS1B02G262000	0.643387	4.81544	5.25011	5.6655e-05	0.00839869	1.84007	2OG-Fe(II) oxygenase family oxidoreductase	IPR005123: Oxoglutarate/iron-dependent dioxygenase; IPR027450: Alpha-ketoglutarate-dependent dioxygenase AlkB-like	GO:0016491 MF: oxidoreductase activity;GO:0055114 BP: oxidation-reduction process
TraesCS5B02G234600	0.671452	4.13309	5.76543	1.92918e-05	0.00472143	2.94198	Rhomboid-like protein	IPR022764: Peptidase S54, rhomboid domain	GO:0004252 MF: serine-type endopeptidase activity;GO:0016021 CC: integral component of membrane
TraesCS7D02G206100	0.693489	5.6173	5.27826	5.33745e-05	0.00812918	1.88162	Caleosin	IPR002048: EF-hand domain; IPR007736: Caleosin-related	GO:0005509 MF: calcium ion binding
TraesCS3B02G320200	0.697663	5.68017	5.44208	3.77876e-05	0.00680711	2.22927	Malic enzyme	IPR001891: Malic oxidoreductase; IPR012301: Malic enzyme, N-terminal domain; IPR012302: Malic enzyme, NAD-binding; IPR015884: Malic enzyme, conserved site; IPR016040: NAD(P)-binding domain	GO:0004470 MF: malic enzyme activity;GO:0004471 MF: malate dehydrogenase (decarboxylating) (NAD+) activity;GO:0006108 BP: malate metabolic process;GO:0051287 MF: NAD binding;GO:0055114 BP: oxidation-reduction process
TraesCS4B02G339700	0.705186	4.81854	5.89942	1.4657e-05	0.00417794	3.19065	Sugar transporter protein	IPR003663: Sugar/inositol transporter; IPR005828: Major facilitator, sugar transporter-like; IPR005829: Sugar transporter, conserved site; IPR020846: Major facilitator superfamily domain	GO:0005215 MF: transporter activity;GO:0016020 CC: membrane;GO:0016021 CC: integral component of membrane;GO:0022857 MF: transmembrane transporter activity;GO:0022891 MF: substrate-specific transmembrane transporter activity;GO:0055085 BP: transmembrane transport
TraesCS6A02G159400	0.761753	8.1094	5.21037	6.16419e-05	0.00858136	1.74253	MLO-like protein	IPR004326: Mlo-related protein	GO:0006952 BP: defense response;GO:0016021 CC: integral component of membrane
TraesCS2D02G455600	0.786987	5.63246	5.22482	5.9778e-05	0.008474	1.77256	Glutamate receptor	IPR001638: Solute-binding protein family 3/N-terminal domain of MltF; IPR001828: Receptor, ligand binding region; IPR028082: Periplasmic binding protein-like I	0
TraesCS2D02G238700	0.811685	6.27072	5.21684	6.08001e-05	0.00854085	1.75633	Protein curvature thylakoid chloroplastic-like	IPR025564: Cyanobacterial aminoacyl-tRNA synthetase, CAAD domain	0
TraesCS3D02G349500	0.821317	5.64993	6.00934	1.1719e-05	0.00375719	3.39767	Metal tolerance protein	IPR002524: Cation efflux protein; IPR027470: Cation efflux protein, cytoplasmic domain	GO:0006812 BP: cation transport;GO:0008324 MF: cation transmembrane transporter activity;GO:0016021 CC: integral component of membrane;GO:0055085 BP: transmembrane transport
TraesCS4A02G376000	0.828927	5.13159	5.5705	2.88886e-05	0.00593172	2.52241	Ribosome-binding factor A	IPR000238: Ribosome-binding factor A; IPR015946: K homology domain-like, alpha/beta; IPR020053: Ribosome-binding factor A, conserved site; IPR023799: Ribosome-binding factor A domain	GO:0006364 BP: rRNA processing
TraesCS4B02G311600	0.829047	4.99576	5.91568	1.41785e-05	0.00411414	3.23027	NAD(P)H-quinone oxidoreductase subunit H, chloroplastic	IPR018971: Protein of unknown function DUF1997	0
TraesCS6A02G337000	0.8515	4.50381	5.48839	3.42923e-05	0.00656761	2.38405	Pentatricopeptide repeat-containing protein	IPR002885: Pentatricopeptide repeat; IPR011990: Tetratricopeptide-like helical domain; IPR033443: Pentacotripeptide-repeat region of PROPR	GO:0005515 MF: protein binding
TraesCS2A02G455200	0.878436	6.083	5.99052	1.21753e-05	0.0038064	3.34911	Glutamate receptor	IPR001638: Solute-binding protein family 3/N-terminal domain of MltF; IPR001828: Receptor, ligand binding region; IPR028082: Periplasmic binding protein-like I	0
TraesCS6D02G067200	0.879134	5.53121	5.16953	6.72355e-05	0.00902521	1.66755	Protein kinase, putative	IPR000719: Protein kinase domain; IPR011009: Protein kinase-like domain	GO:0004672 MF: protein kinase activity;GO:0005524 MF: ATP binding;GO:0006468 BP: protein phosphorylation
TraesCS3D02G133100	0.975854	6.5752	5.28501	5.26173e-05	0.00804331	1.90469	Glutathione S-transferase	IPR004045: Glutathione S-transferase, N-terminal; IPR004046: Glutathione S-transferase, C-terminal; IPR010987: Glutathione S-transferase, C-terminal-like; IPR012336: Thioredoxin-like fold	GO:0005515 MF: protein binding
TraesCS2A02G404700	0.984143	5.21605	5.23795	5.81349e-05	0.00841279	1.81412	Niemann-Pick C1 protein	IPR000731: Sterol-sensing domain; IPR003392: Protein patched/dispatched; IPR004765: Niemann-Pick C type protein; IPR032190: Niemann-Pick C1, N-terminal	GO:0005319 MF: lipid transporter activity;GO:0016021 CC: integral component of membrane
TraesCS1B02G254000	0.999729	7.73748	5.52886	3.15103e-05	0.00628365	2.40322	50S ribosomal protein L1	IPR005878: Ribosomal protein L1, bacterial-type; IPR016095: Ribosomal protein L1, 3-layer alpha/beta-sandwich; IPR023673: Ribosomal protein L1, conserved site; IPR023674: Ribosomal protein L1-like; IPR028364: Ribosomal protein L1/ribosomal biogenesis protein	GO:0003723 MF: RNA binding;GO:0003735 MF: structural constituent of ribosome;GO:0006412 BP: translation;GO:0015934 CC: large ribosomal subunit
TraesCS5A02G123600	1.00686	2.91207	5.68387	2.28298e-05	0.00517535	2.85041	Acyl-[acyl-carrier-protein] desaturase	IPR005067: Fatty acid desaturase, type 2; IPR005803: Fatty acid desaturase type 2, conserved site; IPR009078: Ferritin-like superfamily	GO:0006631 BP: fatty acid metabolic process;GO:0006633 BP: fatty acid biosynthetic process;GO:0016491 MF: oxidoreductase activity;GO:0045300 MF: acyl-[acyl-carrier-protein] desaturase activity;GO:0055114 BP: oxidation-reduction process
TraesCS1D02G263100	1.01838	4.16593	5.18622	6.489e-05	0.00888343	1.79189	UPF0301 protein	IPR003774: Protein of unknown function UPF0301	0
TraesCS5B02G174000	1.03648	2.68288	5.13827	7.18671e-05	0.00928676	1.7645	2,3-bisphosphoglycerate-dependent phosphoglycerate mutase	IPR013078: Histidine phosphatase superfamily, clade-1; IPR029033: Histidine phosphatase superfamily	0
TraesCS6B02G002800	1.03972	4.84214	5.85738	1.59728e-05	0.00437066	3.11841	Translationally-controlled tumor	IPR011057: Mss4-like; IPR018103: Translationally controlled tumour protein, conserved site; IPR018105: Translationally controlled tumour protein; IPR034737: Translationally controlled tumor protein (TCTP) domain	0
TraesCS5D02G424700	1.06418	4.68043	5.5942	2.74979e-05	0.00574351	2.59874	Ribose-5-phosphate isomerase A	IPR004788: Ribose 5-phosphate isomerase, type A	GO:0004751 MF: ribose-5-phosphate isomerase activity;GO:0009052 BP: pentose-phosphate shunt, non-oxidative branch
TraesCS2A02G582100	1.06558	5.72346	5.94315	1.34063e-05	0.00398553	3.26959	Glutathione peroxidase	IPR000889: Glutathione peroxidase; IPR012336: Thioredoxin-like fold; IPR029759: Glutathione peroxidase active site; IPR029760: Glutathione peroxidase conserved site	GO:0004602 MF: glutathione peroxidase activity;GO:0006979 BP: response to oxidative stress;GO:0055114 BP: oxidation-reduction process
TraesCS1A02G268500	1.1336	3.80473	5.08861	7.99069e-05	0.00990314	1.56904	Phosphatidylinositol transfer protein	IPR001251: CRAL-TRIO lipid binding domain; IPR009038: GOLD domain; IPR011074: CRAL/TRIO, N-terminal domain	GO:0006810 BP: transport;GO:0016021 CC: integral component of membrane
TraesCS3B02G152300	1.17607	7.4623	5.47724	3.51028e-05	0.00656761	2.29589	Glutathione S-transferase	IPR004045: Glutathione S-transferase, N-terminal; IPR004046: Glutathione S-transferase, C-terminal; IPR010987: Glutathione S-transferase, C-terminal-like; IPR012336: Thioredoxin-like fold	GO:0005515 MF: protein binding
TraesCS6D02G338500	1.19542	1.84306	5.26067	5.54007e-05	0.00833729	2.0407	40S ribosomal protein	0	0
TraesCS3A02G158100	1.37216	3.27971	5.1737	6.66416e-05	0.00899532	1.81904	Dbj|BAA92898.1	0	0
TraesCS4A02G445600	1.46019	6.59731	5.23044	5.90689e-05	0.0084249	1.78515	Cytochrome P450	IPR001128: Cytochrome P450; IPR002401: Cytochrome P450, E-class, group I; IPR017972: Cytochrome P450, conserved site	GO:0005506 MF: iron ion binding;GO:0016705 MF: oxidoreductase activity, acting on paired donors, with incorporation or reduction of molecular oxygen;GO:0020037 MF: heme binding;GO:0055114 BP: oxidation-reduction process
TraesCS4D02G263400	1.46379	1.92175	5.2883	5.22523e-05	0.00804331	2.07767	Alpha/beta-Hydrolases superfamily protein	IPR022742: Serine aminopeptidase, S33; IPR029058: Alpha/Beta hydrolase fold	0
TraesCS5D02G420300	1.49164	2.97363	5.81705	1.73496e-05	0.00448663	3.1174	Long-Chain Acyl-CoA Synthetase	IPR000873: AMP-dependent synthetase/ligase; IPR020845: AMP-binding, conserved site; IPR025110: AMP-binding enzyme C-terminal domain	GO:0003824 MF: catalytic activity;GO:0008152 BP: metabolic process
TraesCS3A02G309100	1.51962	6.04199	5.96689	1.2774e-05	0.00392043	3.32358	Glutathione S-transferase	IPR004045: Glutathione S-transferase, N-terminal; IPR004046: Glutathione S-transferase, C-terminal; IPR010987: Glutathione S-transferase, C-terminal-like; IPR012336: Thioredoxin-like fold	GO:0005515 MF: protein binding
TraesCS4A02G469900	1.53053	2.65138	5.42395	3.92542e-05	0.00690445	2.31627	Homeobox BEL1-like protein	IPR001356: Homeobox domain; IPR006563: POX domain; IPR008422: Homeobox KN domain; IPR009057: Homeobox domain-like	GO:0003677 MF: DNA binding;GO:0006355 BP: regulation of transcription, DNA-templated
TraesCS1A02G056200	1.59993	3.48373	5.24093	5.77688e-05	0.00840648	1.90111	ALMT1-M39.2	0	0
TraesCS3A02G309000	1.68092	5.94687	6.51053	4.31206e-06	0.00237105	4.40223	Glutathione S-transferase	IPR004045: Glutathione S-transferase, N-terminal; IPR004046: Glutathione S-transferase, C-terminal; IPR010987: Glutathione S-transferase, C-terminal-like; IPR012336: Thioredoxin-like fold	GO:0005515 MF: protein binding
TraesCS5B02G350500	1.70351	0.361375	5.39273	4.19175e-05	0.0071463	2.2715	Protein DETOXIFICATION	IPR002528: Multi antimicrobial extrusion protein	GO:0006855 BP: drug transmembrane transport;GO:0015238 MF: drug transmembrane transporter activity;GO:0015297 MF: antiporter activity;GO:0016020 CC: membrane;GO:0055085 BP: transmembrane transport
TraesCS5D02G418400	1.75686	1.93448	5.10038	7.79222e-05	0.00981554	1.70268	Leucine carboxyl methyltransferase	IPR007213: Methyltransferase Ppm1/Ppm2/Tcmp; IPR011610: S-adenosyl-L-methionine-dependent methyltransferase, putative; IPR029063: S-adenosyl-L-methionine-dependent methyltransferase	GO:0008168 MF: methyltransferase activity;GO:0032259 BP: methylation
TraesCS2B02G204500	1.78293	5.28476	5.68055	2.29868e-05	0.00517535	2.76822	Dihydroflavonol-4-reductase	IPR001509: NAD-dependent epimerase/dehydratase; IPR016040: NAD(P)-binding domain	GO:0003824 MF: catalytic activity;GO:0050662 MF: coenzyme binding
TraesCS2B02G124800	2.43992	3.93328	5.47773	3.50667e-05	0.00656761	2.41687	Peroxidase	IPR000823: Plant peroxidase; IPR002016: Haem peroxidase, plant/fungal/bacterial; IPR010255: Haem peroxidase; IPR019793: Peroxidases heam-ligand binding site; IPR019794: Peroxidase, active site	GO:0004601 MF: peroxidase activity;GO:0006979 BP: response to oxidative stress;GO:0020037 MF: heme binding;GO:0055114 BP: oxidation-reduction process
TraesCS2D02G107800	2.9719	3.35982	6.10476	9.66285e-06	0.00344296	3.68715	Peroxidase	IPR000823: Plant peroxidase; IPR002016: Haem peroxidase, plant/fungal/bacterial; IPR010255: Haem peroxidase; IPR019793: Peroxidases heam-ligand binding site; IPR019794: Peroxidase, active site	GO:0004601 MF: peroxidase activity;GO:0006979 BP: response to oxidative stress;GO:0020037 MF: heme binding;GO:0055114 BP: oxidation-reduction process

## Sheet: cyr1_9dpi_DEG
Gene_ID	logFC	AveExpr	t	P.Value	adj.P.Val	B	Human.Readable.Description	Interpro.IDs..Description.	GO.IDs..Description..via.Interpro
TraesCSU02G116700	-8.37392	-0.336248	-4.92496	0.000113529	0.00493535	0.119063	Linalool synthase, chloroplastic	IPR001906: Terpene synthase, N-terminal domain; IPR005630: Terpene synthase, metal-binding domain; IPR008930: Terpenoid cyclases/protein prenyltransferase alpha-alpha toroid; IPR008949: Isoprenoid synthase domain	GO:0000287 MF: magnesium ion binding;GO:0008152 BP: metabolic process;GO:0010333 MF: terpene synthase activity;GO:0016829 MF: lyase activity
TraesCS3B02G526000	-6.31168	3.32199	-4.40949	0.00034857	0.00870669	0.313234	Beta-1,3-glucanase	IPR000490: Glycoside hydrolase family 17; IPR017853: Glycoside hydrolase superfamily	GO:0004553 MF: hydrolase activity, hydrolyzing O-glycosyl compounds;GO:0005975 BP: carbohydrate metabolic process
TraesCS5D02G488800	-6.30293	4.23251	-4.81869	0.00014281	0.00553587	1.14137	O-methyltransferase	IPR001077: O-methyltransferase, family 2; IPR011991: Winged helix-turn-helix DNA-binding domain; IPR012967: Plant methyltransferase dimerisation; IPR016461: O-methyltransferase COMT-type; IPR029063: S-adenosyl-L-methionine-dependent methyltransferase	GO:0008168 MF: methyltransferase activity;GO:0008171 MF: O-methyltransferase activity;GO:0046983 MF: protein dimerization activity
TraesCS5D02G159100	-6.22574	0.928702	-9.01122	4.85232e-08	0.000138393	7.09381	Asparagine synthetase	IPR001962: Asparagine synthase; IPR006426: Asparagine synthase, glutamine-hydrolyzing; IPR014729: Rossmann-like alpha/beta/alpha sandwich fold; IPR017932: Glutamine amidotransferase type 2 domain; IPR029055: Nucleophile aminohydrolases, N-terminal	GO:0004066 MF: asparagine synthase (glutamine-hydrolyzing) activity;GO:0006529 BP: asparagine biosynthetic process
TraesCS2D02G582000	-6.0146	-1.2959	-4.46084	0.000311432	0.00820053	-1.4463	Agmatine coumaroyltransferase-2	IPR003480: Transferase	GO:0016747 MF: transferase activity, transferring acyl groups other than amino-acyl groups
TraesCS1D02G159500	-5.97902	-0.21162	-4.79028	0.000151872	0.00562648	-1.12173	Cotton fiber expressed protein-like protein	IPR008480: Protein of unknown function DUF761, plant	0
TraesCS6B02G091300	-5.94937	-3.56222	-4.40554	0.000351603	0.0087509	-1.50132	Linalool synthase, chloroplastic	IPR001906: Terpene synthase, N-terminal domain; IPR005630: Terpene synthase, metal-binding domain; IPR008930: Terpenoid cyclases/protein prenyltransferase alpha-alpha toroid; IPR008949: Isoprenoid synthase domain	GO:0000287 MF: magnesium ion binding;GO:0008152 BP: metabolic process;GO:0010333 MF: terpene synthase activity;GO:0016829 MF: lyase activity
TraesCSU02G159600	-5.77068	0.7026	-4.43721	0.000327995	0.00842499	-0.248192	Cysteine protease	IPR000169: Cysteine peptidase, cysteine active site; IPR000668: Peptidase C1A, papain C-terminal; IPR013201: Cathepsin propeptide inhibitor domain (I29); IPR025660: Cysteine peptidase, histidine active site	GO:0006508 BP: proteolysis;GO:0008234 MF: cysteine-type peptidase activity
TraesCS4B02G231400	-5.6136	-0.200927	-5.28353	5.27822e-05	0.00329603	0.100668	Glutamate decarboxylase	IPR002129: Pyridoxal phosphate-dependent decarboxylase; IPR010107: Glutamate decarboxylase; IPR015421: Pyridoxal phosphate-dependent transferase, major region, subdomain 1; IPR015422: Pyridoxal phosphate-dependent transferase, subdomain 2; IPR015424: Pyridoxal phosphate-dependent transferase	GO:0003824 MF: catalytic activity;GO:0004351 MF: glutamate decarboxylase activity;GO:0006536 BP: glutamate metabolic process;GO:0016831 MF: carboxy-lyase activity;GO:0019752 BP: carboxylic acid metabolic process;GO:0030170 MF: pyridoxal phosphate binding
TraesCS5D02G488300	-5.58147	4.75148	-5.34389	4.64606e-05	0.00309833	2.20464	O-methyltransferase-like protein	IPR001077: O-methyltransferase, family 2; IPR011991: Winged helix-turn-helix DNA-binding domain; IPR012967: Plant methyltransferase dimerisation; IPR016461: O-methyltransferase COMT-type; IPR029063: S-adenosyl-L-methionine-dependent methyltransferase	GO:0008168 MF: methyltransferase activity;GO:0008171 MF: O-methyltransferase activity;GO:0046983 MF: protein dimerization activity
TraesCS2D02G349400	-5.5192	1.25409	-5.30954	4.99568e-05	0.00322774	1.08554	Chitinase	IPR000726: Glycoside hydrolase, family 19, catalytic; IPR016283: Glycoside hydrolase, family 19; IPR023346: Lysozyme-like domain	GO:0004568 MF: chitinase activity;GO:0005975 BP: carbohydrate metabolic process;GO:0006032 BP: chitin catabolic process;GO:0016998 BP: cell wall macromolecule catabolic process
TraesCSU02G146600	-5.41562	4.48418	-6.21745	7.70613e-06	0.00130568	3.90365	Thaumatin-like protein	IPR001938: Thaumatin	0
TraesCS5B02G426300	-5.35846	-0.0159717	-4.77166	0.000158128	0.00573544	-0.21865	Glutathione-S-transferase	IPR004045: Glutathione S-transferase, N-terminal; IPR010987: Glutathione S-transferase, C-terminal-like; IPR012336: Thioredoxin-like fold	GO:0005515 MF: protein binding
TraesCSU02G128100	-5.35793	0.574541	-4.83509	0.000137833	0.00543015	-0.0703194	Germin-like protein	IPR001929: Germin; IPR006045: Cupin 1; IPR011051: RmlC-like cupin domain; IPR014710: RmlC-like jelly roll fold; IPR019780: Germin, manganese binding site	GO:0030145 MF: manganese ion binding;GO:0045735 MF: nutrient reservoir activity
TraesCS5B02G494700	-5.35509	-2.57508	-5.3941	4.17964e-05	0.00293055	-0.648615	Leucine-rich repeat receptor-like protein kinase family protein	IPR001611: Leucine-rich repeat; IPR003591: Leucine-rich repeat, typical subtype; IPR013210: Leucine-rich repeat-containing N-terminal, plant-type; IPR032675: Leucine-rich repeat domain, L domain-like	GO:0005515 MF: protein binding
TraesCS1A02G023100	-5.2853	-2.36256	-4.30302	0.000440491	0.00984108	-1.63665	Low affinity cation transporter	0	0
TraesCS2D02G068500	-5.19984	0.254066	-4.61645	0.000221614	0.00678657	-0.657781	Cysteine protease, putative	IPR000668: Peptidase C1A, papain C-terminal; IPR013201: Cathepsin propeptide inhibitor domain (I29); IPR025660: Cysteine peptidase, histidine active site	GO:0006508 BP: proteolysis;GO:0008234 MF: cysteine-type peptidase activity
TraesCS7D02G177300	-5.17358	-3.86759	-5.16147	6.83992e-05	0.00377926	-0.849507	Protein curvature thylakoid chloroplastic-like	IPR025564: Cyanobacterial aminoacyl-tRNA synthetase, CAAD domain	0
TraesCS4A02G359900	-5.07411	-2.09791	-4.98682	9.93848e-05	0.00456924	-0.991084	Phosphate transporter protein	IPR004738: Phosphate permease; IPR005828: Major facilitator, sugar transporter-like; IPR020846: Major facilitator superfamily domain	GO:0005315 MF: inorganic phosphate transmembrane transporter activity;GO:0006817 BP: phosphate ion transport;GO:0016021 CC: integral component of membrane;GO:0022857 MF: transmembrane transporter activity;GO:0055085 BP: transmembrane transport
TraesCS3A02G311100	-5.03667	-3.53514	-5.80739	1.7697e-05	0.0019271	-0.420355	Cytokinin oxidase/dehydrogenase	IPR006094: FAD linked oxidase, N-terminal; IPR015345: Cytokinin dehydrogenase 1, FAD/cytokinin binding domain; IPR016164: FAD-linked oxidase-like, C-terminal; IPR016166: FAD-binding, type 2; IPR016167: FAD-binding, type 2, subdomain 1; IPR016169: CO dehydrogenase flavoprotein-like, FAD-binding, subdomain 2; IPR016170: Vanillyl-alcohol oxidase/Cytokinin dehydrogenase C-terminal domain	GO:0003824 MF: catalytic activity;GO:0009690 BP: cytokinin metabolic process;GO:0016491 MF: oxidoreductase activity;GO:0016614 MF: oxidoreductase activity, acting on CH-OH group of donors;GO:0019139 MF: cytokinin dehydrogenase activity;GO:0050660 MF: flavin adenine dinucleotide binding;GO:0055114 BP: oxidation-reduction process
TraesCS6D02G363200	-5.03219	-0.0828026	-4.54595	0.000258495	0.00732095	-0.150234	Receptor-like protein kinase	IPR000719: Protein kinase domain; IPR002902: Gnk2-homologous domain; IPR008271: Serine/threonine-protein kinase, active site; IPR011009: Protein kinase-like domain; IPR017441: Protein kinase, ATP binding site	GO:0004672 MF: protein kinase activity;GO:0005524 MF: ATP binding;GO:0006468 BP: protein phosphorylation
TraesCS3A02G483000	-5.01989	4.15604	-5.61981	2.60724e-05	0.00235012	2.74254	Beta-1,3-glucanase	IPR000490: Glycoside hydrolase family 17; IPR017853: Glycoside hydrolase superfamily	GO:0004553 MF: hydrolase activity, hydrolyzing O-glycosyl compounds;GO:0005975 BP: carbohydrate metabolic process
TraesCS1D02G359500	-4.99094	1.13462	-4.46768	0.000306801	0.00814182	-0.161827	O-methyltransferase	IPR001077: O-methyltransferase, family 2; IPR016461: O-methyltransferase COMT-type; IPR029063: S-adenosyl-L-methionine-dependent methyltransferase	GO:0008168 MF: methyltransferase activity;GO:0008171 MF: O-methyltransferase activity
TraesCS1B02G179300	-4.94067	-1.39042	-5.62219	2.59436e-05	0.00234547	-0.504136	Cotton fiber expressed protein-like protein	IPR008480: Protein of unknown function DUF761, plant	0
TraesCS3B02G118000	-4.86047	-2.15742	-5.55798	2.96527e-05	0.00244705	-0.623757	Leucine-rich repeat receptor-like protein kinase family protein	IPR001611: Leucine-rich repeat; IPR013210: Leucine-rich repeat-containing N-terminal, plant-type; IPR032675: Leucine-rich repeat domain, L domain-like	GO:0005515 MF: protein binding
TraesCS7D02G161200	-4.85239	5.90831	-6.32797	6.18244e-06	0.00115396	4.09252	Pathogenesis-related protein 1	IPR001283: Cysteine-rich secretory protein, allergen V5/Tpx-1-related; IPR002413: Ves allergen; IPR014044: CAP domain; IPR018244: Allergen V5/Tpx-1-related, conserved site	GO:0005576 CC: extracellular region
TraesCS3B02G525000	-4.84276	4.12775	-5.69126	2.2483e-05	0.00215312	2.8864	Beta-1,3-glucanase	IPR000490: Glycoside hydrolase family 17; IPR017853: Glycoside hydrolase superfamily	GO:0004553 MF: hydrolase activity, hydrolyzing O-glycosyl compounds;GO:0005975 BP: carbohydrate metabolic process
TraesCS3D02G304400	-4.81502	-1.32028	-5.48652	3.44269e-05	0.00264803	-0.686615	Lectin receptor kinase	IPR000719: Protein kinase domain; IPR001220: Legume lectin domain; IPR008271: Serine/threonine-protein kinase, active site; IPR011009: Protein kinase-like domain; IPR013320: Concanavalin A-like lectin/glucanase domain; IPR017441: Protein kinase, ATP binding site	GO:0004672 MF: protein kinase activity;GO:0005524 MF: ATP binding;GO:0006468 BP: protein phosphorylation;GO:0030246 MF: carbohydrate binding
TraesCS2A02G422100	-4.71867	-1.55672	-4.34799	0.000398999	0.00934494	-1.49219	Cysteine protease	IPR000668: Peptidase C1A, papain C-terminal; IPR013201: Cathepsin propeptide inhibitor domain (I29); IPR025660: Cysteine peptidase, histidine active site	GO:0006508 BP: proteolysis;GO:0008234 MF: cysteine-type peptidase activity
TraesCS2D02G418500	-4.68154	-0.202151	-4.7719	0.000158046	0.00573544	0.449011	Cysteine protease	IPR000169: Cysteine peptidase, cysteine active site; IPR000668: Peptidase C1A, papain C-terminal; IPR013201: Cathepsin propeptide inhibitor domain (I29); IPR025660: Cysteine peptidase, histidine active site	GO:0006508 BP: proteolysis;GO:0008234 MF: cysteine-type peptidase activity
TraesCSU02G250700	-4.68154	-0.202151	-4.7719	0.000158046	0.00573544	0.449011	Cysteine protease	IPR000169: Cysteine peptidase, cysteine active site; IPR000668: Peptidase C1A, papain C-terminal; IPR013201: Cathepsin propeptide inhibitor domain (I29); IPR025660: Cysteine peptidase, histidine active site	GO:0006508 BP: proteolysis;GO:0008234 MF: cysteine-type peptidase activity
TraesCS4A02G430200	-4.64842	-3.69041	-5.27989	5.3191e-05	0.00331302	-0.233763	Dirigent protein	IPR001229: Jacalin-like lectin domain; IPR004265: Plant disease resistance response protein	0
TraesCS4B02G174200	-4.63484	-2.14373	-5.5186	3.21926e-05	0.00256156	-0.685141	Phospholipid-transporting ATPase	IPR006539: P-type ATPase, subfamily IV; IPR008250: P-type ATPase, A domain; IPR018303: P-type ATPase, phosphorylation site; IPR023214: HAD-like domain; IPR023299: P-type ATPase, cytoplasmic domain N; IPR032631: P-type ATPase, N-terminal	GO:0000166 MF: nucleotide binding;GO:0000287 MF: magnesium ion binding;GO:0004012 MF: phospholipid-translocating ATPase activity;GO:0005524 MF: ATP binding;GO:0015914 BP: phospholipid transport;GO:0016021 CC: integral component of membrane;GO:0046872 MF: metal ion binding
TraesCS3B02G333100	-4.63197	1.88517	-8.8419	6.41025e-08	0.000163488	6.91432	Alpha-1,4-glucan-protein synthase [UDP-forming]	IPR004901: Reversibly glycosylated polypeptide family; IPR029044: Nucleotide-diphospho-sugar transferases	GO:0016866 MF: intramolecular transferase activity;GO:0030244 BP: cellulose biosynthetic process
TraesCS2D02G486800	-4.63061	-2.07134	-4.41147	0.000347057	0.00868235	-1.08588	Serine/threonine-protein kinase	IPR000719: Protein kinase domain; IPR000858: S-locus glycoprotein domain; IPR001480: Bulb-type lectin domain; IPR003609: PAN/Apple domain; IPR008271: Serine/threonine-protein kinase, active site; IPR011009: Protein kinase-like domain; IPR017441: Protein kinase, ATP binding site; IPR024171: S-receptor-like serine/threonine-protein kinase	GO:0004672 MF: protein kinase activity;GO:0004674 MF: protein serine/threonine kinase activity;GO:0005524 MF: ATP binding;GO:0006468 BP: protein phosphorylation;GO:0048544 BP: recognition of pollen
TraesCS3B02G528500	-4.59739	3.63589	-5.48817	3.43086e-05	0.00264679	2.48625	Endo-beta-1,3-glucanase	IPR000490: Glycoside hydrolase family 17; IPR017853: Glycoside hydrolase superfamily	GO:0004553 MF: hydrolase activity, hydrolyzing O-glycosyl compounds;GO:0005975 BP: carbohydrate metabolic process
TraesCS7A02G000700	-4.59547	-1.76675	-4.63697	0.000211915	0.0066509	-1.32484	Protein kinase family protein	IPR000719: Protein kinase domain; IPR001245: Serine-threonine/tyrosine-protein kinase, catalytic domain; IPR008271: Serine/threonine-protein kinase, active site; IPR011009: Protein kinase-like domain	GO:0004672 MF: protein kinase activity;GO:0005524 MF: ATP binding;GO:0006468 BP: protein phosphorylation
TraesCS3D02G475200	-4.56669	5.2377	-7.5509	6.03105e-07	0.000441038	6.32347	Beta-1,3-glucanase	IPR000490: Glycoside hydrolase family 17; IPR017853: Glycoside hydrolase superfamily	GO:0004553 MF: hydrolase activity, hydrolyzing O-glycosyl compounds;GO:0005975 BP: carbohydrate metabolic process
TraesCS5A02G004900	-4.5569	5.57545	-6.0732	1.02983e-05	0.00153549	3.62781	Terpene cyclase/mutase family member	IPR002365: Terpene synthase, conserved site; IPR008930: Terpenoid cyclases/protein prenyltransferase alpha-alpha toroid; IPR018333: Squalene cyclase; IPR032696: Squalene cyclase, C-terminal; IPR032697: Squalene cyclase, N-terminal	GO:0016866 MF: intramolecular transferase activity
TraesCS3A02G482200	-4.55263	3.74357	-7.80895	3.78704e-07	0.000359828	6.69482	Beta-1,3-glucanase	IPR000490: Glycoside hydrolase family 17; IPR017853: Glycoside hydrolase superfamily	GO:0004553 MF: hydrolase activity, hydrolyzing O-glycosyl compounds;GO:0005975 BP: carbohydrate metabolic process
TraesCS4D02G103100	-4.55099	-3.43843	-5.2156	6.09609e-05	0.00354038	-0.923678	Alcohol dehydrogenase	IPR002328: Alcohol dehydrogenase, zinc-type, conserved site; IPR011032: GroES-like; IPR013149: Alcohol dehydrogenase, C-terminal; IPR013154: Alcohol dehydrogenase, N-terminal; IPR016040: NAD(P)-binding domain	GO:0008270 MF: zinc ion binding;GO:0016491 MF: oxidoreductase activity;GO:0055114 BP: oxidation-reduction process
TraesCS6B02G090800	-4.53571	-3.0044	-4.59831	0.000230559	0.00688257	-1.31183	Linalool synthase, chloroplastic	IPR001906: Terpene synthase, N-terminal domain; IPR005630: Terpene synthase, metal-binding domain; IPR008930: Terpenoid cyclases/protein prenyltransferase alpha-alpha toroid; IPR008949: Isoprenoid synthase domain	GO:0000287 MF: magnesium ion binding;GO:0008152 BP: metabolic process;GO:0010333 MF: terpene synthase activity;GO:0016829 MF: lyase activity
TraesCS2B02G056700	-4.53418	-2.2127	-4.31122	0.000432609	0.00973815	-1.57905	Dirigent protein	IPR001229: Jacalin-like lectin domain	0
TraesCS7D02G009400	-4.53006	0.0942449	-9.86035	1.26352e-08	0.000122455	7.39846	Beta-fructofuranosidase 1	IPR001362: Glycoside hydrolase, family 32; IPR013148: Glycosyl hydrolase family 32, N-terminal; IPR013189: Glycosyl hydrolase family 32, C-terminal; IPR013320: Concanavalin A-like lectin/glucanase domain; IPR023296: Glycosyl hydrolase, five-bladed beta-propellor domain	GO:0004553 MF: hydrolase activity, hydrolyzing O-glycosyl compounds;GO:0005975 BP: carbohydrate metabolic process
TraesCS2D02G056300	-4.49545	-2.07501	-6.02023	1.1463e-05	0.00160542	-0.268267	Multidrug resistance protein ABC transporter family protein	IPR003439: ABC transporter-like; IPR003593: AAA+ ATPase domain; IPR011527: ABC transporter type 1, transmembrane domain; IPR017871: ABC transporter, conserved site; IPR027417: P-loop containing nucleoside triphosphate hydrolase	GO:0005524 MF: ATP binding;GO:0006810 BP: transport;GO:0016021 CC: integral component of membrane;GO:0016887 MF: ATPase activity;GO:0042626 MF: ATPase activity, coupled to transmembrane movement of substances;GO:0055085 BP: transmembrane transport
TraesCS4A02G055900	-4.45208	-0.0338144	-5.11995	7.47322e-05	0.00395458	0.81418	Helicase/SANT-associated, DNA binding protein	0	0
TraesCS7D02G303000	-4.43484	-1.88833	-5.05392	8.6063e-05	0.00424832	-1.07256	Phospholipase a1-chloroplastic-like	IPR002921: Fungal lipase-like domain; IPR029058: Alpha/Beta hydrolase fold	GO:0006629 BP: lipid metabolic process
TraesCS5D02G488900	-4.39786	6.11824	-8.12837	2.1549e-07	0.000306248	7.30447	O-methyltransferase	IPR001077: O-methyltransferase, family 2; IPR011991: Winged helix-turn-helix DNA-binding domain; IPR012967: Plant methyltransferase dimerisation; IPR016461: O-methyltransferase COMT-type; IPR029063: S-adenosyl-L-methionine-dependent methyltransferase	GO:0008168 MF: methyltransferase activity;GO:0008171 MF: O-methyltransferase activity;GO:0046983 MF: protein dimerization activity
TraesCS5D02G216800	-4.39763	-1.24529	-4.43899	0.00032672	0.00840796	-1.34421	Kinase-like protein	IPR000719: Protein kinase domain; IPR001245: Serine-threonine/tyrosine-protein kinase, catalytic domain; IPR008271: Serine/threonine-protein kinase, active site; IPR011009: Protein kinase-like domain	GO:0004672 MF: protein kinase activity;GO:0005524 MF: ATP binding;GO:0006468 BP: protein phosphorylation
TraesCS7D02G084800	-4.39105	-2.90518	-4.33032	0.000414806	0.00952481	-1.61974	Carbonic anhydrase	IPR001148: Alpha carbonic anhydrase	0
TraesCS5D02G446800	-4.35654	1.10581	-4.35023	0.000397033	0.00932313	0.181737	Pathogenesis-related protein 1	IPR001283: Cysteine-rich secretory protein, allergen V5/Tpx-1-related; IPR002413: Ves allergen; IPR014044: CAP domain; IPR018244: Allergen V5/Tpx-1-related, conserved site	GO:0005576 CC: extracellular region
TraesCS4B02G049100	-4.33306	-0.538748	-4.38309	0.000369376	0.00899007	-1.08954	RNA-binding protein 34	IPR000504: RNA recognition motif domain	GO:0003676 MF: nucleic acid binding
TraesCS4D02G249000	-4.31907	0.172854	-4.42059	0.000340181	0.00859014	0.0724546	cleavage and polyadenylation specificity factor 30	0	0
TraesCS6A02G281900	-4.30894	0.173086	-4.76017	0.000162116	0.00582488	-0.309804	Pollen-specific arabinogalacta protein BAN102	0	0
TraesCS2D02G336700	-4.29282	-1.48822	-4.32559	0.000419148	0.0095988	-1.0705	Aldo/keto reductase family oxidoreductase	IPR023210: NADP-dependent oxidoreductase domain	0
TraesCS5B02G405300	-4.2745	-0.0172182	-4.30226	0.000441228	0.00985302	-0.536024	Peroxidase	IPR000823: Plant peroxidase; IPR002016: Haem peroxidase, plant/fungal/bacterial; IPR010255: Haem peroxidase; IPR019793: Peroxidases heam-ligand binding site	GO:0004601 MF: peroxidase activity;GO:0006979 BP: response to oxidative stress;GO:0020037 MF: heme binding;GO:0055114 BP: oxidation-reduction process
TraesCS3D02G478000	-4.20014	4.7637	-5.68966	2.25576e-05	0.00215601	2.86813	Beta-1,3-glucanase	IPR000490: Glycoside hydrolase family 17; IPR017853: Glycoside hydrolase superfamily	GO:0004553 MF: hydrolase activity, hydrolyzing O-glycosyl compounds;GO:0005975 BP: carbohydrate metabolic process
TraesCSU02G128500	-4.19523	2.27434	-5.11423	7.565e-05	0.00397497	1.59168	Germin-like protein	IPR001929: Germin; IPR006045: Cupin 1; IPR011051: RmlC-like cupin domain; IPR014710: RmlC-like jelly roll fold; IPR019780: Germin, manganese binding site	GO:0030145 MF: manganese ion binding;GO:0045735 MF: nutrient reservoir activity
TraesCS1B02G455100	-4.17437	2.47467	-4.29098	0.000452323	0.00999939	-0.0873429	S-type anion channel	IPR004695: Voltage-dependent anion channel	GO:0016021 CC: integral component of membrane;GO:0055085 BP: transmembrane transport
TraesCS5A02G153900	-4.15705	0.0460829	-5.1359	7.22313e-05	0.00388478	1.57097	Asparagine synthetase	IPR001962: Asparagine synthase; IPR014729: Rossmann-like alpha/beta/alpha sandwich fold; IPR017932: Glutamine amidotransferase type 2 domain; IPR029055: Nucleophile aminohydrolases, N-terminal	GO:0004066 MF: asparagine synthase (glutamine-hydrolyzing) activity;GO:0006529 BP: asparagine biosynthetic process
TraesCS2A02G350900	-4.15351	3.30872	-7.70634	4.55202e-07	0.000408485	6.28901	Chitinase	IPR000726: Glycoside hydrolase, family 19, catalytic; IPR016283: Glycoside hydrolase, family 19; IPR023346: Lysozyme-like domain	GO:0004568 MF: chitinase activity;GO:0005975 BP: carbohydrate metabolic process;GO:0006032 BP: chitin catabolic process;GO:0016998 BP: cell wall macromolecule catabolic process
TraesCS5B02G390900	-4.15292	3.8398	-7.00998	1.64667e-06	0.000659457	5.16295	Dirigent protein	IPR004265: Plant disease resistance response protein	0
TraesCS3D02G320700	-4.1207	3.64536	-7.29645	9.62625e-07	0.000530078	5.80862	Subtilisin-like protease	IPR000209: Peptidase S8/S53 domain; IPR010259: Peptidase S8 propeptide/proteinase inhibitor I9; IPR015500: Peptidase S8, subtilisin-related	GO:0004252 MF: serine-type endopeptidase activity;GO:0006508 BP: proteolysis
TraesCS3D02G090700	-4.115	2.58433	-15.0328	1.53912e-11	7.45829e-07	13.7046	Cytochrome P450, putative	IPR001128: Cytochrome P450; IPR002403: Cytochrome P450, E-class, group IV; IPR017972: Cytochrome P450, conserved site	GO:0004497 MF: monooxygenase activity;GO:0005506 MF: iron ion binding;GO:0016705 MF: oxidoreductase activity, acting on paired donors, with incorporation or reduction of molecular oxygen;GO:0020037 MF: heme binding;GO:0055114 BP: oxidation-reduction process
TraesCSU02G165500	-4.11472	0.190187	-4.73744	0.000170315	0.0059318	0.541986	Cysteine protease, putative	IPR013201: Cathepsin propeptide inhibitor domain (I29)	0
TraesCS2A02G421500	-4.11362	-0.340759	-4.57947	0.000240241	0.00705611	0.137514	Cysteine protease, putative	IPR000668: Peptidase C1A, papain C-terminal; IPR013201: Cathepsin propeptide inhibitor domain (I29)	GO:0006508 BP: proteolysis;GO:0008234 MF: cysteine-type peptidase activity
TraesCS7A02G391100	-4.10266	3.04696	-5.347	4.6157e-05	0.00309459	2.0822	Pleiotropic drug resistance ABC transporter	IPR003439: ABC transporter-like; IPR003593: AAA+ ATPase domain; IPR013525: ABC-2 type transporter; IPR013581: Plant PDR ABC transporter associated; IPR027417: P-loop containing nucleoside triphosphate hydrolase; IPR029481: ABC-transporter extracellular N-terminal domain	GO:0005524 MF: ATP binding;GO:0016020 CC: membrane;GO:0016887 MF: ATPase activity
TraesCS5D02G011800	-4.09097	5.71107	-6.20326	7.92811e-06	0.00132476	3.86805	Terpene cyclase/mutase family member	IPR002365: Terpene synthase, conserved site; IPR008930: Terpenoid cyclases/protein prenyltransferase alpha-alpha toroid; IPR018333: Squalene cyclase; IPR032696: Squalene cyclase, C-terminal; IPR032697: Squalene cyclase, N-terminal	GO:0016866 MF: intramolecular transferase activity
TraesCS4B02G348300	-4.08815	-3.4197	-4.55766	0.000251964	0.00724777	-0.820611	Hfr-2-like protein	IPR005830: Aerolysin; IPR008998: Agglutinin domain	GO:0005576 CC: extracellular region;GO:0009405 BP: pathogenesis
TraesCS2A02G345900	-4.07809	0.374968	-4.7512	0.000165301	0.00586049	-0.419369	Leucine-rich repeat receptor-like protein kinase	IPR001611: Leucine-rich repeat; IPR013210: Leucine-rich repeat-containing N-terminal, plant-type; IPR032675: Leucine-rich repeat domain, L domain-like	GO:0005515 MF: protein binding
TraesCS5B02G276500	-4.03016	4.3671	-6.90576	2.00741e-06	0.000680139	5.18239	Calcium-transporting ATPase	IPR001757: P-type ATPase; IPR004014: Cation-transporting P-type ATPase, N-terminal; IPR006068: Cation-transporting P-type ATPase, C-terminal; IPR006408: P-type ATPase, subfamily IIB; IPR008250: P-type ATPase, A domain; IPR018303: P-type ATPase, phosphorylation site; IPR023214: HAD-like domain; IPR023298: P-type ATPase, transmembrane domain; IPR023299: P-type ATPase, cytoplasmic domain N; IPR02475…	GO:0000166 MF: nucleotide binding;GO:0005388 MF: calcium-transporting ATPase activity;GO:0005516 MF: calmodulin binding;GO:0005524 MF: ATP binding;GO:0016020 CC: membrane;GO:0016021 CC: integral component of membrane;GO:0046872 MF: metal ion binding;GO:0070588 BP: calcium ion transmembrane transport
TraesCSU02G128200	-4.02811	3.0773	-6.19626	8.04e-06	0.00133425	3.70771	Germin-like protein	IPR006045: Cupin 1; IPR011051: RmlC-like cupin domain; IPR014710: RmlC-like jelly roll fold; IPR019780: Germin, manganese binding site	GO:0030145 MF: manganese ion binding;GO:0045735 MF: nutrient reservoir activity
TraesCS5D02G012100	-4.02732	2.85736	-4.73435	0.000171459	0.00595316	0.841009	Cytochrome P450-like protein	IPR001128: Cytochrome P450; IPR002403: Cytochrome P450, E-class, group IV	GO:0004497 MF: monooxygenase activity;GO:0005506 MF: iron ion binding;GO:0016705 MF: oxidoreductase activity, acting on paired donors, with incorporation or reduction of molecular oxygen;GO:0020037 MF: heme binding;GO:0055114 BP: oxidation-reduction process
TraesCS6D02G033000	-4.01625	4.181	-6.37619	5.61881e-06	0.00109114	4.14355	Subtilisin-like protease	IPR000209: Peptidase S8/S53 domain; IPR010259: Peptidase S8 propeptide/proteinase inhibitor I9; IPR015500: Peptidase S8, subtilisin-related; IPR022398: Peptidase S8, subtilisin, His-active site; IPR023828: Peptidase S8, subtilisin, Ser-active site	GO:0004252 MF: serine-type endopeptidase activity;GO:0006508 BP: proteolysis
TraesCS5D02G011900	-4.0115	3.93661	-5.50848	3.28811e-05	0.00259049	2.52883	Hydroxysteroid dehydrogenase, putative	IPR002225: 3-beta hydroxysteroid dehydrogenase/isomerase; IPR016040: NAD(P)-binding domain	GO:0003854 MF: 3-beta-hydroxy-delta5-steroid dehydrogenase activity;GO:0006694 BP: steroid biosynthetic process;GO:0016616 MF: oxidoreductase activity, acting on the CH-OH group of donors, NAD or NADP as acceptor;GO:0055114 BP: oxidation-reduction process
TraesCS2A02G396400	-4.005	-0.345329	-4.29935	0.000444061	0.00988438	-0.911147	1-aminocyclopropane-1-carboxylate synthase	IPR004838: Aminotransferases, class-I, pyridoxal-phosphate-binding site; IPR004839: Aminotransferase, class I/classII; IPR015421: Pyridoxal phosphate-dependent transferase, major region, subdomain 1; IPR015422: Pyridoxal phosphate-dependent transferase, subdomain 2; IPR015424: Pyridoxal phosphate-dependent transferase	GO:0003824 MF: catalytic activity;GO:0009058 BP: biosynthetic process;GO:0030170 MF: pyridoxal phosphate binding
TraesCS5B02G565600	-3.99546	6.31253	-8.70795	8.00968e-08	0.000176424	8.30496	carboxyl-terminal peptidase, putative (DUF239)	IPR004314: Neprosin; IPR025521: Neprosin activation peptide	0
TraesCS4B02G003900	-3.96716	1.09407	-5.12017	7.46969e-05	0.00395458	1.17569	Cysteine protease-like protein	IPR000169: Cysteine peptidase, cysteine active site; IPR000668: Peptidase C1A, papain C-terminal; IPR013201: Cathepsin propeptide inhibitor domain (I29); IPR025660: Cysteine peptidase, histidine active site; IPR025661: Cysteine peptidase, asparagine active site	GO:0006508 BP: proteolysis;GO:0008234 MF: cysteine-type peptidase activity
TraesCS1D02G106900	-3.96099	-0.461677	-5.27443	5.38092e-05	0.00333013	0.483032	Exodeoxyribonuclease 7 large subunit	0	0
TraesCS3A02G419800	-3.96047	1.48392	-4.46733	0.000307035	0.00814357	0.0011965	Bifunctional inhibitor/lipid-transfer protein/seed storage 2S albumin-like protein	IPR016140: Bifunctional inhibitor/plant lipid transfer protein/seed storage helical domain	0
TraesCS1B02G470900	-3.94555	2.45795	-5.76534	1.92956e-05	0.00202429	2.81737	Calmodulin, putative	IPR002048: EF-hand domain; IPR011992: EF-hand domain pair; IPR018247: EF-Hand 1, calcium-binding site	GO:0005509 MF: calcium ion binding
TraesCS7B02G273600	-3.9198	-0.636922	-4.70976	0.000180868	0.00613182	-0.645408	FAD-binding Berberine family protein, putative	IPR006094: FAD linked oxidase, N-terminal; IPR012951: Berberine/berberine-like; IPR016166: FAD-binding, type 2; IPR016167: FAD-binding, type 2, subdomain 1; IPR016169: CO dehydrogenase flavoprotein-like, FAD-binding, subdomain 2	GO:0003824 MF: catalytic activity;GO:0016491 MF: oxidoreductase activity;GO:0016614 MF: oxidoreductase activity, acting on CH-OH group of donors;GO:0050660 MF: flavin adenine dinucleotide binding;GO:0055114 BP: oxidation-reduction process
TraesCS4A02G045800	-3.90976	-0.373793	-4.75613	0.000163542	0.00583145	-0.498168	Endo-1,4-beta-xylanase	IPR001000: Glycoside hydrolase family 10 domain; IPR003305: Carbohydrate-binding, CenC-like; IPR008979: Galactose-binding domain-like; IPR017853: Glycoside hydrolase superfamily	GO:0004553 MF: hydrolase activity, hydrolyzing O-glycosyl compounds;GO:0005975 BP: carbohydrate metabolic process;GO:0016798 MF: hydrolase activity, acting on glycosyl bonds
TraesCS3D02G477300	-3.87307	4.49957	-6.57366	3.81093e-06	0.00090083	4.57612	Beta-1,3-glucanase	IPR000490: Glycoside hydrolase family 17; IPR017853: Glycoside hydrolase superfamily	GO:0004553 MF: hydrolase activity, hydrolyzing O-glycosyl compounds;GO:0005975 BP: carbohydrate metabolic process
TraesCS2A02G069000	-3.86511	0.425173	-5.11336	7.57911e-05	0.00397497	0.571437	Receptor-kinase, putative	IPR000719: Protein kinase domain; IPR001611: Leucine-rich repeat; IPR003591: Leucine-rich repeat, typical subtype; IPR008271: Serine/threonine-protein kinase, active site; IPR011009: Protein kinase-like domain; IPR013210: Leucine-rich repeat-containing N-terminal, plant-type; IPR032675: Leucine-rich repeat domain, L domain-like	GO:0004672 MF: protein kinase activity;GO:0005515 MF: protein binding;GO:0005524 MF: ATP binding;GO:0006468 BP: protein phosphorylation
TraesCS2A02G350800	-3.86075	2.97266	-7.02254	1.60801e-06	0.000654798	5.11296	Chitinase	IPR000726: Glycoside hydrolase, family 19, catalytic; IPR001002: Chitin-binding, type 1; IPR016283: Glycoside hydrolase, family 19; IPR018371: Chitin-binding, type 1, conserved site; IPR023346: Lysozyme-like domain	GO:0004568 MF: chitinase activity;GO:0005975 BP: carbohydrate metabolic process;GO:0006032 BP: chitin catabolic process;GO:0008061 MF: chitin binding;GO:0016998 BP: cell wall macromolecule catabolic process
TraesCS1A02G435200	-3.84303	1.82714	-4.80539	0.000146982	0.00557915	0.854661	Calcium-binding protein	IPR002048: EF-hand domain; IPR011992: EF-hand domain pair; IPR018247: EF-Hand 1, calcium-binding site	GO:0005509 MF: calcium ion binding
TraesCS2B02G043300	-3.84218	-0.413996	-4.6981	0.000185512	0.00618689	-0.495057	NBS-LRR-like resistance protein	IPR011991: Winged helix-turn-helix DNA-binding domain; IPR032675: Leucine-rich repeat domain, L domain-like	0
TraesCS5D02G012000	-3.84203	5.96261	-6.62257	3.46436e-06	0.000883437	4.6673	Cytochrome P450-like protein	IPR001128: Cytochrome P450; IPR002403: Cytochrome P450, E-class, group IV	GO:0004497 MF: monooxygenase activity;GO:0005506 MF: iron ion binding;GO:0016705 MF: oxidoreductase activity, acting on paired donors, with incorporation or reduction of molecular oxygen;GO:0020037 MF: heme binding;GO:0055114 BP: oxidation-reduction process
TraesCS2A02G333000	-3.84198	0.338733	-5.27004	5.43121e-05	0.00335696	0.961992	Heavy metal transport/detoxification protein	0	0
TraesCSU02G128600	-3.83744	0.383899	-4.90322	0.000118976	0.00504844	0.625405	Germin-like protein	IPR001929: Germin; IPR006045: Cupin 1; IPR011051: RmlC-like cupin domain; IPR014710: RmlC-like jelly roll fold; IPR019780: Germin, manganese binding site	GO:0030145 MF: manganese ion binding;GO:0045735 MF: nutrient reservoir activity
TraesCS1B02G471000	-3.81437	2.53233	-5.48469	3.45594e-05	0.002654	2.40078	Calmodulin, putative	IPR002048: EF-hand domain; IPR011992: EF-hand domain pair; IPR018247: EF-Hand 1, calcium-binding site	GO:0005509 MF: calcium ion binding
TraesCS4A02G331100	-3.78321	3.86244	-5.60939	2.66433e-05	0.00235547	2.72201	Pleiotropic drug resistance ABC transporter	IPR003439: ABC transporter-like; IPR003593: AAA+ ATPase domain; IPR013525: ABC-2 type transporter; IPR013581: Plant PDR ABC transporter associated; IPR027417: P-loop containing nucleoside triphosphate hydrolase; IPR029481: ABC-transporter extracellular N-terminal domain	GO:0005524 MF: ATP binding;GO:0016020 CC: membrane;GO:0016887 MF: ATPase activity
TraesCS3A02G327300	-3.78208	2.78242	-4.85877	0.000130955	0.00522459	1.24074	Subtilisin-like protease	IPR000209: Peptidase S8/S53 domain; IPR010259: Peptidase S8 propeptide/proteinase inhibitor I9; IPR015500: Peptidase S8, subtilisin-related	GO:0004252 MF: serine-type endopeptidase activity;GO:0006508 BP: proteolysis
TraesCS5D02G488500	-3.78091	5.86307	-6.83554	2.29591e-06	0.000729628	5.06065	Cytochrome P450	IPR001128: Cytochrome P450; IPR002401: Cytochrome P450, E-class, group I; IPR017972: Cytochrome P450, conserved site	GO:0005506 MF: iron ion binding;GO:0016705 MF: oxidoreductase activity, acting on paired donors, with incorporation or reduction of molecular oxygen;GO:0020037 MF: heme binding;GO:0055114 BP: oxidation-reduction process
TraesCS4D02G172200	-3.77828	2.10549	-4.74302	0.000168261	0.00590588	0.77861	WRKY family transcription factor	IPR003657: WRKY domain	GO:0003700 MF: transcription factor activity, sequence-specific DNA binding;GO:0006355 BP: regulation of transcription, DNA-templated;GO:0043565 MF: sequence-specific DNA binding
TraesCS4A02G056400	-3.76811	-1.59787	-4.60882	0.000225331	0.00685011	-1.53773	Beta-glucosidase	IPR001360: Glycoside hydrolase family 1; IPR017853: Glycoside hydrolase superfamily; IPR033132: Glycosyl hydrolases family 1, N-terminal conserved site	GO:0004553 MF: hydrolase activity, hydrolyzing O-glycosyl compounds;GO:0005975 BP: carbohydrate metabolic process
TraesCS5A02G154900	-3.76766	-4.01373	-4.79437	0.000150531	0.00562315	-1.13414	2-oxoglutarate (2OG) and Fe(II)-dependent oxygenase superfamily protein	IPR005123: Oxoglutarate/iron-dependent dioxygenase; IPR026992: Non-haem dioxygenase N-terminal domain; IPR027443: Isopenicillin N synthase-like	GO:0016491 MF: oxidoreductase activity;GO:0055114 BP: oxidation-reduction process
TraesCS5D02G061800	-3.75761	0.773627	-4.69152	0.000188185	0.00623313	0.0117567	wall-associated receptor kinase-like protein	IPR025287: Wall-associated receptor kinase, galacturonan-binding domain	GO:0030247 MF: polysaccharide binding
TraesCS1B02G137100	-3.72368	-1.4076	-4.39297	0.000361444	0.00887125	-1.4296	Histone-lysine N-methyltransferase, H3 lysine-9 specific	IPR001214: SET domain; IPR003105: SRA-YDG; IPR003616: Post-SET domain; IPR007728: Pre-SET domain; IPR015947: PUA-like domain; IPR025794: Histone H3-K9 methyltransferase, plant	GO:0005515 MF: protein binding;GO:0005634 CC: nucleus;GO:0008270 MF: zinc ion binding;GO:0016571 BP: histone methylation;GO:0018024 MF: histone-lysine N-methyltransferase activity;GO:0034968 BP: histone lysine methylation;GO:0042393 MF: histone binding
TraesCS3A02G258000	-3.70506	2.47647	-4.83267	0.000138557	0.00544361	1.17723	ABC transporter B family protein	IPR003439: ABC transporter-like; IPR003593: AAA+ ATPase domain; IPR011527: ABC transporter type 1, transmembrane domain; IPR017871: ABC transporter, conserved site; IPR027417: P-loop containing nucleoside triphosphate hydrolase	GO:0005524 MF: ATP binding;GO:0006810 BP: transport;GO:0016021 CC: integral component of membrane;GO:0016887 MF: ATPase activity;GO:0042626 MF: ATPase activity, coupled to transmembrane movement of substances;GO:0055085 BP: transmembrane transport
TraesCS3D02G319000	-3.7047	1.31546	-4.8763	0.000126091	0.0051503	0.414658	CC-NBS-LRR family disease resistance protein	IPR001611: Leucine-rich repeat; IPR002182: NB-ARC; IPR003591: Leucine-rich repeat, typical subtype; IPR011991: Winged helix-turn-helix DNA-binding domain; IPR027417: P-loop containing nucleoside triphosphate hydrolase; IPR032675: Leucine-rich repeat domain, L domain-like	GO:0005515 MF: protein binding;GO:0043531 MF: ADP binding
TraesCS2D02G316300	-3.68352	-0.781964	-4.75869	0.000162637	0.00582488	0.350379	Kinesin-like protein	0	0
TraesCS4D02G232700	-3.6817	-0.621234	-6.01842	1.15052e-05	0.00160668	2.26272	Glutamate decarboxylase	IPR002129: Pyridoxal phosphate-dependent decarboxylase; IPR010107: Glutamate decarboxylase; IPR015421: Pyridoxal phosphate-dependent transferase, major region, subdomain 1; IPR015422: Pyridoxal phosphate-dependent transferase, subdomain 2; IPR015424: Pyridoxal phosphate-dependent transferase	GO:0003824 MF: catalytic activity;GO:0004351 MF: glutamate decarboxylase activity;GO:0006536 BP: glutamate metabolic process;GO:0016831 MF: carboxy-lyase activity;GO:0019752 BP: carboxylic acid metabolic process;GO:0030170 MF: pyridoxal phosphate binding
TraesCS3B02G356700	-3.67137	3.12289	-4.53283	0.000266018	0.00742123	0.575732	Subtilisin-like protease	IPR000209: Peptidase S8/S53 domain; IPR010259: Peptidase S8 propeptide/proteinase inhibitor I9; IPR015500: Peptidase S8, subtilisin-related	GO:0004252 MF: serine-type endopeptidase activity;GO:0006508 BP: proteolysis
TraesCS2A02G031400	-3.65364	3.26975	-5.15224	6.97583e-05	0.00381176	1.80386	NBS-LRR-like resistance protein	IPR002182: NB-ARC; IPR011991: Winged helix-turn-helix DNA-binding domain; IPR027417: P-loop containing nucleoside triphosphate hydrolase; IPR032675: Leucine-rich repeat domain, L domain-like	GO:0043531 MF: ADP binding
TraesCS1A02G146000	-3.65359	3.65538	-6.03284	1.11741e-05	0.00158478	3.4722	Hypersensitive-induced response protein 1	IPR001107: Band 7 domain	0
TraesCS4A02G485400	-3.64548	0.475521	-5.61945	2.6092e-05	0.00235012	2.17584	Acid invertase 1	IPR001362: Glycoside hydrolase, family 32; IPR013148: Glycosyl hydrolase family 32, N-terminal; IPR013189: Glycosyl hydrolase family 32, C-terminal; IPR013320: Concanavalin A-like lectin/glucanase domain; IPR023296: Glycosyl hydrolase, five-bladed beta-propellor domain	GO:0004553 MF: hydrolase activity, hydrolyzing O-glycosyl compounds;GO:0005975 BP: carbohydrate metabolic process
TraesCS7A02G302800	-3.62221	0.824156	-6.32723	6.19153e-06	0.00115396	3.40041	XH/XS domain protein	IPR005379: Uncharacterised domain XH; IPR005380: XS domain; IPR005381: Zinc finger-XS domain	GO:0031047 BP: gene silencing by RNA
TraesCS4A02G309300	-3.61295	0.493056	-4.95228	0.000107044	0.00475209	0.720217	Cysteine protease-like protein	IPR000169: Cysteine peptidase, cysteine active site; IPR000668: Peptidase C1A, papain C-terminal; IPR013201: Cathepsin propeptide inhibitor domain (I29); IPR025660: Cysteine peptidase, histidine active site; IPR025661: Cysteine peptidase, asparagine active site	GO:0006508 BP: proteolysis;GO:0008234 MF: cysteine-type peptidase activity
TraesCS5A02G400500	-3.61111	0.112036	-4.45171	0.000317731	0.00829558	0.0193595	Peroxidase	IPR000823: Plant peroxidase; IPR002016: Haem peroxidase, plant/fungal/bacterial; IPR010255: Haem peroxidase; IPR019793: Peroxidases heam-ligand binding site	GO:0004601 MF: peroxidase activity;GO:0006979 BP: response to oxidative stress;GO:0020037 MF: heme binding;GO:0055114 BP: oxidation-reduction process
TraesCS1A02G362900	-3.61073	0.986561	-4.67724	0.000194123	0.00634333	0.486037	Serine/threonine-protein kinase	IPR000719: Protein kinase domain; IPR000858: S-locus glycoprotein domain; IPR001480: Bulb-type lectin domain; IPR003609: PAN/Apple domain; IPR008271: Serine/threonine-protein kinase, active site; IPR011009: Protein kinase-like domain; IPR017441: Protein kinase, ATP binding site; IPR024171: S-receptor-like serine/threonine-protein kinase	GO:0004672 MF: protein kinase activity;GO:0004674 MF: protein serine/threonine kinase activity;GO:0005524 MF: ATP binding;GO:0006468 BP: protein phosphorylation;GO:0048544 BP: recognition of pollen
TraesCS3A02G130800	-3.60381	3.94646	-6.9126	1.98137e-06	0.000680139	5.1383	DUF674 family protein	IPR007750: Protein of unknown function DUF674	0
TraesCS6A02G204600	-3.59462	-0.0176654	-4.87551	0.000126306	0.0051503	0.233472	Serine/threonine-protein kinase	IPR000719: Protein kinase domain; IPR001480: Bulb-type lectin domain; IPR008271: Serine/threonine-protein kinase, active site; IPR011009: Protein kinase-like domain; IPR017441: Protein kinase, ATP binding site; IPR024171: S-receptor-like serine/threonine-protein kinase	GO:0004672 MF: protein kinase activity;GO:0004674 MF: protein serine/threonine kinase activity;GO:0005524 MF: ATP binding;GO:0006468 BP: protein phosphorylation
TraesCS6D02G359300	-3.57194	6.25267	-5.88402	1.51255e-05	0.00179924	3.22469	2-oxoglutarate (2OG) and Fe(II)-dependent oxygenase superfamily protein	IPR005123: Oxoglutarate/iron-dependent dioxygenase; IPR026992: Non-haem dioxygenase N-terminal domain; IPR027443: Isopenicillin N synthase-like	GO:0016491 MF: oxidoreductase activity;GO:0055114 BP: oxidation-reduction process
TraesCS2B02G097800	-3.5691	4.73839	-6.47168	4.65397e-06	0.000991402	4.38148	MLO-like protein	IPR004326: Mlo-related protein	GO:0006952 BP: defense response;GO:0016021 CC: integral component of membrane
TraesCS6D02G379100	-3.56302	-1.49846	-4.76108	0.000161796	0.00582488	-0.636421	Heavy metal transport/detoxification superfamily protein	0	0
TraesCS4B02G170100	-3.54843	1.9996	-5.23665	5.8296e-05	0.00349185	1.73815	WRKY family transcription factor	IPR003657: WRKY domain	GO:0003700 MF: transcription factor activity, sequence-specific DNA binding;GO:0006355 BP: regulation of transcription, DNA-templated;GO:0043565 MF: sequence-specific DNA binding
TraesCS5A02G206600	-3.5426	0.587274	-5.68076	2.29768e-05	0.00217935	2.24939	Dihydrolipoamide acetyltransferase component of pyruvate dehydrogenase complex	IPR000089: Biotin/lipoyl attachment; IPR001078: 2-oxoacid dehydrogenase acyltransferase, catalytic domain; IPR003016: 2-oxo acid dehydrogenase, lipoyl-binding site; IPR004167: E3-binding domain; IPR011053: Single hybrid motif	GO:0008152 BP: metabolic process;GO:0016746 MF: transferase activity, transferring acyl groups
TraesCS1D02G439400	-3.52885	1.50972	-4.90794	0.000117771	0.00501928	1.20243	ATP-dependent zinc metalloprotease FtsH	IPR003593: AAA+ ATPase domain; IPR003959: ATPase, AAA-type, core; IPR003960: ATPase, AAA-type, conserved site; IPR025753: AAA-type ATPase, N-terminal domain; IPR027417: P-loop containing nucleoside triphosphate hydrolase	GO:0005524 MF: ATP binding
TraesCSU02G176200	-3.52863	4.03008	-7.06051	1.4967e-06	0.000643311	5.38282	Cysteine/Histidine-rich C1 domain family protein	IPR004146: DC1; IPR013083: Zinc finger, RING/FYVE/PHD-type	0
TraesCS2D02G017500	-3.51196	3.57674	-4.8773	0.000125819	0.0051503	1.25854	Protein kinase	IPR000719: Protein kinase domain; IPR001245: Serine-threonine/tyrosine-protein kinase, catalytic domain; IPR008271: Serine/threonine-protein kinase, active site; IPR011009: Protein kinase-like domain	GO:0004672 MF: protein kinase activity;GO:0005524 MF: ATP binding;GO:0006468 BP: protein phosphorylation
TraesCS5A02G214600	-3.51003	4.8999	-8.09301	2.29217e-07	0.000306248	7.19657	Cytochrome P450	IPR001128: Cytochrome P450; IPR002401: Cytochrome P450, E-class, group I; IPR017972: Cytochrome P450, conserved site	GO:0005506 MF: iron ion binding;GO:0016705 MF: oxidoreductase activity, acting on paired donors, with incorporation or reduction of molecular oxygen;GO:0020037 MF: heme binding;GO:0055114 BP: oxidation-reduction process
TraesCS1D02G144600	-3.5049	3.77391	-6.5052	4.35739e-06	0.000964157	4.37991	Hypersensitive-induced response protein 1	IPR001107: Band 7 domain	0
TraesCS4A02G056500	-3.49791	2.10911	-4.86973	0.000127892	0.0051688	1.07881	Protein transport protein Sec61 subunit alpha	IPR002208: SecY/SEC61-alpha family; IPR019561: Translocon Sec61/SecY, plug domain; IPR023201: SecY subunit domain; IPR030659: SecY conserved site	GO:0015031 BP: protein transport;GO:0016020 CC: membrane
TraesCS4A02G323400	-3.4977	2.04397	-4.54779	0.000257458	0.00730868	0.481244	Receptor protein kinase, putative	IPR000719: Protein kinase domain; IPR001245: Serine-threonine/tyrosine-protein kinase, catalytic domain; IPR008271: Serine/threonine-protein kinase, active site; IPR011009: Protein kinase-like domain	GO:0004672 MF: protein kinase activity;GO:0005524 MF: ATP binding;GO:0006468 BP: protein phosphorylation
TraesCS5D02G487900	-3.48457	5.44667	-5.87843	1.52992e-05	0.00180821	3.20592	Cytochrome P450	IPR001128: Cytochrome P450; IPR002401: Cytochrome P450, E-class, group I; IPR017972: Cytochrome P450, conserved site	GO:0005506 MF: iron ion binding;GO:0016705 MF: oxidoreductase activity, acting on paired donors, with incorporation or reduction of molecular oxygen;GO:0020037 MF: heme binding;GO:0055114 BP: oxidation-reduction process
TraesCS2B02G513600	-3.46488	-0.893416	-4.56101	0.000250124	0.00722401	0.0405608	Serine/threonine-protein kinase	IPR000719: Protein kinase domain; IPR000858: S-locus glycoprotein domain; IPR001480: Bulb-type lectin domain; IPR003609: PAN/Apple domain; IPR008271: Serine/threonine-protein kinase, active site; IPR011009: Protein kinase-like domain; IPR017441: Protein kinase, ATP binding site; IPR024171: S-receptor-like serine/threonine-protein kinase	GO:0004672 MF: protein kinase activity;GO:0004674 MF: protein serine/threonine kinase activity;GO:0005524 MF: ATP binding;GO:0006468 BP: protein phosphorylation;GO:0048544 BP: recognition of pollen
TraesCS5A02G183300	-3.46381	6.59828	-6.47976	4.58059e-06	0.000990922	4.36028	Pathogenesis-related protein 1-1	IPR001283: Cysteine-rich secretory protein, allergen V5/Tpx-1-related; IPR002413: Ves allergen; IPR014044: CAP domain; IPR018244: Allergen V5/Tpx-1-related, conserved site	GO:0005576 CC: extracellular region
TraesCS7A02G394100	-3.45449	3.12427	-6.63214	3.40046e-06	0.000883437	4.60458	Cellulose synthase-like protein	IPR029044: Nucleotide-diphospho-sugar transferases	0
TraesCS7D02G157600	-3.45392	1.0601	-5.14577	7.07275e-05	0.00385091	1.1946	Exocyst complex component, putative	IPR004140: Exocyst complex component Exo70; IPR016159: Cullin repeat-like-containing domain	GO:0000145 CC: exocyst;GO:0006887 BP: exocytosis
TraesCS4A02G174100	-3.45243	1.80102	-5.73577	2.05082e-05	0.00205752	2.51525	Zinc finger protein, putative	IPR013083: Zinc finger, RING/FYVE/PHD-type; IPR013087: Zinc finger C2H2-type	GO:0003676 MF: nucleic acid binding
TraesCS4B02G187600	-3.44724	1.04101	-4.45446	0.000315818	0.00827948	-0.737441	Chaperone protein dnaJ	IPR001623: DnaJ domain; IPR018253: DnaJ domain, conserved site	0
TraesCS6D02G026200	-3.43691	3.52049	-8.25897	1.71774e-07	0.000306248	7.29838	Sphingoid base hydroxylase 2	IPR006694: Fatty acid hydroxylase	GO:0005506 MF: iron ion binding;GO:0008610 BP: lipid biosynthetic process;GO:0016491 MF: oxidoreductase activity;GO:0055114 BP: oxidation-reduction process
TraesCS6D02G276800	-3.4364	-2.86048	-4.32139	0.000423038	0.00961916	-0.841397	Calmodulin-binding protein-like	IPR012416: CALMODULIN-BINDING PROTEIN60	GO:0005516 MF: calmodulin binding;GO:0006950 BP: response to stress
TraesCS4D02G004400	-3.42988	1.36131	-5.1703	6.71254e-05	0.0037545	1.56624	Cysteine protease, putative	IPR000668: Peptidase C1A, papain C-terminal; IPR013201: Cathepsin propeptide inhibitor domain (I29); IPR025660: Cysteine peptidase, histidine active site; IPR025661: Cysteine peptidase, asparagine active site	GO:0006508 BP: proteolysis;GO:0008234 MF: cysteine-type peptidase activity
TraesCS5B02G184600	-3.4239	2.27849	-5.04017	8.86363e-05	0.00432542	1.32203	Protein kinase	IPR000719: Protein kinase domain; IPR008271: Serine/threonine-protein kinase, active site; IPR011009: Protein kinase-like domain; IPR017441: Protein kinase, ATP binding site	GO:0004672 MF: protein kinase activity;GO:0005524 MF: ATP binding;GO:0006468 BP: protein phosphorylation
TraesCS2A02G584328	-3.4105	1.23137	-5.06385	8.42529e-05	0.00420034	1.23926	#N/A	#N/A	#N/A
TraesCS5A02G215200	-3.40503	-0.027572	-4.63315	0.000213686	0.00667546	-0.245098	Kinase-like protein	IPR000719: Protein kinase domain; IPR001245: Serine-threonine/tyrosine-protein kinase, catalytic domain; IPR008271: Serine/threonine-protein kinase, active site; IPR011009: Protein kinase-like domain	GO:0004672 MF: protein kinase activity;GO:0005524 MF: ATP binding;GO:0006468 BP: protein phosphorylation
TraesCS5B02G321500	-3.40477	2.01415	-6.79594	2.47727e-06	0.000750273	4.14452	Inactive purple acid phosphatase-like protein	IPR004843: Calcineurin-like phosphoesterase domain, ApaH type; IPR011230: Phosphoesterase At2g46880; IPR029052: Metallo-dependent phosphatase-like	GO:0016787 MF: hydrolase activity
TraesCS5D02G284100	-3.40473	4.28323	-6.61246	3.53321e-06	0.00088711	4.64869	Calcium-transporting ATPase	IPR001757: P-type ATPase; IPR004014: Cation-transporting P-type ATPase, N-terminal; IPR006068: Cation-transporting P-type ATPase, C-terminal; IPR006408: P-type ATPase, subfamily IIB; IPR008250: P-type ATPase, A domain; IPR018303: P-type ATPase, phosphorylation site; IPR023214: HAD-like domain; IPR023298: P-type ATPase, transmembrane domain; IPR023299: P-type ATPase, cytoplasmic domain N; IPR02475…	GO:0000166 MF: nucleotide binding;GO:0005388 MF: calcium-transporting ATPase activity;GO:0005516 MF: calmodulin binding;GO:0005524 MF: ATP binding;GO:0016020 CC: membrane;GO:0016021 CC: integral component of membrane;GO:0046872 MF: metal ion binding;GO:0070588 BP: calcium ion transmembrane transport
TraesCS2A02G451500	-3.39193	-1.36935	-5.30198	5.07612e-05	0.00324083	1.60274	Multidrug resistance protein ABC transporter family	IPR003439: ABC transporter-like; IPR003593: AAA+ ATPase domain; IPR011527: ABC transporter type 1, transmembrane domain; IPR017871: ABC transporter, conserved site; IPR027417: P-loop containing nucleoside triphosphate hydrolase	GO:0005524 MF: ATP binding;GO:0006810 BP: transport;GO:0016021 CC: integral component of membrane;GO:0016887 MF: ATPase activity;GO:0042626 MF: ATPase activity, coupled to transmembrane movement of substances;GO:0055085 BP: transmembrane transport
TraesCS2A02G175100	-3.38741	0.159391	-5.22809	5.9365e-05	0.0034951	1.21806	Protein COBRA, putative	IPR006918: COBRA, plant	GO:0010215 BP: cellulose microfibril organization;GO:0016049 BP: cell growth;GO:0031225 CC: anchored component of membrane
TraesCS5D02G194500	-3.38482	1.37703	-4.76902	0.000159033	0.00575752	0.972945	Protein kinase, putative	IPR000719: Protein kinase domain; IPR001245: Serine-threonine/tyrosine-protein kinase, catalytic domain; IPR001611: Leucine-rich repeat; IPR003591: Leucine-rich repeat, typical subtype; IPR008271: Serine/threonine-protein kinase, active site; IPR011009: Protein kinase-like domain; IPR024788: Malectin-like carbohydrate-binding domain; IPR032675: Leucine-rich repeat domain, L domain-like	GO:0004672 MF: protein kinase activity;GO:0005515 MF: protein binding;GO:0005524 MF: ATP binding;GO:0006468 BP: protein phosphorylation
TraesCS2B02G040500	-3.37808	4.18443	-4.88705	0.000123199	0.00513089	1.27315	Glycosyltransferase	IPR002213: UDP-glucuronosyl/UDP-glucosyltransferase	GO:0008152 BP: metabolic process;GO:0016758 MF: transferase activity, transferring hexosyl groups
TraesCS7A02G153100	-3.37355	4.57012	-6.38927	5.47523e-06	0.00108737	4.2266	Glutamate receptor	IPR001320: Ionotropic glutamate receptor	GO:0004970 MF: ionotropic glutamate receptor activity;GO:0016020 CC: membrane
TraesCS7B02G296000	-3.35346	4.97224	-7.40225	7.91701e-07	0.000495145	6.07172	Cellulose synthase-like protein	IPR029044: Nucleotide-diphospho-sugar transferases	0
TraesCS1A02G322900	-3.34323	2.55978	-5.9914	1.21534e-05	0.00164449	2.7518	NB-ARC domain-containing disease resistance protein	IPR027417: P-loop containing nucleoside triphosphate hydrolase	0
TraesCS3A02G509700	-3.3328	-2.50144	-5.74771	2.00092e-05	0.0020499	0.799728	Abscisic stress ripening	IPR003496: ABA/WDS induced protein	GO:0006950 BP: response to stress
TraesCS2D02G572600	-3.32883	4.08688	-6.16519	8.5569e-06	0.00140472	3.7627	Protein kinase	IPR000719: Protein kinase domain; IPR001245: Serine-threonine/tyrosine-protein kinase, catalytic domain; IPR002902: Gnk2-homologous domain; IPR008271: Serine/threonine-protein kinase, active site; IPR011009: Protein kinase-like domain	GO:0004672 MF: protein kinase activity;GO:0005524 MF: ATP binding;GO:0006468 BP: protein phosphorylation
TraesCS7B02G498100	-3.32641	6.41936	-8.13873	2.1163e-07	0.000306248	7.36669	Chaperone protein dnaJ	IPR001623: DnaJ domain	0
TraesCS6D02G244400	-3.32004	5.57825	-7.78673	3.94054e-07	0.000367213	6.75604	Pectin acetylesterase	IPR004963: Pectinacetylesterase/NOTUM; IPR029058: Alpha/Beta hydrolase fold	GO:0016787 MF: hydrolase activity
TraesCS3A02G478500	-3.30831	4.95879	-8.30715	1.58077e-07	0.000306248	7.46386	Leucine-rich repeat receptor-like kinase	IPR001611: Leucine-rich repeat; IPR013210: Leucine-rich repeat-containing N-terminal, plant-type; IPR032675: Leucine-rich repeat domain, L domain-like	GO:0005515 MF: protein binding
TraesCSU02G128700	-3.30325	1.5439	-4.50305	0.000283926	0.00773817	0.433912	Germin-like protein	IPR001929: Germin; IPR006045: Cupin 1; IPR011051: RmlC-like cupin domain; IPR014710: RmlC-like jelly roll fold; IPR019780: Germin, manganese binding site	GO:0030145 MF: manganese ion binding;GO:0045735 MF: nutrient reservoir activity
TraesCS2A02G463000	-3.29495	0.121526	-4.38836	0.00036512	0.00892234	-0.266261	Receptor-like kinase	IPR000719: Protein kinase domain; IPR001245: Serine-threonine/tyrosine-protein kinase, catalytic domain; IPR008271: Serine/threonine-protein kinase, active site; IPR011009: Protein kinase-like domain; IPR017441: Protein kinase, ATP binding site; IPR024788: Malectin-like carbohydrate-binding domain	GO:0004672 MF: protein kinase activity;GO:0005524 MF: ATP binding;GO:0006468 BP: protein phosphorylation
TraesCS3B02G522000	-3.28914	4.25717	-5.89001	1.49414e-05	0.00179924	3.21317	Leucine-rich repeat receptor-like kinase	IPR001611: Leucine-rich repeat; IPR013210: Leucine-rich repeat-containing N-terminal, plant-type; IPR032675: Leucine-rich repeat domain, L domain-like	GO:0005515 MF: protein binding
TraesCS1D02G367800	-3.27576	3.82815	-6.48431	4.53978e-06	0.000986497	4.36914	Serine/threonine-protein kinase	IPR000719: Protein kinase domain; IPR000858: S-locus glycoprotein domain; IPR001480: Bulb-type lectin domain; IPR003609: PAN/Apple domain; IPR008271: Serine/threonine-protein kinase, active site; IPR011009: Protein kinase-like domain; IPR017441: Protein kinase, ATP binding site; IPR024171: S-receptor-like serine/threonine-protein kinase	GO:0004672 MF: protein kinase activity;GO:0004674 MF: protein serine/threonine kinase activity;GO:0005524 MF: ATP binding;GO:0006468 BP: protein phosphorylation;GO:0048544 BP: recognition of pollen
TraesCS7D02G551400	-3.27227	6.98404	-7.02511	1.60021e-06	0.000654798	5.39261	Thaumatin-like protein	IPR001938: Thaumatin; IPR017949: Thaumatin, conserved site	0
TraesCS5A02G016200	-3.25965	4.96345	-6.41608	5.19277e-06	0.00106174	4.27978	Pleiotropic drug resistance ABC transporter	IPR003439: ABC transporter-like; IPR003593: AAA+ ATPase domain; IPR013525: ABC-2 type transporter; IPR013581: Plant PDR ABC transporter associated; IPR027417: P-loop containing nucleoside triphosphate hydrolase; IPR029481: ABC-transporter extracellular N-terminal domain	GO:0005524 MF: ATP binding;GO:0016020 CC: membrane;GO:0016887 MF: ATPase activity
TraesCS6A02G378900	-3.25267	2.46533	-5.98361	1.23472e-05	0.00165777	3.37999	Receptor kinase 2	IPR000719: Protein kinase domain; IPR002902: Gnk2-homologous domain; IPR008271: Serine/threonine-protein kinase, active site; IPR011009: Protein kinase-like domain; IPR017441: Protein kinase, ATP binding site	GO:0004672 MF: protein kinase activity;GO:0005524 MF: ATP binding;GO:0006468 BP: protein phosphorylation
TraesCS5D02G567200	-3.24688	0.677165	-6.35152	5.90017e-06	0.00112563	3.48981	rRNA N-glycosidase	IPR001574: Ribosome-inactivating protein; IPR016138: Ribosome-inactivating protein, subdomain 1; IPR017989: Ribosome-inactivating protein type 1/2	GO:0017148 BP: negative regulation of translation;GO:0030598 MF: rRNA N-glycosylase activity
TraesCS5D02G519600	-3.23529	0.81284	-4.5623	0.000249419	0.00721574	0.216927	Serine/threonine-protein kinase	IPR000858: S-locus glycoprotein domain; IPR001480: Bulb-type lectin domain	GO:0048544 BP: recognition of pollen
TraesCS5A02G004700	-3.22581	6.35893	-6.62266	3.46372e-06	0.000883437	4.66151	Cytochrome P450-like protein	IPR001128: Cytochrome P450; IPR002403: Cytochrome P450, E-class, group IV	GO:0004497 MF: monooxygenase activity;GO:0005506 MF: iron ion binding;GO:0016705 MF: oxidoreductase activity, acting on paired donors, with incorporation or reduction of molecular oxygen;GO:0020037 MF: heme binding;GO:0055114 BP: oxidation-reduction process
TraesCS3D02G218100	-3.22456	3.18418	-7.98067	2.79214e-07	0.000322147	6.80775	ATP-dependent zinc metalloprotease FtsH	IPR003593: AAA+ ATPase domain; IPR003959: ATPase, AAA-type, core; IPR003960: ATPase, AAA-type, conserved site; IPR025753: AAA-type ATPase, N-terminal domain; IPR027417: P-loop containing nucleoside triphosphate hydrolase	GO:0005524 MF: ATP binding
TraesCS5A02G276700	-3.22343	7.06688	-8.02682	2.57426e-07	0.000319855	7.17665	Calcium-transporting ATPase	IPR001757: P-type ATPase; IPR004014: Cation-transporting P-type ATPase, N-terminal; IPR006068: Cation-transporting P-type ATPase, C-terminal; IPR008250: P-type ATPase, A domain; IPR018303: P-type ATPase, phosphorylation site; IPR023214: HAD-like domain; IPR023298: P-type ATPase, transmembrane domain; IPR023299: P-type ATPase, cytoplasmic domain N	GO:0000166 MF: nucleotide binding;GO:0016021 CC: integral component of membrane;GO:0046872 MF: metal ion binding
TraesCS3B02G597000	-3.21454	-0.419534	-5.33179	4.76631e-05	0.00313387	1.79696	Cytochrome P450	IPR001128: Cytochrome P450; IPR002401: Cytochrome P450, E-class, group I; IPR017972: Cytochrome P450, conserved site	GO:0005506 MF: iron ion binding;GO:0016705 MF: oxidoreductase activity, acting on paired donors, with incorporation or reduction of molecular oxygen;GO:0020037 MF: heme binding;GO:0055114 BP: oxidation-reduction process
TraesCS1B02G164200	-3.21188	4.66067	-6.36771	5.71389e-06	0.00110312	4.18912	Hypersensitive-induced response protein 1	IPR001107: Band 7 domain	0
TraesCS6D02G082900	-3.21121	0.335035	-4.40225	0.000354155	0.00878733	-0.0435078	Mitogen-activated protein kinase	IPR000719: Protein kinase domain; IPR008271: Serine/threonine-protein kinase, active site; IPR011009: Protein kinase-like domain; IPR017441: Protein kinase, ATP binding site	GO:0004672 MF: protein kinase activity;GO:0005524 MF: ATP binding;GO:0006468 BP: protein phosphorylation
TraesCS5B02G480300	-3.20672	1.10993	-4.53873	0.000262607	0.00736508	0.248496	Calmodulin, putative	IPR002048: EF-hand domain; IPR011992: EF-hand domain pair; IPR018247: EF-Hand 1, calcium-binding site	GO:0005509 MF: calcium ion binding
TraesCS1A02G435100	-3.19904	2.66333	-6.01343	1.16221e-05	0.00161835	3.20152	Calmodulin, putative	IPR002048: EF-hand domain; IPR011992: EF-hand domain pair; IPR018247: EF-Hand 1, calcium-binding site	GO:0005509 MF: calcium ion binding
TraesCS7A02G558500	-3.19338	6.99304	-7.28099	9.90637e-07	0.000532774	5.86125	Thaumatin-like protein	IPR001938: Thaumatin; IPR017949: Thaumatin, conserved site	0
TraesCS2B02G413000	-3.19212	5.51861	-6.39046	5.46234e-06	0.00108737	4.20329	2-oxoglutarate (2OG) and Fe(II)-dependent oxygenase superfamily protein	IPR005123: Oxoglutarate/iron-dependent dioxygenase; IPR026992: Non-haem dioxygenase N-terminal domain; IPR027443: Isopenicillin N synthase-like	GO:0016491 MF: oxidoreductase activity;GO:0055114 BP: oxidation-reduction process
TraesCS5A02G447200	-3.17954	5.26231	-7.22927	1.09069e-06	0.000550549	5.77686	Pleiotropic drug resistance ABC transporter	IPR003439: ABC transporter-like; IPR003593: AAA+ ATPase domain; IPR013525: ABC-2 type transporter; IPR013581: Plant PDR ABC transporter associated; IPR027417: P-loop containing nucleoside triphosphate hydrolase	GO:0005524 MF: ATP binding;GO:0016020 CC: membrane;GO:0016887 MF: ATPase activity
TraesCS5A02G385900	-3.17514	1.56805	-4.88311	0.000124252	0.00513838	0.960176	Dirigent protein	IPR004265: Plant disease resistance response protein	0
TraesCS6B02G415100	-3.17043	2.42051	-4.30063	0.000442815	0.00987026	-0.123028	Protein kinase family protein	IPR000152: EGF-type aspartate/asparagine hydroxylation site; IPR000719: Protein kinase domain; IPR000742: EGF-like domain; IPR001245: Serine-threonine/tyrosine-protein kinase, catalytic domain; IPR001881: EGF-like calcium-binding domain; IPR008271: Serine/threonine-protein kinase, active site; IPR011009: Protein kinase-like domain; IPR017441: Protein kinase, ATP binding site; IPR018097: EGF-like …	GO:0004672 MF: protein kinase activity;GO:0005509 MF: calcium ion binding;GO:0005515 MF: protein binding;GO:0005524 MF: ATP binding;GO:0006468 BP: protein phosphorylation;GO:0030247 MF: polysaccharide binding
TraesCS2D02G104500	-3.16001	2.57616	-4.9911	9.8475e-05	0.00456924	1.4788	WRKY transcription factor	IPR003657: WRKY domain	GO:0003700 MF: transcription factor activity, sequence-specific DNA binding;GO:0006355 BP: regulation of transcription, DNA-templated;GO:0043565 MF: sequence-specific DNA binding
TraesCS2D02G369400	-3.15644	1.82651	-5.70095	2.20374e-05	0.00211882	2.56304	Sugar transporter, putative	IPR003663: Sugar/inositol transporter; IPR005828: Major facilitator, sugar transporter-like; IPR005829: Sugar transporter, conserved site; IPR020846: Major facilitator superfamily domain	GO:0005215 MF: transporter activity;GO:0016020 CC: membrane;GO:0016021 CC: integral component of membrane;GO:0022857 MF: transmembrane transporter activity;GO:0022891 MF: substrate-specific transmembrane transporter activity;GO:0055085 BP: transmembrane transport
TraesCS2B02G521200	-3.15062	1.29437	-6.62315	3.46042e-06	0.000883437	3.90827	Cysteine/histidine-rich C1 domain protein	0	0
TraesCS7B02G216700	-3.14237	1.79755	-4.71319	0.000179525	0.00612204	0.893315	Myelin-associated oligodendrocyte basic protein isoform 1	IPR010903: Protein of unknown function DUF1517	0
TraesCS5A02G197000	-3.14236	5.23291	-8.99133	5.01276e-08	0.000138393	8.73171	Protein kinase, putative	IPR000719: Protein kinase domain; IPR001245: Serine-threonine/tyrosine-protein kinase, catalytic domain; IPR001611: Leucine-rich repeat; IPR008271: Serine/threonine-protein kinase, active site; IPR011009: Protein kinase-like domain; IPR024788: Malectin-like carbohydrate-binding domain; IPR032675: Leucine-rich repeat domain, L domain-like	GO:0004672 MF: protein kinase activity;GO:0005515 MF: protein binding;GO:0005524 MF: ATP binding;GO:0006468 BP: protein phosphorylation
TraesCSU02G128800	-3.13026	1.39693	-5.02958	9.06709e-05	0.00436476	1.28411	Germin-like protein	IPR001929: Germin; IPR006045: Cupin 1; IPR011051: RmlC-like cupin domain; IPR014710: RmlC-like jelly roll fold; IPR019780: Germin, manganese binding site	GO:0030145 MF: manganese ion binding;GO:0045735 MF: nutrient reservoir activity
TraesCS5B02G403700	-3.12893	4.92505	-5.1219	7.44211e-05	0.00395427	1.63843	Chitinase	IPR000726: Glycoside hydrolase, family 19, catalytic; IPR016283: Glycoside hydrolase, family 19; IPR023346: Lysozyme-like domain	GO:0004568 MF: chitinase activity;GO:0005975 BP: carbohydrate metabolic process;GO:0006032 BP: chitin catabolic process;GO:0016998 BP: cell wall macromolecule catabolic process
TraesCS3A02G495300	-3.12849	3.10937	-5.88206	1.51861e-05	0.00179924	3.14954	NAD kinase	IPR002504: NAD kinase; IPR016064: NAD kinase/diacylglycerol kinase-like domain; IPR017437: ATP-NAD kinase, PpnK-type, all-beta; IPR017438: Inorganic polyphosphate/ATP-NAD kinase, domain 1	GO:0003951 MF: NAD+ kinase activity;GO:0006741 BP: NADP biosynthetic process;GO:0008152 BP: metabolic process;GO:0019674 BP: NAD metabolic process
TraesCS5D02G452500	-3.12585	7.73459	-7.47313	6.95113e-07	0.000455186	6.20858	Pleiotropic drug resistance ABC transporter	IPR003439: ABC transporter-like; IPR003593: AAA+ ATPase domain; IPR013525: ABC-2 type transporter; IPR013581: Plant PDR ABC transporter associated; IPR027417: P-loop containing nucleoside triphosphate hydrolase; IPR029481: ABC-transporter extracellular N-terminal domain	GO:0005524 MF: ATP binding;GO:0016020 CC: membrane;GO:0016887 MF: ATPase activity
TraesCS7D02G332100	-3.12526	-3.15706	-4.86981	0.00012787	0.0051688	-0.222218	ADP-ribosylation factor family protein	IPR005225: Small GTP-binding protein domain; IPR006687: Small GTPase superfamily, SAR1-type; IPR006689: Small GTPase superfamily, ARF/SAR type; IPR027417: P-loop containing nucleoside triphosphate hydrolase	GO:0005525 MF: GTP binding;GO:0005622 CC: intracellular;GO:0006886 BP: intracellular protein transport
TraesCS3D02G476600	-3.11539	3.03783	-4.29688	0.00044649	0.00991569	0.116877	Endo-1,3-beta-glucanase	IPR000490: Glycoside hydrolase family 17; IPR017853: Glycoside hydrolase superfamily	GO:0004553 MF: hydrolase activity, hydrolyzing O-glycosyl compounds;GO:0005975 BP: carbohydrate metabolic process
TraesCS3D02G108500	-3.10464	3.45801	-5.76794	1.91925e-05	0.0020218	3.02394	Receptor-like protein kinase, putative,expressed	IPR000719: Protein kinase domain; IPR001245: Serine-threonine/tyrosine-protein kinase, catalytic domain; IPR002902: Gnk2-homologous domain; IPR008271: Serine/threonine-protein kinase, active site; IPR011009: Protein kinase-like domain; IPR017441: Protein kinase, ATP binding site	GO:0004672 MF: protein kinase activity;GO:0005524 MF: ATP binding;GO:0006468 BP: protein phosphorylation
TraesCS7D02G435200	-3.0962	0.641192	-4.30817	0.000435528	0.0097617	-0.0861382	Lipid transfer protein	IPR016140: Bifunctional inhibitor/plant lipid transfer protein/seed storage helical domain	0
TraesCS2A02G221300	-3.09498	2.94827	-4.95486	0.000106453	0.00473898	1.40546	ATP-dependent zinc metalloprotease FtsH	IPR003593: AAA+ ATPase domain; IPR003959: ATPase, AAA-type, core; IPR003960: ATPase, AAA-type, conserved site; IPR025753: AAA-type ATPase, N-terminal domain; IPR027417: P-loop containing nucleoside triphosphate hydrolase	GO:0005524 MF: ATP binding
TraesCS2A02G217000	-3.09341	2.50151	-8.08327	2.33156e-07	0.000306248	6.95104	Protein kinase	IPR000719: Protein kinase domain; IPR001245: Serine-threonine/tyrosine-protein kinase, catalytic domain; IPR002902: Gnk2-homologous domain; IPR008271: Serine/threonine-protein kinase, active site; IPR011009: Protein kinase-like domain; IPR017441: Protein kinase, ATP binding site	GO:0004672 MF: protein kinase activity;GO:0005524 MF: ATP binding;GO:0006468 BP: protein phosphorylation
TraesCS4D02G189000	-3.09085	1.84164	-5.93373	1.36661e-05	0.00173426	1.98663	Chaperone protein dnaJ	IPR001623: DnaJ domain; IPR018253: DnaJ domain, conserved site	0
TraesCS7B02G057700	-3.09078	-0.606692	-5.78583	1.84987e-05	0.00198321	1.6872	Glutamate receptor	IPR001320: Ionotropic glutamate receptor	GO:0004970 MF: ionotropic glutamate receptor activity;GO:0016020 CC: membrane
TraesCS7D02G386600	-3.08612	5.08523	-6.41147	5.24023e-06	0.00106531	4.27152	Pleiotropic drug resistance ABC transporter	IPR003439: ABC transporter-like; IPR003593: AAA+ ATPase domain; IPR013525: ABC-2 type transporter; IPR013581: Plant PDR ABC transporter associated; IPR027417: P-loop containing nucleoside triphosphate hydrolase; IPR029481: ABC-transporter extracellular N-terminal domain	GO:0005524 MF: ATP binding;GO:0016020 CC: membrane;GO:0016887 MF: ATPase activity
TraesCS4B02G014700	-3.08364	3.88863	-4.6252	0.000217422	0.006715	0.717828	5-methyltetrahydropteroyltriglutamate--homocysteine methyltransferase	IPR002629: Cobalamin-independent methionine synthase MetE, C-terminal/archaeal; IPR006276: Cobalamin-independent methionine synthase; IPR013215: Cobalamin-independent methionine synthase MetE, N-terminal	GO:0003871 MF: 5-methyltetrahydropteroyltriglutamate-homocysteine S-methyltransferase activity;GO:0008270 MF: zinc ion binding;GO:0008652 BP: cellular amino acid biosynthetic process;GO:0009086 BP: methionine biosynthetic process
TraesCS2D02G540000	-3.07573	2.8695	-6.37524	5.6293e-06	0.00109114	4.10436	Heavy metal transport/detoxification superfamily protein	IPR006121: Heavy metal-associated domain, HMA	GO:0030001 BP: metal ion transport;GO:0046872 MF: metal ion binding
TraesCS5A02G214800	-3.06709	4.4146	-6.89856	2.03517e-06	0.000680139	5.14444	Cytochrome P450	IPR001128: Cytochrome P450; IPR002401: Cytochrome P450, E-class, group I; IPR017972: Cytochrome P450, conserved site	GO:0005506 MF: iron ion binding;GO:0016705 MF: oxidoreductase activity, acting on paired donors, with incorporation or reduction of molecular oxygen;GO:0020037 MF: heme binding;GO:0055114 BP: oxidation-reduction process
TraesCS5B02G217000	-3.06591	1.96187	-4.64353	0.00020891	0.00661224	0.787232	Glutamate receptor	IPR001320: Ionotropic glutamate receptor; IPR001638: Solute-binding protein family 3/N-terminal domain of MltF; IPR001828: Receptor, ligand binding region; IPR017103: Ionotropic glutamate receptor, plant; IPR028082: Periplasmic binding protein-like I	GO:0004970 MF: ionotropic glutamate receptor activity;GO:0016020 CC: membrane
TraesCS2D02G129100	-3.0618	3.97709	-5.4553	3.67545e-05	0.00273118	2.31674	Lectin receptor kinase	IPR000719: Protein kinase domain; IPR001220: Legume lectin domain; IPR008271: Serine/threonine-protein kinase, active site; IPR011009: Protein kinase-like domain; IPR013320: Concanavalin A-like lectin/glucanase domain; IPR017441: Protein kinase, ATP binding site; IPR019825: Legume lectin, beta chain, Mn/Ca-binding site	GO:0004672 MF: protein kinase activity;GO:0005524 MF: ATP binding;GO:0006468 BP: protein phosphorylation;GO:0030246 MF: carbohydrate binding
TraesCS2D02G548400	-3.05795	0.960122	-5.07949	8.14802e-05	0.00412147	1.08826	Glycerol-3-phosphate dehydrogenase [NAD(+)]	0	0
TraesCS1B02G380100	-3.04205	3.31049	-5.81865	1.72925e-05	0.00190014	3.1162	Serine/threonine-protein kinase	IPR000719: Protein kinase domain; IPR000858: S-locus glycoprotein domain; IPR001480: Bulb-type lectin domain; IPR003609: PAN/Apple domain; IPR008271: Serine/threonine-protein kinase, active site; IPR011009: Protein kinase-like domain; IPR017441: Protein kinase, ATP binding site; IPR024171: S-receptor-like serine/threonine-protein kinase	GO:0004672 MF: protein kinase activity;GO:0004674 MF: protein serine/threonine kinase activity;GO:0005524 MF: ATP binding;GO:0006468 BP: protein phosphorylation;GO:0048544 BP: recognition of pollen
TraesCS5A02G321000	-3.03931	3.84811	-6.08849	9.98522e-06	0.00151681	3.64626	Purple acid phosphatase	IPR004843: Calcineurin-like phosphoesterase domain, ApaH type; IPR011230: Phosphoesterase At2g46880; IPR029052: Metallo-dependent phosphatase-like	GO:0016787 MF: hydrolase activity
TraesCS5A02G092800	-3.03607	5.12146	-5.99747	1.20047e-05	0.00164449	3.48085	Calmodulin-binding protein, putative, expressed	IPR012416: CALMODULIN-BINDING PROTEIN60	GO:0005516 MF: calmodulin binding;GO:0006950 BP: response to stress
TraesCS3A02G277100	-3.0349	1.24392	-6.26912	6.95048e-06	0.00122922	2.93804	Glucan endo-1,3-beta-glucosidase, putative	IPR000490: Glycoside hydrolase family 17; IPR012946: X8 domain; IPR017853: Glycoside hydrolase superfamily	GO:0004553 MF: hydrolase activity, hydrolyzing O-glycosyl compounds;GO:0005975 BP: carbohydrate metabolic process
TraesCS2D02G047500	-3.03014	0.618344	-4.37514	0.000375886	0.00908462	0.00967419	S-adenosylmethionine-dependent methyltransferase, putative	IPR013216: Methyltransferase type 11; IPR029063: S-adenosyl-L-methionine-dependent methyltransferase	GO:0008152 BP: metabolic process;GO:0008168 MF: methyltransferase activity
TraesCS4B02G172400	-3.0294	0.813702	-5.53956	3.08139e-05	0.00249278	1.70358	Calcium binding protein	IPR002048: EF-hand domain; IPR011992: EF-hand domain pair; IPR018247: EF-Hand 1, calcium-binding site	GO:0005509 MF: calcium ion binding
TraesCS4D02G112900	-3.00806	1.73062	-4.59965	0.000229884	0.00687711	0.499382	Exocyst complex component, putative	IPR004140: Exocyst complex component Exo70; IPR016159: Cullin repeat-like-containing domain	GO:0000145 CC: exocyst;GO:0006887 BP: exocytosis
TraesCS7D02G352300	-2.98941	-0.0282233	-5.34972	4.5893e-05	0.00308444	1.48784	3'-N-debenzoyl-2'-deoxytaxol N-benzoyltransferase	IPR003480: Transferase	GO:0016747 MF: transferase activity, transferring acyl groups other than amino-acyl groups
TraesCS2B02G369100	-2.98532	5.12529	-10.3128	6.37565e-09	9.47075e-05	10.6073	Chitinase	IPR000726: Glycoside hydrolase, family 19, catalytic; IPR001002: Chitin-binding, type 1; IPR016283: Glycoside hydrolase, family 19; IPR018371: Chitin-binding, type 1, conserved site; IPR023346: Lysozyme-like domain	GO:0004568 MF: chitinase activity;GO:0005975 BP: carbohydrate metabolic process;GO:0006032 BP: chitin catabolic process;GO:0008061 MF: chitin binding;GO:0016998 BP: cell wall macromolecule catabolic process
TraesCS5B02G554900	-2.97463	1.26433	-4.45833	0.000313154	0.00823375	0.148781	Protein kinase	IPR000719: Protein kinase domain; IPR001245: Serine-threonine/tyrosine-protein kinase, catalytic domain; IPR002902: Gnk2-homologous domain; IPR008271: Serine/threonine-protein kinase, active site; IPR011009: Protein kinase-like domain; IPR017441: Protein kinase, ATP binding site	GO:0004672 MF: protein kinase activity;GO:0005524 MF: ATP binding;GO:0006468 BP: protein phosphorylation
TraesCS2D02G598200	-2.96753	4.30404	-7.37786	8.28081e-07	0.000501589	6.0055	C2 calcium/lipid-binding and GRAM domain protein	IPR000008: C2 domain; IPR013583: Phosphoribosyltransferase C-terminal	GO:0005515 MF: protein binding
TraesCS7A02G330800	-2.96253	3.38673	-5.93143	1.37303e-05	0.00173426	3.26733	Lipid phosphate phosphatase-like protein	IPR000326: Phosphatidic acid phosphatase type 2/haloperoxidase	0
TraesCS3B02G246300	-2.96214	2.0061	-6.92897	1.92053e-06	0.000679307	5.0025	ATP-dependent zinc metalloprotease FtsH	IPR003593: AAA+ ATPase domain; IPR003959: ATPase, AAA-type, core; IPR003960: ATPase, AAA-type, conserved site; IPR025753: AAA-type ATPase, N-terminal domain; IPR027417: P-loop containing nucleoside triphosphate hydrolase	GO:0005524 MF: ATP binding
TraesCS1D02G441600	-2.95571	4.92843	-7.53716	6.18386e-07	0.000441038	6.31968	Ubiquitin carboxyl-terminal hydrolase-related protein	IPR001394: Peptidase C19, ubiquitin carboxyl-terminal hydrolase; IPR007658: Protein of unknown function DUF594; IPR018200: Ubiquitin specific protease, conserved site; IPR025315: Domain of unknown function DUF4220; IPR028889: Ubiquitin specific protease domain	GO:0006511 BP: ubiquitin-dependent protein catabolic process;GO:0016579 BP: protein deubiquitination;GO:0036459 MF: thiol-dependent ubiquitinyl hydrolase activity
TraesCS2B02G043700	-2.94369	3.54738	-4.67365	0.000195644	0.00636277	0.853872	NBS-LRR-like resistance protein	IPR002182: NB-ARC; IPR011991: Winged helix-turn-helix DNA-binding domain; IPR027417: P-loop containing nucleoside triphosphate hydrolase; IPR032675: Leucine-rich repeat domain, L domain-like	GO:0043531 MF: ADP binding
TraesCS5D02G557900	-2.93515	3.92371	-7.23987	1.06936e-06	0.000545464	5.79724	carboxyl-terminal peptidase, putative (DUF239)	IPR004314: Neprosin; IPR025521: Neprosin activation peptide	0
TraesCS7D02G087400	-2.93364	3.39332	-6.58691	3.7136e-06	0.00090083	4.60079	Wall-associated receptor kinase-like protein	IPR000152: EGF-type aspartate/asparagine hydroxylation site; IPR000742: EGF-like domain; IPR001881: EGF-like calcium-binding domain; IPR018097: EGF-like calcium-binding, conserved site; IPR025287: Wall-associated receptor kinase, galacturonan-binding domain	GO:0005509 MF: calcium ion binding;GO:0005515 MF: protein binding;GO:0030247 MF: polysaccharide binding
TraesCS2A02G486600	-2.9242	4.00286	-6.85426	2.21504e-06	0.000720378	5.09702	Serine/threonine-protein kinase	IPR000719: Protein kinase domain; IPR000858: S-locus glycoprotein domain; IPR001480: Bulb-type lectin domain; IPR003609: PAN/Apple domain; IPR008271: Serine/threonine-protein kinase, active site; IPR011009: Protein kinase-like domain; IPR017441: Protein kinase, ATP binding site; IPR024171: S-receptor-like serine/threonine-protein kinase	GO:0004672 MF: protein kinase activity;GO:0004674 MF: protein serine/threonine kinase activity;GO:0005524 MF: ATP binding;GO:0006468 BP: protein phosphorylation;GO:0048544 BP: recognition of pollen
TraesCSU02G008700	-2.91741	5.52447	-4.51936	0.000273973	0.00755187	0.385908	Kaurene synthase	IPR001906: Terpene synthase, N-terminal domain; IPR005630: Terpene synthase, metal-binding domain; IPR008930: Terpenoid cyclases/protein prenyltransferase alpha-alpha toroid; IPR008949: Isoprenoid synthase domain	GO:0000287 MF: magnesium ion binding;GO:0008152 BP: metabolic process;GO:0010333 MF: terpene synthase activity;GO:0016829 MF: lyase activity
TraesCS7A02G164100	-2.91737	5.26866	-10.1764	7.8177e-09	9.47075e-05	10.458	Plant basic secretory family protein	IPR007541: Uncharacterised protein family, basic secretory protein	0
TraesCS2B02G203100	-2.9163	2.40049	-6.45203	4.83746e-06	0.00100607	3.98197	RB-like protein	IPR013181: Protein of unknown function DUF1719	0
TraesCS7A02G009800	-2.91114	1.25908	-4.65882	0.000202065	0.00648456	0.788153	Acid invertase 1	IPR001362: Glycoside hydrolase, family 32; IPR013148: Glycosyl hydrolase family 32, N-terminal; IPR013189: Glycosyl hydrolase family 32, C-terminal; IPR013320: Concanavalin A-like lectin/glucanase domain; IPR023296: Glycosyl hydrolase, five-bladed beta-propellor domain	GO:0004553 MF: hydrolase activity, hydrolyzing O-glycosyl compounds;GO:0005975 BP: carbohydrate metabolic process
TraesCS2D02G573600	-2.91084	1.80649	-5.00149	9.63032e-05	0.00452113	1.35274	Disease resistance protein (NBS-LRR class) family	IPR001611: Leucine-rich repeat; IPR002182: NB-ARC; IPR003591: Leucine-rich repeat, typical subtype; IPR006553: Leucine-rich repeat, cysteine-containing subtype; IPR011991: Winged helix-turn-helix DNA-binding domain; IPR025875: Leucine rich repeat 4; IPR027417: P-loop containing nucleoside triphosphate hydrolase; IPR032675: Leucine-rich repeat domain, L domain-like	GO:0005515 MF: protein binding;GO:0043531 MF: ADP binding
TraesCS4A02G219500	-2.90107	2.38061	-5.0822	8.10084e-05	0.00411094	1.56046	Aspartic proteinase Asp1	IPR001969: Aspartic peptidase, active site; IPR021109: Aspartic peptidase domain; IPR032799: Xylanase inhibitor, C-terminal; IPR032861: Xylanase inhibitor, N-terminal; IPR033121: Peptidase family A1 domain	GO:0004190 MF: aspartic-type endopeptidase activity;GO:0006508 BP: proteolysis
TraesCS5B02G209200	-2.89996	5.56916	-6.94138	1.87568e-06	0.000679307	5.25646	Cytochrome P450	IPR001128: Cytochrome P450; IPR002401: Cytochrome P450, E-class, group I; IPR017972: Cytochrome P450, conserved site	GO:0005506 MF: iron ion binding;GO:0016705 MF: oxidoreductase activity, acting on paired donors, with incorporation or reduction of molecular oxygen;GO:0020037 MF: heme binding;GO:0055114 BP: oxidation-reduction process
TraesCS1D02G359400	-2.89672	1.6239	-7.39171	8.07223e-07	0.000495145	5.35168	Cytochrome P450 family protein	IPR001128: Cytochrome P450; IPR002401: Cytochrome P450, E-class, group I; IPR017972: Cytochrome P450, conserved site	GO:0005506 MF: iron ion binding;GO:0016705 MF: oxidoreductase activity, acting on paired donors, with incorporation or reduction of molecular oxygen;GO:0020037 MF: heme binding;GO:0055114 BP: oxidation-reduction process
TraesCS2B02G348800	-2.8937	2.00967	-5.34619	4.62356e-05	0.00309459	1.91994	Heavy metal transport/detoxification protein	0	0
TraesCS6B02G442100	-2.89168	2.5532	-6.11301	9.50371e-06	0.00149389	3.43275	NBS-LRR disease resistance protein-like	IPR001611: Leucine-rich repeat; IPR002182: NB-ARC; IPR003591: Leucine-rich repeat, typical subtype; IPR011991: Winged helix-turn-helix DNA-binding domain; IPR027417: P-loop containing nucleoside triphosphate hydrolase; IPR032675: Leucine-rich repeat domain, L domain-like	GO:0005515 MF: protein binding;GO:0043531 MF: ADP binding
TraesCS7B02G292700	-2.88844	3.30218	-4.37454	0.00037638	0.00909176	0.273049	Pleiotropic drug resistance ABC transporter	IPR003439: ABC transporter-like; IPR003593: AAA+ ATPase domain; IPR013525: ABC-2 type transporter; IPR013581: Plant PDR ABC transporter associated; IPR027417: P-loop containing nucleoside triphosphate hydrolase; IPR029481: ABC-transporter extracellular N-terminal domain	GO:0005524 MF: ATP binding;GO:0016020 CC: membrane;GO:0016887 MF: ATPase activity
TraesCS4B02G248500	-2.884	3.21964	-5.91336	1.42458e-05	0.00176583	3.28243	Protein transport protein Sec61 subunit alpha	IPR002208: SecY/SEC61-alpha family; IPR019561: Translocon Sec61/SecY, plug domain; IPR023201: SecY subunit domain; IPR030659: SecY conserved site	GO:0015031 BP: protein transport;GO:0016020 CC: membrane
TraesCS7B02G261100	-2.88273	2.97044	-4.97463	0.000102023	0.00464192	1.40136	Heat shock protein HSP20/alpha crystallin family	0	0
TraesCSU02G061400	-2.88258	0.0822342	-4.87537	0.000126344	0.0051503	0.551716	Cysteine protease, putative	IPR013201: Cathepsin propeptide inhibitor domain (I29)	0
TraesCS5B02G209100	-2.87769	6.44391	-7.89798	3.23195e-07	0.000348031	6.95607	Cytochrome P450	IPR001128: Cytochrome P450; IPR002401: Cytochrome P450, E-class, group I; IPR017972: Cytochrome P450, conserved site	GO:0005506 MF: iron ion binding;GO:0016705 MF: oxidoreductase activity, acting on paired donors, with incorporation or reduction of molecular oxygen;GO:0020037 MF: heme binding;GO:0055114 BP: oxidation-reduction process
TraesCSU02G009000	-2.87767	5.72442	-8.78009	7.10232e-08	0.00016514	8.36412	Glycosyltransferase	IPR002213: UDP-glucuronosyl/UDP-glucosyltransferase	GO:0008152 BP: metabolic process;GO:0016758 MF: transferase activity, transferring hexosyl groups
TraesCS6B02G041200	-2.87557	5.99297	-4.52516	0.000270519	0.00749075	0.452892	Subtilisin-like protease	IPR000209: Peptidase S8/S53 domain; IPR010259: Peptidase S8 propeptide/proteinase inhibitor I9; IPR015500: Peptidase S8, subtilisin-related; IPR022398: Peptidase S8, subtilisin, His-active site; IPR023828: Peptidase S8, subtilisin, Ser-active site	GO:0004252 MF: serine-type endopeptidase activity;GO:0006508 BP: proteolysis
TraesCS3D02G473200	-2.87247	4.17393	-7.32995	9.04698e-07	0.000512978	5.69501	Leucine-rich repeat receptor-like kinase	IPR001611: Leucine-rich repeat; IPR013210: Leucine-rich repeat-containing N-terminal, plant-type; IPR032675: Leucine-rich repeat domain, L domain-like	GO:0005515 MF: protein binding
TraesCS1D02G211200	-2.85596	2.06971	-6.02102	1.14448e-05	0.00160542	3.30493	U-box domain-containing family protein	IPR014729: Rossmann-like alpha/beta/alpha sandwich fold	0
TraesCS6D02G359100	-2.85594	3.24627	-4.78026	0.000155206	0.00568477	1.08357	Receptor-kinase, putative	IPR000719: Protein kinase domain; IPR001611: Leucine-rich repeat; IPR003591: Leucine-rich repeat, typical subtype; IPR008271: Serine/threonine-protein kinase, active site; IPR011009: Protein kinase-like domain; IPR013210: Leucine-rich repeat-containing N-terminal, plant-type; IPR017441: Protein kinase, ATP binding site; IPR032675: Leucine-rich repeat domain, L domain-like	GO:0004672 MF: protein kinase activity;GO:0005515 MF: protein binding;GO:0005524 MF: ATP binding;GO:0006468 BP: protein phosphorylation
TraesCS6B02G091100	-2.85434	1.62651	-4.96123	0.000105005	0.00470707	1.42342	Linalool synthase, chloroplastic	IPR001906: Terpene synthase, N-terminal domain; IPR005630: Terpene synthase, metal-binding domain; IPR008930: Terpenoid cyclases/protein prenyltransferase alpha-alpha toroid; IPR008949: Isoprenoid synthase domain	GO:0000287 MF: magnesium ion binding;GO:0008152 BP: metabolic process;GO:0010333 MF: terpene synthase activity;GO:0016829 MF: lyase activity
TraesCS7B02G378300	-2.85253	5.1757	-4.39061	0.000363322	0.00890083	0.20552	Receptor-kinase, putative	IPR000719: Protein kinase domain; IPR001245: Serine-threonine/tyrosine-protein kinase, catalytic domain; IPR001611: Leucine-rich repeat; IPR003591: Leucine-rich repeat, typical subtype; IPR008271: Serine/threonine-protein kinase, active site; IPR011009: Protein kinase-like domain; IPR013210: Leucine-rich repeat-containing N-terminal, plant-type; IPR017441: Protein kinase, ATP binding site; IPR025…	GO:0004672 MF: protein kinase activity;GO:0005515 MF: protein binding;GO:0005524 MF: ATP binding;GO:0006468 BP: protein phosphorylation
TraesCS2A02G083600	-2.85149	4.09125	-5.16814	6.74347e-05	0.00376036	1.85116	MLO-like protein	IPR004326: Mlo-related protein	GO:0006952 BP: defense response;GO:0016021 CC: integral component of membrane
TraesCS3A02G528900	-2.84903	-1.67696	-4.7436	0.000168051	0.00590529	0.405641	Vacuolar-processing enzyme	IPR001096: Peptidase C13, legumain	GO:0006508 BP: proteolysis;GO:0008233 MF: peptidase activity
TraesCS2B02G040600	-2.84648	5.77824	-6.98967	1.7113e-06	0.000668758	5.34267	Glycosyltransferase	IPR002213: UDP-glucuronosyl/UDP-glucosyltransferase	GO:0008152 BP: metabolic process;GO:0016758 MF: transferase activity, transferring hexosyl groups
TraesCS5D02G217200	-2.84173	6.54797	-8.52859	1.08309e-07	0.000228193	8.01555	Cytochrome P450	IPR001128: Cytochrome P450; IPR002401: Cytochrome P450, E-class, group I; IPR017972: Cytochrome P450, conserved site	GO:0005506 MF: iron ion binding;GO:0016705 MF: oxidoreductase activity, acting on paired donors, with incorporation or reduction of molecular oxygen;GO:0020037 MF: heme binding;GO:0055114 BP: oxidation-reduction process
TraesCS4B02G271800	-2.83873	4.40299	-7.45208	7.22455e-07	0.000460641	5.89439	Blue copper protein	IPR003245: Phytocyanin domain; IPR008972: Cupredoxin	GO:0009055 MF: electron carrier activity
TraesCS2D02G582600	-2.83822	2.06972	-6.53861	4.08124e-06	0.00093287	4.20524	Kinase, putative	IPR000719: Protein kinase domain; IPR001220: Legume lectin domain; IPR008271: Serine/threonine-protein kinase, active site; IPR011009: Protein kinase-like domain; IPR013320: Concanavalin A-like lectin/glucanase domain; IPR017441: Protein kinase, ATP binding site; IPR019825: Legume lectin, beta chain, Mn/Ca-binding site	GO:0004672 MF: protein kinase activity;GO:0005524 MF: ATP binding;GO:0006468 BP: protein phosphorylation;GO:0030246 MF: carbohydrate binding
TraesCS4A02G401300	-2.83787	2.85057	-4.36469	0.000384611	0.00919009	0.246963	Phenylalanine ammonia-lyase	IPR001106: Aromatic amino acid lyase; IPR005922: Phenylalanine ammonia-lyase; IPR008948: L-Aspartase-like; IPR022313: Phenylalanine/histidine ammonia-lyases, active site; IPR023144: Phenylalanine ammonia-lyase, shielding domain; IPR024083: Fumarase/histidase, N-terminal	GO:0003824 MF: catalytic activity;GO:0005737 CC: cytoplasm;GO:0006559 BP: L-phenylalanine catabolic process;GO:0016841 MF: ammonia-lyase activity
TraesCS2D02G081400	-2.82863	4.44003	-5.83001	1.68942e-05	0.00186659	3.14221	MLO-like protein	IPR004326: Mlo-related protein	GO:0006952 BP: defense response;GO:0016021 CC: integral component of membrane
TraesCS5B02G098900	-2.82847	5.50022	-6.13362	9.11732e-06	0.00145331	3.7368	Calmodulin-binding protein, putative, expressed	IPR012416: CALMODULIN-BINDING PROTEIN60	GO:0005516 MF: calmodulin binding;GO:0006950 BP: response to stress
TraesCS5B02G183700	-2.82768	1.5978	-5.8517	1.61596e-05	0.00185465	2.56156	WRKY transcription factor	IPR003657: WRKY domain	GO:0003700 MF: transcription factor activity, sequence-specific DNA binding;GO:0006355 BP: regulation of transcription, DNA-templated;GO:0043565 MF: sequence-specific DNA binding
TraesCS3D02G463800	-2.82531	3.96846	-4.38082	0.000371218	0.00901226	0.256644	Leucine-rich repeat receptor-like protein kinase family protein	IPR001611: Leucine-rich repeat; IPR003591: Leucine-rich repeat, typical subtype; IPR013210: Leucine-rich repeat-containing N-terminal, plant-type; IPR032675: Leucine-rich repeat domain, L domain-like	GO:0005515 MF: protein binding
TraesCS4D02G015600	-2.82338	4.62008	-7.10822	1.36808e-06	0.00061578	5.56016	Thaumatin-like protein	IPR001938: Thaumatin; IPR017949: Thaumatin, conserved site	0
TraesCS5D02G357800	-2.82117	0.483919	-5.39848	4.14127e-05	0.00291259	1.79591	Serine/threonine-protein kinase	IPR000719: Protein kinase domain; IPR000858: S-locus glycoprotein domain; IPR001245: Serine-threonine/tyrosine-protein kinase, catalytic domain; IPR001480: Bulb-type lectin domain; IPR003609: PAN/Apple domain; IPR008271: Serine/threonine-protein kinase, active site; IPR011009: Protein kinase-like domain; IPR017441: Protein kinase, ATP binding site; IPR024171: S-receptor-like serine/threonine-prot…	GO:0004672 MF: protein kinase activity;GO:0004674 MF: protein serine/threonine kinase activity;GO:0005524 MF: ATP binding;GO:0006468 BP: protein phosphorylation;GO:0048544 BP: recognition of pollen
TraesCS5B02G463300	-2.81912	5.5303	-7.20448	1.14231e-06	0.00056142	5.73269	Cysteine/Histidine-rich C1 domain family protein	IPR004146: DC1	0
TraesCS3B02G481800	-2.81797	4.20864	-5.2181	6.06373e-05	0.00353594	1.87526	Potassium transporter	IPR003855: Potassium transporter	GO:0015079 MF: potassium ion transmembrane transporter activity;GO:0016020 CC: membrane;GO:0071805 BP: potassium ion transmembrane transport
TraesCS3B02G010000	-2.80786	3.76296	-5.2293	5.92127e-05	0.0034951	1.96432	Protein kinase family protein	IPR000152: EGF-type aspartate/asparagine hydroxylation site; IPR000719: Protein kinase domain; IPR001881: EGF-like calcium-binding domain; IPR008271: Serine/threonine-protein kinase, active site; IPR011009: Protein kinase-like domain; IPR018097: EGF-like calcium-binding, conserved site; IPR025287: Wall-associated receptor kinase, galacturonan-binding domain	GO:0004672 MF: protein kinase activity;GO:0005509 MF: calcium ion binding;GO:0005524 MF: ATP binding;GO:0006468 BP: protein phosphorylation;GO:0030247 MF: polysaccharide binding
TraesCS1D02G106800	-2.80736	0.621457	-4.30175	0.000441726	0.00985959	-0.0208817	CCR4-NOT transcription complex subunit 1	IPR032191: CCR4-NOT transcription complex subunit 1, CAF1-binding domain	0
TraesCS2A02G057000	-2.77859	1.80154	-4.59167	0.000233925	0.00692881	0.691962	Protein kinase	IPR000719: Protein kinase domain; IPR001220: Legume lectin domain; IPR008271: Serine/threonine-protein kinase, active site; IPR011009: Protein kinase-like domain; IPR013320: Concanavalin A-like lectin/glucanase domain; IPR017441: Protein kinase, ATP binding site; IPR019825: Legume lectin, beta chain, Mn/Ca-binding site	GO:0004672 MF: protein kinase activity;GO:0005524 MF: ATP binding;GO:0006468 BP: protein phosphorylation;GO:0030246 MF: carbohydrate binding
TraesCS4B02G044400	-2.76744	0.807971	-5.00239	9.61164e-05	0.00452113	1.04043	Microsomal glutathione S-transferase 3	IPR001129: Membrane-associated, eicosanoid/glutathione metabolism (MAPEG) protein; IPR023352: Membrane associated eicosanoid/glutathione metabolism-like domain	0
TraesCS5B02G393400	-2.76707	2.71368	-4.92387	0.000113798	0.0049368	1.37059	Receptor-like protein kinase	IPR000719: Protein kinase domain; IPR001611: Leucine-rich repeat; IPR003591: Leucine-rich repeat, typical subtype; IPR008271: Serine/threonine-protein kinase, active site; IPR011009: Protein kinase-like domain; IPR013210: Leucine-rich repeat-containing N-terminal, plant-type; IPR017441: Protein kinase, ATP binding site; IPR032675: Leucine-rich repeat domain, L domain-like	GO:0004672 MF: protein kinase activity;GO:0005515 MF: protein binding;GO:0005524 MF: ATP binding;GO:0006468 BP: protein phosphorylation
TraesCS4D02G035200	-2.76575	2.28408	-5.55817	2.9641e-05	0.00244705	2.6146	Lipoxygenase	IPR001024: PLAT/LH2 domain; IPR001246: Lipoxygenase, plant; IPR013819: Lipoxygenase, C-terminal; IPR020833: Lipoxygenase, iron binding site; IPR020834: Lipoxygenase, conserved site; IPR027433: Lipoxygenase, domain 3	GO:0005515 MF: protein binding;GO:0016491 MF: oxidoreductase activity;GO:0016702 MF: oxidoreductase activity, acting on single donors with incorporation of molecular oxygen, incorporation of two atoms of oxygen;GO:0046872 MF: metal ion binding;GO:0055114 BP: oxidation-reduction process
TraesCS5B02G449500	-2.764	7.06341	-6.56038	3.91108e-06	0.000910931	4.50977	Pleiotropic drug resistance ABC transporter	IPR003439: ABC transporter-like; IPR003593: AAA+ ATPase domain; IPR013525: ABC-2 type transporter; IPR013581: Plant PDR ABC transporter associated; IPR027417: P-loop containing nucleoside triphosphate hydrolase; IPR029481: ABC-transporter extracellular N-terminal domain	GO:0005524 MF: ATP binding;GO:0016020 CC: membrane;GO:0016887 MF: ATPase activity
TraesCS6A02G394400	-2.75987	0.449482	-4.37575	0.000375375	0.00907772	-0.00470029	p-loop containing nucleoside triphosphate hydrolases superfamily protein isoform 2	IPR027417: P-loop containing nucleoside triphosphate hydrolase	0
TraesCS2B02G445300	-2.75727	5.30336	-4.55205	0.00025507	0.00727703	0.429454	Cytochrome P450	IPR001128: Cytochrome P450; IPR002401: Cytochrome P450, E-class, group I; IPR017972: Cytochrome P450, conserved site	GO:0005506 MF: iron ion binding;GO:0016705 MF: oxidoreductase activity, acting on paired donors, with incorporation or reduction of molecular oxygen;GO:0020037 MF: heme binding;GO:0055114 BP: oxidation-reduction process
TraesCS7D02G389500	-2.7487	6.2868	-6.47051	4.66465e-06	0.000991402	4.34615	Cellulose synthase-like protein	IPR029044: Nucleotide-diphospho-sugar transferases	0
TraesCS3A02G039200	-2.74373	3.67698	-4.58991	0.000234823	0.00693468	0.655731	Protein kinase	IPR000719: Protein kinase domain; IPR001245: Serine-threonine/tyrosine-protein kinase, catalytic domain; IPR002902: Gnk2-homologous domain; IPR008271: Serine/threonine-protein kinase, active site; IPR011009: Protein kinase-like domain	GO:0004672 MF: protein kinase activity;GO:0005524 MF: ATP binding;GO:0006468 BP: protein phosphorylation
TraesCS2D02G537100	-2.73991	1.80819	-5.12019	7.46943e-05	0.00395458	1.65793	Serine/threonine-protein kinase	IPR000719: Protein kinase domain; IPR000858: S-locus glycoprotein domain; IPR001245: Serine-threonine/tyrosine-protein kinase, catalytic domain; IPR001480: Bulb-type lectin domain; IPR003609: PAN/Apple domain; IPR008271: Serine/threonine-protein kinase, active site; IPR011009: Protein kinase-like domain; IPR017441: Protein kinase, ATP binding site; IPR024171: S-receptor-like serine/threonine-prot…	GO:0004672 MF: protein kinase activity;GO:0004674 MF: protein serine/threonine kinase activity;GO:0005524 MF: ATP binding;GO:0006468 BP: protein phosphorylation;GO:0048544 BP: recognition of pollen
TraesCSU02G092400	-2.7369	2.34989	-4.97211	0.000102577	0.00465418	1.36653	Kinase, putative	IPR000152: EGF-type aspartate/asparagine hydroxylation site; IPR000719: Protein kinase domain; IPR000742: EGF-like domain; IPR001881: EGF-like calcium-binding domain; IPR008271: Serine/threonine-protein kinase, active site; IPR011009: Protein kinase-like domain; IPR013032: EGF-like, conserved site; IPR018097: EGF-like calcium-binding, conserved site; IPR025287: Wall-associated receptor kinase, ga…	GO:0004672 MF: protein kinase activity;GO:0005509 MF: calcium ion binding;GO:0005515 MF: protein binding;GO:0005524 MF: ATP binding;GO:0006468 BP: protein phosphorylation;GO:0030247 MF: polysaccharide binding
TraesCS4B02G329100	-2.73387	2.00285	-4.90807	0.000117737	0.00501928	1.3014	NAC domain-containing protein	IPR003441: NAC domain	GO:0003677 MF: DNA binding;GO:0006355 BP: regulation of transcription, DNA-templated
TraesCS7D02G355100	-2.7326	2.92298	-5.70735	2.17475e-05	0.00210575	2.86748	ATP-binding cassette transporter subfamily A member	IPR003439: ABC transporter-like; IPR003593: AAA+ ATPase domain; IPR017871: ABC transporter, conserved site; IPR027417: P-loop containing nucleoside triphosphate hydrolase	GO:0005524 MF: ATP binding;GO:0016887 MF: ATPase activity
TraesCS4A02G315100	-2.73127	3.30104	-6.59294	3.67017e-06	0.000898227	4.55587	Protein kinase	IPR000719: Protein kinase domain; IPR008271: Serine/threonine-protein kinase, active site; IPR011009: Protein kinase-like domain; IPR017441: Protein kinase, ATP binding site; IPR025287: Wall-associated receptor kinase, galacturonan-binding domain	GO:0004672 MF: protein kinase activity;GO:0005524 MF: ATP binding;GO:0006468 BP: protein phosphorylation;GO:0030247 MF: polysaccharide binding
TraesCS6B02G396900	-2.73115	3.10834	-5.08255	8.09492e-05	0.00411094	1.58666	Embryogenesis transmembrane protein-like	IPR026961: PGG domain	0
TraesCS7B02G325900	-2.72385	1.42775	-5.10205	7.7644e-05	0.00402403	1.38434	Receptor protein kinase-like protein	IPR000719: Protein kinase domain; IPR011009: Protein kinase-like domain	GO:0004672 MF: protein kinase activity;GO:0005524 MF: ATP binding;GO:0006468 BP: protein phosphorylation
TraesCS2D02G223100	-2.72368	0.515368	-4.60682	0.000226315	0.00686165	0.303383	Protein kinase	IPR000719: Protein kinase domain; IPR001245: Serine-threonine/tyrosine-protein kinase, catalytic domain; IPR002902: Gnk2-homologous domain; IPR008271: Serine/threonine-protein kinase, active site; IPR011009: Protein kinase-like domain; IPR017441: Protein kinase, ATP binding site	GO:0004672 MF: protein kinase activity;GO:0005524 MF: ATP binding;GO:0006468 BP: protein phosphorylation
TraesCS6B02G438400	-2.71758	5.02271	-6.79741	2.47029e-06	0.000750273	4.99125	Glutamate receptor	IPR001320: Ionotropic glutamate receptor; IPR001638: Solute-binding protein family 3/N-terminal domain of MltF; IPR001828: Receptor, ligand binding region; IPR017103: Ionotropic glutamate receptor, plant; IPR028082: Periplasmic binding protein-like I	GO:0004970 MF: ionotropic glutamate receptor activity;GO:0016020 CC: membrane
TraesCS6D02G121500	-2.71487	0.0680146	-4.89269	0.000121708	0.00511748	0.688096	Single-stranded DNA-binding protein WHY3	IPR009044: ssDNA-binding transcriptional regulator; IPR013742: Whirly transcription factor	GO:0003677 MF: DNA binding;GO:0003697 MF: single-stranded DNA binding;GO:0006355 BP: regulation of transcription, DNA-templated;GO:0006952 BP: defense response
TraesCS6B02G342800	-2.71154	1.89942	-5.30448	5.04939e-05	0.00323687	1.84765	U-box domain-containing protein	IPR003613: U box domain; IPR011989: Armadillo-like helical; IPR013083: Zinc finger, RING/FYVE/PHD-type; IPR016024: Armadillo-type fold	GO:0004842 MF: ubiquitin-protein transferase activity;GO:0005488 MF: binding;GO:0016567 BP: protein ubiquitination
TraesCS1D02G398300	-2.70735	2.51365	-4.33269	0.000412649	0.00950253	0.172565	Disease resistance protein (NBS-LRR class) family	IPR001611: Leucine-rich repeat; IPR002182: NB-ARC; IPR011991: Winged helix-turn-helix DNA-binding domain; IPR027417: P-loop containing nucleoside triphosphate hydrolase; IPR032675: Leucine-rich repeat domain, L domain-like	GO:0005515 MF: protein binding;GO:0043531 MF: ADP binding
TraesCS5D02G395800	-2.69961	3.22272	-6.83643	2.29201e-06	0.000729628	4.9693	Dirigent protein	IPR004265: Plant disease resistance response protein	0
TraesCS6A02G404900	-2.69915	5.09508	-7.1701	1.21812e-06	0.000578702	5.66831	transmembrane protein, putative (DUF594)	IPR007658: Protein of unknown function DUF594; IPR025315: Domain of unknown function DUF4220	0
TraesCS5D02G558000	-2.69885	3.73548	-5.7097	2.16423e-05	0.00210575	2.92095	Protein kinase	IPR000719: Protein kinase domain; IPR008271: Serine/threonine-protein kinase, active site; IPR011009: Protein kinase-like domain; IPR017441: Protein kinase, ATP binding site; IPR025287: Wall-associated receptor kinase, galacturonan-binding domain; IPR032872: Wall-associated receptor kinase, C-terminal	GO:0004672 MF: protein kinase activity;GO:0005524 MF: ATP binding;GO:0006468 BP: protein phosphorylation;GO:0030247 MF: polysaccharide binding
TraesCS4B02G202000	-2.69575	3.21596	-5.77568	1.8889e-05	0.00200289	3.03454	Cytochrome P450	IPR001128: Cytochrome P450; IPR002401: Cytochrome P450, E-class, group I; IPR017972: Cytochrome P450, conserved site	GO:0005506 MF: iron ion binding;GO:0016705 MF: oxidoreductase activity, acting on paired donors, with incorporation or reduction of molecular oxygen;GO:0020037 MF: heme binding;GO:0055114 BP: oxidation-reduction process
TraesCS7D02G324900	-2.69543	3.35623	-6.09323	9.89027e-06	0.00151219	3.55015	Kinase family protein	IPR000719: Protein kinase domain; IPR001245: Serine-threonine/tyrosine-protein kinase, catalytic domain; IPR011009: Protein kinase-like domain; IPR011990: Tetratricopeptide-like helical domain	GO:0004672 MF: protein kinase activity;GO:0005515 MF: protein binding;GO:0005524 MF: ATP binding;GO:0006468 BP: protein phosphorylation
TraesCS5D02G472000	-2.6952	6.05414	-9.59391	1.91019e-08	0.000132519	9.66188	Phosphate transporter protein	IPR004738: Phosphate permease; IPR005828: Major facilitator, sugar transporter-like; IPR020846: Major facilitator superfamily domain	GO:0005315 MF: inorganic phosphate transmembrane transporter activity;GO:0006817 BP: phosphate ion transport;GO:0016021 CC: integral component of membrane;GO:0022857 MF: transmembrane transporter activity;GO:0055085 BP: transmembrane transport
TraesCS4B02G382300	-2.68585	5.66669	-7.84465	3.55341e-07	0.000351411	6.86406	Cytochrome P450	IPR001128: Cytochrome P450; IPR002401: Cytochrome P450, E-class, group I; IPR017972: Cytochrome P450, conserved site	GO:0005506 MF: iron ion binding;GO:0016705 MF: oxidoreductase activity, acting on paired donors, with incorporation or reduction of molecular oxygen;GO:0020037 MF: heme binding;GO:0055114 BP: oxidation-reduction process
TraesCS2D02G029800	-2.68578	5.19004	-6.51221	4.29787e-06	0.000958917	4.4604	Glycosyltransferase	IPR002213: UDP-glucuronosyl/UDP-glucosyltransferase	GO:0008152 BP: metabolic process;GO:0016758 MF: transferase activity, transferring hexosyl groups
TraesCS5D02G553900	-2.68328	3.69767	-4.34115	0.000405044	0.00943636	0.200417	Protein kinase	IPR000719: Protein kinase domain; IPR001245: Serine-threonine/tyrosine-protein kinase, catalytic domain; IPR002902: Gnk2-homologous domain; IPR008271: Serine/threonine-protein kinase, active site; IPR011009: Protein kinase-like domain; IPR021820: S-locus receptor kinase, C-terminal	GO:0004672 MF: protein kinase activity;GO:0004674 MF: protein serine/threonine kinase activity;GO:0005524 MF: ATP binding;GO:0006468 BP: protein phosphorylation
TraesCS2B02G398100	-2.68299	3.55601	-5.71004	2.16271e-05	0.00210575	2.90035	Phenylalanine ammonia-lyase	IPR001106: Aromatic amino acid lyase; IPR005922: Phenylalanine ammonia-lyase; IPR008948: L-Aspartase-like; IPR022313: Phenylalanine/histidine ammonia-lyases, active site; IPR023144: Phenylalanine ammonia-lyase, shielding domain; IPR024083: Fumarase/histidase, N-terminal	GO:0003824 MF: catalytic activity;GO:0005737 CC: cytoplasm;GO:0006559 BP: L-phenylalanine catabolic process;GO:0016841 MF: ammonia-lyase activity
TraesCS4A02G125300	-2.6812	2.71362	-5.25319	5.62866e-05	0.00342582	2.02588	Hexosyltransferase	IPR002495: Glycosyl transferase, family 8; IPR029044: Nucleotide-diphospho-sugar transferases	GO:0016757 MF: transferase activity, transferring glycosyl groups
TraesCS2B02G602449	-2.67558	3.37049	-6.10798	9.60034e-06	0.00150069	3.68383	#N/A	#N/A	#N/A
TraesCS6B02G416900	-2.67514	2.14974	-4.72298	0.000175747	0.00604407	0.928771	Cytochrome P450	IPR001128: Cytochrome P450; IPR002401: Cytochrome P450, E-class, group I; IPR017972: Cytochrome P450, conserved site	GO:0005506 MF: iron ion binding;GO:0016705 MF: oxidoreductase activity, acting on paired donors, with incorporation or reduction of molecular oxygen;GO:0020037 MF: heme binding;GO:0055114 BP: oxidation-reduction process
TraesCS5D02G444700	-2.67448	3.11709	-5.43828	3.80907e-05	0.00276317	2.38234	Receptor-like protein kinase	IPR000719: Protein kinase domain; IPR001245: Serine-threonine/tyrosine-protein kinase, catalytic domain; IPR001611: Leucine-rich repeat; IPR003591: Leucine-rich repeat, typical subtype; IPR008271: Serine/threonine-protein kinase, active site; IPR011009: Protein kinase-like domain; IPR013210: Leucine-rich repeat-containing N-terminal, plant-type; IPR017441: Protein kinase, ATP binding site; IPR032…	GO:0004672 MF: protein kinase activity;GO:0005515 MF: protein binding;GO:0005524 MF: ATP binding;GO:0006468 BP: protein phosphorylation
TraesCS4D02G054100	-2.67354	0.546212	-5.18459	6.51145e-05	0.00367753	1.48925	late embryogenesis abundant protein	0	0
TraesCS1D02G453800	-2.67162	2.02735	-5.22535	5.97105e-05	0.00350297	1.94399	Receptor protein kinase, putative	IPR000719: Protein kinase domain; IPR001611: Leucine-rich repeat; IPR003591: Leucine-rich repeat, typical subtype; IPR008266: Tyrosine-protein kinase, active site; IPR011009: Protein kinase-like domain; IPR013210: Leucine-rich repeat-containing N-terminal, plant-type; IPR017441: Protein kinase, ATP binding site; IPR032675: Leucine-rich repeat domain, L domain-like	GO:0004672 MF: protein kinase activity;GO:0005515 MF: protein binding;GO:0005524 MF: ATP binding;GO:0006468 BP: protein phosphorylation
TraesCS2D02G595500	-2.66621	1.38006	-4.30079	0.000442663	0.00987026	0.0459691	Amino acid transporter, putative	IPR013057: Amino acid transporter, transmembrane domain	0
TraesCS5A02G220600	-2.66349	4.45445	-5.25806	5.57078e-05	0.00340845	2.02642	Tetraspanin family protein	IPR000301: Tetraspanin; IPR018499: Tetraspanin/Peripherin; IPR018503: Tetraspanin, conserved site	GO:0016021 CC: integral component of membrane
TraesCS7D02G465900	-2.66152	5.33301	-7.20477	1.14169e-06	0.00056142	5.72518	Pleiotropic drug resistance ABC transporter	IPR003439: ABC transporter-like; IPR003593: AAA+ ATPase domain; IPR013525: ABC-2 type transporter; IPR027417: P-loop containing nucleoside triphosphate hydrolase	GO:0005524 MF: ATP binding;GO:0016020 CC: membrane;GO:0016887 MF: ATPase activity
TraesCS5D02G242400	-2.65365	2.00974	-4.60408	0.000227676	0.00686165	0.635789	Hexosyltransferase	IPR002659: Glycosyl transferase, family 31; IPR025298: Domain of unknown function DUF4094	GO:0006486 BP: protein glycosylation;GO:0008378 MF: galactosyltransferase activity;GO:0016020 CC: membrane
TraesCS6D02G208500	-2.65337	-0.438316	-5.00069	9.64689e-05	0.00452113	1.20797	Fatty acid hydroxylase superfamily protein	IPR006694: Fatty acid hydroxylase; IPR021940: Uncharacterised domain Wax2, C-terminal	GO:0005506 MF: iron ion binding;GO:0008610 BP: lipid biosynthetic process;GO:0016491 MF: oxidoreductase activity;GO:0055114 BP: oxidation-reduction process
TraesCS7A02G173900	-2.65157	5.15151	-6.31935	6.28917e-06	0.00115878	4.09237	Receptor-like kinase	IPR000719: Protein kinase domain; IPR008271: Serine/threonine-protein kinase, active site; IPR011009: Protein kinase-like domain; IPR017441: Protein kinase, ATP binding site	GO:0004672 MF: protein kinase activity;GO:0005524 MF: ATP binding;GO:0006468 BP: protein phosphorylation
TraesCS3D02G476500	-2.65103	5.96232	-7.46323	7.07836e-07	0.000457337	6.19529	Endo-1,3-beta-glucanase	IPR000490: Glycoside hydrolase family 17; IPR017853: Glycoside hydrolase superfamily	GO:0004553 MF: hydrolase activity, hydrolyzing O-glycosyl compounds;GO:0005975 BP: carbohydrate metabolic process
TraesCS4A02G327000	-2.64976	4.51461	-6.19129	8.12047e-06	0.00133844	3.81529	carboxyl-terminal peptidase, putative (DUF239)	IPR004314: Neprosin; IPR025521: Neprosin activation peptide	0
TraesCS1B02G045400	-2.64329	2.66753	-4.94696	0.000108277	0.0047786	1.41301	Protein kinase family protein	IPR000152: EGF-type aspartate/asparagine hydroxylation site; IPR000719: Protein kinase domain; IPR000742: EGF-like domain; IPR001245: Serine-threonine/tyrosine-protein kinase, catalytic domain; IPR001881: EGF-like calcium-binding domain; IPR008271: Serine/threonine-protein kinase, active site; IPR011009: Protein kinase-like domain; IPR017441: Protein kinase, ATP binding site; IPR018097: EGF-like …	GO:0004672 MF: protein kinase activity;GO:0005509 MF: calcium ion binding;GO:0005515 MF: protein binding;GO:0005524 MF: ATP binding;GO:0006468 BP: protein phosphorylation
TraesCS3A02G478700	-2.64322	2.43456	-5.13607	7.22059e-05	0.00388478	1.54086	Leucine-rich repeat receptor-like kinase	IPR013210: Leucine-rich repeat-containing N-terminal, plant-type; IPR032675: Leucine-rich repeat domain, L domain-like	0
TraesCS5B02G463400	-2.64254	3.3037	-4.31629	0.000427817	0.00967238	0.153147	Cysteine/Histidine-rich C1 domain family protein	IPR004146: DC1	0
TraesCS5D02G327800	-2.63979	5.06147	-7.32655	9.10399e-07	0.000512978	5.95343	Purple acid phosphatase family protein	IPR004843: Calcineurin-like phosphoesterase domain, ApaH type; IPR011230: Phosphoesterase At2g46880; IPR029052: Metallo-dependent phosphatase-like	GO:0016787 MF: hydrolase activity
TraesCS4A02G323500	-2.62711	3.05188	-6.07689	1.02217e-05	0.00153549	3.60035	Protein kinase	IPR000719: Protein kinase domain; IPR001245: Serine-threonine/tyrosine-protein kinase, catalytic domain; IPR002902: Gnk2-homologous domain; IPR008271: Serine/threonine-protein kinase, active site; IPR011009: Protein kinase-like domain	GO:0004672 MF: protein kinase activity;GO:0005524 MF: ATP binding;GO:0006468 BP: protein phosphorylation
TraesCS6B02G297800	-2.62465	5.20184	-6.45421	4.8167e-06	0.00100607	4.35238	Pectin acetylesterase	IPR004963: Pectinacetylesterase/NOTUM; IPR029058: Alpha/Beta hydrolase fold	GO:0016787 MF: hydrolase activity
TraesCS3A02G446600	-2.61761	3.48452	-4.79836	0.000149238	0.00561442	1.04278	Potassium transporter	IPR003855: Potassium transporter	GO:0015079 MF: potassium ion transmembrane transporter activity;GO:0016020 CC: membrane;GO:0071805 BP: potassium ion transmembrane transport
TraesCS2B02G521300	-2.61359	4.12727	-6.95253	1.83634e-06	0.000679307	5.27441	Cysteine/Histidine-rich C1 domain family protein	IPR004146: DC1	0
TraesCS1A02G430100	-2.61075	-0.587977	-4.56823	0.000246209	0.00716133	0.293338	ATP-dependent zinc metalloprotease FtsH	IPR003593: AAA+ ATPase domain; IPR003959: ATPase, AAA-type, core; IPR003960: ATPase, AAA-type, conserved site; IPR025753: AAA-type ATPase, N-terminal domain; IPR027417: P-loop containing nucleoside triphosphate hydrolase	GO:0005524 MF: ATP binding
TraesCS2D02G022300	-2.60895	1.61786	-5.31738	4.91355e-05	0.0031917	1.89317	NBS-LRR protein	IPR002182: NB-ARC; IPR027417: P-loop containing nucleoside triphosphate hydrolase	GO:0043531 MF: ADP binding
TraesCS3D02G396100	-2.60752	5.79919	-6.67723	3.11536e-06	0.000849531	4.75502	Leucine-rich repeat receptor-like protein kinase	IPR001611: Leucine-rich repeat; IPR013210: Leucine-rich repeat-containing N-terminal, plant-type; IPR032675: Leucine-rich repeat domain, L domain-like	GO:0005515 MF: protein binding
TraesCS2A02G395000	-2.60708	6.60717	-6.65919	3.22634e-06	0.000861472	4.69935	2-oxoglutarate (2OG) and Fe(II)-dependent oxygenase superfamily protein	IPR005123: Oxoglutarate/iron-dependent dioxygenase; IPR026992: Non-haem dioxygenase N-terminal domain; IPR027443: Isopenicillin N synthase-like	GO:0016491 MF: oxidoreductase activity;GO:0055114 BP: oxidation-reduction process
TraesCS7A02G312800	-2.60448	4.94575	-9.27553	3.16347e-08	0.000138393	9.1477	Amino acid transporter, putative	IPR013057: Amino acid transporter, transmembrane domain	0
TraesCS5D02G403200	-2.59992	1.1075	-4.65054	0.000205744	0.00656043	0.463446	RNA polymerase-associated protein LEO1	IPR007149: Leo1-like protein	GO:0006368 BP: transcription elongation from RNA polymerase II promoter;GO:0016570 BP: histone modification;GO:0016593 CC: Cdc73/Paf1 complex
TraesCS7D02G463700	-2.59752	5.61447	-4.66288	0.000200289	0.00646179	0.742611	Receptor-kinase, putative	IPR000719: Protein kinase domain; IPR001245: Serine-threonine/tyrosine-protein kinase, catalytic domain; IPR001611: Leucine-rich repeat; IPR003591: Leucine-rich repeat, typical subtype; IPR008271: Serine/threonine-protein kinase, active site; IPR011009: Protein kinase-like domain; IPR013210: Leucine-rich repeat-containing N-terminal, plant-type; IPR017441: Protein kinase, ATP binding site; IPR025…	GO:0004672 MF: protein kinase activity;GO:0005515 MF: protein binding;GO:0005524 MF: ATP binding;GO:0006468 BP: protein phosphorylation
TraesCS2D02G349000	-2.59437	4.28641	-6.62567	3.44348e-06	0.000883437	4.67262	Chitinase	IPR000726: Glycoside hydrolase, family 19, catalytic; IPR001002: Chitin-binding, type 1; IPR016283: Glycoside hydrolase, family 19; IPR018371: Chitin-binding, type 1, conserved site; IPR023346: Lysozyme-like domain	GO:0004568 MF: chitinase activity;GO:0005975 BP: carbohydrate metabolic process;GO:0006032 BP: chitin catabolic process;GO:0008061 MF: chitin binding;GO:0016998 BP: cell wall macromolecule catabolic process
TraesCS5A02G004600	-2.58919	5.85759	-5.91927	1.4075e-05	0.00175334	3.27371	Cytochrome P450-like protein	IPR001128: Cytochrome P450; IPR002403: Cytochrome P450, E-class, group IV	GO:0004497 MF: monooxygenase activity;GO:0005506 MF: iron ion binding;GO:0016705 MF: oxidoreductase activity, acting on paired donors, with incorporation or reduction of molecular oxygen;GO:0020037 MF: heme binding;GO:0055114 BP: oxidation-reduction process
TraesCS7A02G127100	-2.58559	2.01032	-5.66574	2.3703e-05	0.0022046	2.7772	Serine/threonine-protein kinase	IPR000719: Protein kinase domain; IPR000858: S-locus glycoprotein domain; IPR001480: Bulb-type lectin domain; IPR003609: PAN/Apple domain; IPR008271: Serine/threonine-protein kinase, active site; IPR011009: Protein kinase-like domain; IPR017441: Protein kinase, ATP binding site; IPR024171: S-receptor-like serine/threonine-protein kinase	GO:0004672 MF: protein kinase activity;GO:0004674 MF: protein serine/threonine kinase activity;GO:0005524 MF: ATP binding;GO:0006468 BP: protein phosphorylation;GO:0048544 BP: recognition of pollen
TraesCS3A02G477300	-2.58451	4.98494	-7.15638	1.24984e-06	0.00058706	5.64733	Receptor-like protein kinase, putative,expressed	IPR000719: Protein kinase domain; IPR001283: Cysteine-rich secretory protein, allergen V5/Tpx-1-related; IPR008271: Serine/threonine-protein kinase, active site; IPR011009: Protein kinase-like domain; IPR014044: CAP domain; IPR017441: Protein kinase, ATP binding site; IPR018244: Allergen V5/Tpx-1-related, conserved site	GO:0004672 MF: protein kinase activity;GO:0005524 MF: ATP binding;GO:0005576 CC: extracellular region;GO:0006468 BP: protein phosphorylation
TraesCS3D02G309000	-2.58424	2.83087	-4.96139	0.000104967	0.00470707	1.44274	Dymeclin	0	0
TraesCS6A02G351100	-2.57767	3.5914	-4.45218	0.0003174	0.00829558	0.416888	Leucine-rich repeat receptor-like protein kinase family protein	IPR001611: Leucine-rich repeat; IPR003591: Leucine-rich repeat, typical subtype; IPR013210: Leucine-rich repeat-containing N-terminal, plant-type; IPR032675: Leucine-rich repeat domain, L domain-like	GO:0005515 MF: protein binding
TraesCS3A02G335400	-2.57536	2.36515	-5.37537	4.34771e-05	0.00298416	2.19834	Protein kinase, putative	IPR000719: Protein kinase domain; IPR001245: Serine-threonine/tyrosine-protein kinase, catalytic domain; IPR001611: Leucine-rich repeat; IPR008271: Serine/threonine-protein kinase, active site; IPR011009: Protein kinase-like domain; IPR017441: Protein kinase, ATP binding site; IPR024788: Malectin-like carbohydrate-binding domain; IPR025875: Leucine rich repeat 4; IPR032675: Leucine-rich repeat do…	GO:0004672 MF: protein kinase activity;GO:0005515 MF: protein binding;GO:0005524 MF: ATP binding;GO:0006468 BP: protein phosphorylation
TraesCS5B02G009000	-2.57217	4.79437	-9.01452	4.82619e-08	0.000138393	8.74735	Protein PLANT CADMIUM RESISTANCE 2	IPR006461: PLAC8 motif-containing protein	0
TraesCS6A02G058600	-2.57057	2.54129	-5.59171	2.76409e-05	0.00237985	2.63501	Leucine-rich repeat receptor-like protein kinase family protein	IPR001611: Leucine-rich repeat; IPR003591: Leucine-rich repeat, typical subtype; IPR013210: Leucine-rich repeat-containing N-terminal, plant-type; IPR032675: Leucine-rich repeat domain, L domain-like	GO:0005515 MF: protein binding
TraesCS4B02G353800	-2.56783	3.93972	-6.9546	1.82912e-06	0.000679307	5.2704	UDP-galactose transporter	IPR013657: UAA transporter	GO:0055085 BP: transmembrane transport
TraesCS4A02G325700	-2.56262	1.85832	-5.09171	7.9378e-05	0.00408087	1.61011	Receptor-like protein kinase	IPR000719: Protein kinase domain; IPR001245: Serine-threonine/tyrosine-protein kinase, catalytic domain; IPR001611: Leucine-rich repeat; IPR003591: Leucine-rich repeat, typical subtype; IPR008271: Serine/threonine-protein kinase, active site; IPR011009: Protein kinase-like domain; IPR013210: Leucine-rich repeat-containing N-terminal, plant-type; IPR017441: Protein kinase, ATP binding site; IPR032…	GO:0004672 MF: protein kinase activity;GO:0005515 MF: protein binding;GO:0005524 MF: ATP binding;GO:0006468 BP: protein phosphorylation
TraesCS2D02G329900	-2.56098	2.24698	-6.04026	1.10074e-05	0.00158461	3.41517	Heavy metal transport/detoxification protein	0	0
TraesCS5A02G294700	-2.55261	1.51304	-5.52879	3.15148e-05	0.00253258	2.49042	Kinase family protein	IPR000719: Protein kinase domain; IPR003613: U box domain; IPR006016: UspA; IPR008271: Serine/threonine-protein kinase, active site; IPR011009: Protein kinase-like domain; IPR013083: Zinc finger, RING/FYVE/PHD-type; IPR014729: Rossmann-like alpha/beta/alpha sandwich fold	GO:0004672 MF: protein kinase activity;GO:0004842 MF: ubiquitin-protein transferase activity;GO:0005524 MF: ATP binding;GO:0006468 BP: protein phosphorylation;GO:0006950 BP: response to stress;GO:0016567 BP: protein ubiquitination
TraesCS4B02G220200	-2.55227	2.19428	-4.86014	0.00013057	0.00522459	1.24044	Phosphoenolpyruvate carboxykinase (ATP)-like protein	IPR001272: Phosphoenolpyruvate carboxykinase, ATP-utilising; IPR008210: Phosphoenolpyruvate carboxykinase, N-terminal; IPR013035: Phosphoenolpyruvate carboxykinase, C-terminal; IPR015994: Phosphoenolpyruvate carboxykinase (ATP), conserved site	GO:0004611 MF: phosphoenolpyruvate carboxykinase activity;GO:0004612 MF: phosphoenolpyruvate carboxykinase (ATP) activity;GO:0005524 MF: ATP binding;GO:0006094 BP: gluconeogenesis;GO:0017076 MF: purine nucleotide binding
TraesCS1A02G299100	-2.55129	0.140818	-4.62902	0.000215623	0.00669786	0.58561	Aminotransferase like protein	IPR005814: Aminotransferase class-III; IPR015421: Pyridoxal phosphate-dependent transferase, major region, subdomain 1; IPR015422: Pyridoxal phosphate-dependent transferase, subdomain 2; IPR015424: Pyridoxal phosphate-dependent transferase	GO:0003824 MF: catalytic activity;GO:0008483 MF: transaminase activity;GO:0030170 MF: pyridoxal phosphate binding
TraesCS3A02G006900	-2.55104	7.38844	-10.8728	2.81713e-09	6.82561e-05	11.4945	Protein kinase family protein	IPR000152: EGF-type aspartate/asparagine hydroxylation site; IPR000719: Protein kinase domain; IPR000742: EGF-like domain; IPR001881: EGF-like calcium-binding domain; IPR008271: Serine/threonine-protein kinase, active site; IPR011009: Protein kinase-like domain; IPR018097: EGF-like calcium-binding, conserved site; IPR025287: Wall-associated receptor kinase, galacturonan-binding domain	GO:0004672 MF: protein kinase activity;GO:0005509 MF: calcium ion binding;GO:0005515 MF: protein binding;GO:0005524 MF: ATP binding;GO:0006468 BP: protein phosphorylation;GO:0030247 MF: polysaccharide binding
TraesCS3A02G481500	-2.54051	4.92142	-6.76875	2.61034e-06	0.000771291	4.91635	Beta-1,3-glucanase	IPR000490: Glycoside hydrolase family 17; IPR017853: Glycoside hydrolase superfamily	GO:0004553 MF: hydrolase activity, hydrolyzing O-glycosyl compounds;GO:0005975 BP: carbohydrate metabolic process
TraesCS3B02G144800	-2.53468	3.65802	-4.78303	0.000154275	0.00568056	1.07564	Glycosyltransferase	IPR002213: UDP-glucuronosyl/UDP-glucosyltransferase	GO:0008152 BP: metabolic process;GO:0016758 MF: transferase activity, transferring hexosyl groups
TraesCS7B02G057400	-2.53299	3.61579	-5.89104	1.491e-05	0.00179924	3.27668	Glutamate receptor	IPR001320: Ionotropic glutamate receptor; IPR001638: Solute-binding protein family 3/N-terminal domain of MltF; IPR028081: Leucine-binding protein domain; IPR028082: Periplasmic binding protein-like I	GO:0004970 MF: ionotropic glutamate receptor activity;GO:0016020 CC: membrane
TraesCS4B02G382100	-2.53009	3.77043	-7.13907	1.29105e-06	0.000595826	5.56575	Leucine-rich repeat receptor-like protein kinase family protein	IPR001611: Leucine-rich repeat; IPR003591: Leucine-rich repeat, typical subtype; IPR013210: Leucine-rich repeat-containing N-terminal, plant-type; IPR032675: Leucine-rich repeat domain, L domain-like	GO:0005515 MF: protein binding
TraesCS3B02G024100	-2.52937	1.28523	-4.7228	0.000175816	0.00604407	0.703474	Receptor-like protein kinase	IPR000719: Protein kinase domain; IPR002902: Gnk2-homologous domain; IPR008271: Serine/threonine-protein kinase, active site; IPR011009: Protein kinase-like domain; IPR017441: Protein kinase, ATP binding site	GO:0004672 MF: protein kinase activity;GO:0005524 MF: ATP binding;GO:0006468 BP: protein phosphorylation
TraesCS3D02G131500	-2.52216	3.73401	-5.50929	3.28257e-05	0.00259049	2.52795	DUF674 family protein	IPR007750: Protein of unknown function DUF674	0
TraesCS1D02G400000	-2.5201	-0.958097	-4.42801	0.000334687	0.00850905	0.273606	Pirin-like protein	IPR003829: Pirin, N-terminal domain; IPR008778: Pirin, C-terminal domain; IPR011051: RmlC-like cupin domain; IPR014710: RmlC-like jelly roll fold	0
TraesCS1A02G166100	-2.51477	7.08127	-8.08108	2.34051e-07	0.000306248	7.26914	Plant basic secretory family protein	IPR007541: Uncharacterised protein family, basic secretory protein	0
TraesCS3B02G052600	-2.512	4.14989	-5.16724	6.7565e-05	0.00376329	1.81462	Receptor-kinase, putative	IPR000719: Protein kinase domain; IPR001611: Leucine-rich repeat; IPR003591: Leucine-rich repeat, typical subtype; IPR008271: Serine/threonine-protein kinase, active site; IPR011009: Protein kinase-like domain; IPR013210: Leucine-rich repeat-containing N-terminal, plant-type; IPR017441: Protein kinase, ATP binding site; IPR032675: Leucine-rich repeat domain, L domain-like	GO:0004672 MF: protein kinase activity;GO:0005515 MF: protein binding;GO:0005524 MF: ATP binding;GO:0006468 BP: protein phosphorylation
TraesCS3D02G000900	-2.5116	5.50669	-5.86248	1.58067e-05	0.00184568	3.21145	Leucine-rich repeat protein kinase family protein	0	0
TraesCS5B02G146500	-2.50978	1.28463	-6.64542	3.31374e-06	0.00087483	4.40627	Non-specific serine/threonine protein kinase	IPR000719: Protein kinase domain; IPR004041: NAF domain; IPR008271: Serine/threonine-protein kinase, active site; IPR011009: Protein kinase-like domain; IPR017441: Protein kinase, ATP binding site; IPR018451: NAF/FISL domain	GO:0004672 MF: protein kinase activity;GO:0005524 MF: ATP binding;GO:0006468 BP: protein phosphorylation;GO:0007165 BP: signal transduction
TraesCS5A02G515600	-2.50742	3.81744	-4.64288	0.000209205	0.00661726	0.747874	2-oxoglutarate (2OG) and Fe(II)-dependent oxygenase superfamily protein	IPR005123: Oxoglutarate/iron-dependent dioxygenase; IPR026992: Non-haem dioxygenase N-terminal domain; IPR027443: Isopenicillin N synthase-like	GO:0016491 MF: oxidoreductase activity;GO:0055114 BP: oxidation-reduction process
TraesCS3D02G104500	-2.50691	5.4402	-8.77551	7.1566e-08	0.00016514	8.40882	Pyruvate decarboxylase	IPR011766: Thiamine pyrophosphate enzyme, C-terminal TPP-binding; IPR012000: Thiamine pyrophosphate enzyme, central domain; IPR012001: Thiamine pyrophosphate enzyme, N-terminal TPP-binding domain; IPR012110: Thiamine pyrophosphate (TPP)-dependent enzyme; IPR029035: DHS-like NAD/FAD-binding domain; IPR029061: Thiamin diphosphate-binding fold	GO:0000287 MF: magnesium ion binding;GO:0003824 MF: catalytic activity;GO:0016831 MF: carboxy-lyase activity;GO:0030976 MF: thiamine pyrophosphate binding
TraesCS5A02G486800	-2.50681	0.816512	-4.51264	0.000278029	0.00762463	0.433685	UDP-glycosyltransferase	IPR002213: UDP-glucuronosyl/UDP-glucosyltransferase	GO:0008152 BP: metabolic process;GO:0016758 MF: transferase activity, transferring hexosyl groups
TraesCS4B02G392100	-2.48916	5.24654	-7.10553	1.37499e-06	0.00061578	5.55556	transmembrane protein, putative (DUF247)	IPR004158: Protein of unknown function DUF247, plant	0
TraesCS7A02G232500	-2.4831	1.25249	-5.44118	3.78593e-05	0.00275463	2.21776	Heat-shock protein, putative	IPR002068: Alpha crystallin/Hsp20 domain; IPR008978: HSP20-like chaperone	0
TraesCS4D02G202800	-2.4777	2.91695	-5.75575	1.96804e-05	0.00203912	3.00183	Cytochrome P450	IPR001128: Cytochrome P450; IPR002401: Cytochrome P450, E-class, group I; IPR017972: Cytochrome P450, conserved site	GO:0005506 MF: iron ion binding;GO:0016705 MF: oxidoreductase activity, acting on paired donors, with incorporation or reduction of molecular oxygen;GO:0020037 MF: heme binding;GO:0055114 BP: oxidation-reduction process
TraesCS5A02G018200	-2.47673	4.06926	-5.87239	1.54894e-05	0.0018198	3.24032	Thaumatin-like protein	IPR001938: Thaumatin	0
TraesCS2D02G377200	-2.47479	6.89234	-7.8171	3.73237e-07	0.000359828	6.8156	Phenylalanine ammonia-lyase	IPR001106: Aromatic amino acid lyase; IPR005922: Phenylalanine ammonia-lyase; IPR008948: L-Aspartase-like; IPR022313: Phenylalanine/histidine ammonia-lyases, active site; IPR023144: Phenylalanine ammonia-lyase, shielding domain; IPR024083: Fumarase/histidase, N-terminal	GO:0003824 MF: catalytic activity;GO:0005737 CC: cytoplasm;GO:0006559 BP: L-phenylalanine catabolic process;GO:0016841 MF: ammonia-lyase activity
TraesCS3B02G434200	-2.4704	3.37722	-6.62621	3.43985e-06	0.000883437	4.65276	Leucine-rich repeat receptor-like protein kinase	IPR001611: Leucine-rich repeat; IPR032675: Leucine-rich repeat domain, L domain-like	GO:0005515 MF: protein binding
TraesCS3A02G344400	-2.46144	3.3972	-5.97838	1.24792e-05	0.00166845	3.43301	Kinase family protein	IPR000719: Protein kinase domain; IPR001245: Serine-threonine/tyrosine-protein kinase, catalytic domain; IPR011009: Protein kinase-like domain	GO:0004672 MF: protein kinase activity;GO:0005524 MF: ATP binding;GO:0006468 BP: protein phosphorylation
TraesCS2D02G590600	-2.45726	4.19385	-4.35648	0.000391615	0.00926557	0.194396	Receptor-like protein kinase	IPR000719: Protein kinase domain; IPR001611: Leucine-rich repeat; IPR003591: Leucine-rich repeat, typical subtype; IPR008271: Serine/threonine-protein kinase, active site; IPR011009: Protein kinase-like domain; IPR013210: Leucine-rich repeat-containing N-terminal, plant-type; IPR017441: Protein kinase, ATP binding site; IPR032675: Leucine-rich repeat domain, L domain-like	GO:0004672 MF: protein kinase activity;GO:0005515 MF: protein binding;GO:0005524 MF: ATP binding;GO:0006468 BP: protein phosphorylation
TraesCS3B02G032400	-2.45638	2.16184	-4.47026	0.00030507	0.00810707	0.458763	Receptor-kinase, putative	IPR000719: Protein kinase domain; IPR001611: Leucine-rich repeat; IPR003591: Leucine-rich repeat, typical subtype; IPR008271: Serine/threonine-protein kinase, active site; IPR011009: Protein kinase-like domain; IPR013210: Leucine-rich repeat-containing N-terminal, plant-type; IPR017441: Protein kinase, ATP binding site; IPR032675: Leucine-rich repeat domain, L domain-like	GO:0004672 MF: protein kinase activity;GO:0005515 MF: protein binding;GO:0005524 MF: ATP binding;GO:0006468 BP: protein phosphorylation
TraesCS3A02G358600	-2.45047	1.98786	-5.38004	4.30523e-05	0.00297199	1.92691	Hydroxyproline-rich glycoprotein-like	IPR027267: Arfaptin homology (AH) domain/BAR domain	0
TraesCS6B02G195700	-2.44872	0.349125	-5.04205	8.8279e-05	0.00431667	1.19441	Brefeldin A-inhibited guanine nucleotide-exchange protein	IPR000904: Sec7 domain; IPR011989: Armadillo-like helical; IPR015403: Sec7, C-terminal; IPR016024: Armadillo-type fold; IPR023394: Sec7 domain, alpha orthogonal bundle; IPR032629: Mon2, dimerisation and cyclophilin-binding domain; IPR032691: Guanine nucleotide exchange factor, N-terminal; IPR032817: Mon2, C-terminal	GO:0005086 MF: ARF guanyl-nucleotide exchange factor activity;GO:0005488 MF: binding;GO:0032012 BP: regulation of ARF protein signal transduction
TraesCS2D02G547300	-2.44696	-0.416214	-5.04378	8.79533e-05	0.00430945	0.702365	RING/U-box superfamily protein	IPR001841: Zinc finger, RING-type; IPR002867: IBR domain; IPR013083: Zinc finger, RING/FYVE/PHD-type; IPR017907: Zinc finger, RING-type, conserved site; IPR018957: Zinc finger, C3HC4 RING-type	GO:0005515 MF: protein binding;GO:0008270 MF: zinc ion binding;GO:0046872 MF: metal ion binding
TraesCS4B02G328800	-2.44407	1.77747	-4.55317	0.000254445	0.00726998	0.53668	NAC domain-containing protein, putative	IPR003441: NAC domain	GO:0003677 MF: DNA binding;GO:0006355 BP: regulation of transcription, DNA-templated
TraesCS3A02G307600	-2.44199	3.79547	-4.8159	0.000143675	0.00553587	1.1335	Receptor-kinase, putative	IPR000719: Protein kinase domain; IPR008271: Serine/threonine-protein kinase, active site; IPR011009: Protein kinase-like domain; IPR017441: Protein kinase, ATP binding site; IPR032675: Leucine-rich repeat domain, L domain-like	GO:0004672 MF: protein kinase activity;GO:0005524 MF: ATP binding;GO:0006468 BP: protein phosphorylation
TraesCS3B02G356500	-2.43804	-0.0262491	-6.90517	2.00965e-06	0.000680139	4.74826	Disulfide isomerase	IPR004146: DC1; IPR012336: Thioredoxin-like fold; IPR013766: Thioredoxin domain	GO:0045454 BP: cell redox homeostasis
TraesCS5A02G382800	-2.43732	3.6858	-5.1182	7.50113e-05	0.00395959	1.74727	Calmodulin	IPR002048: EF-hand domain; IPR011992: EF-hand domain pair; IPR018247: EF-Hand 1, calcium-binding site	GO:0005509 MF: calcium ion binding
TraesCS5B02G219700	-2.43357	4.31369	-4.74501	0.000167536	0.00589763	0.994985	Tetraspanin family protein	IPR000301: Tetraspanin; IPR018499: Tetraspanin/Peripherin; IPR018503: Tetraspanin, conserved site	GO:0016021 CC: integral component of membrane
TraesCS2D02G021500	-2.43218	3.64713	-4.93951	0.000110028	0.00482508	1.34528	Cytochrome P450	IPR001128: Cytochrome P450; IPR002401: Cytochrome P450, E-class, group I; IPR017972: Cytochrome P450, conserved site	GO:0005506 MF: iron ion binding;GO:0016705 MF: oxidoreductase activity, acting on paired donors, with incorporation or reduction of molecular oxygen;GO:0020037 MF: heme binding;GO:0055114 BP: oxidation-reduction process
TraesCS2D02G348900	-2.42842	5.03939	-7.60784	5.43843e-07	0.000425057	6.44863	Chitinase	IPR000726: Glycoside hydrolase, family 19, catalytic; IPR001002: Chitin-binding, type 1; IPR016283: Glycoside hydrolase, family 19; IPR018371: Chitin-binding, type 1, conserved site; IPR023346: Lysozyme-like domain	GO:0004568 MF: chitinase activity;GO:0005975 BP: carbohydrate metabolic process;GO:0006032 BP: chitin catabolic process;GO:0008061 MF: chitin binding;GO:0016998 BP: cell wall macromolecule catabolic process
TraesCS5B02G304900	-2.42524	4.76957	-5.65994	2.39893e-05	0.00222696	2.82298	NBS-LRR disease resistance protein	IPR002182: NB-ARC; IPR011991: Winged helix-turn-helix DNA-binding domain; IPR027417: P-loop containing nucleoside triphosphate hydrolase; IPR032675: Leucine-rich repeat domain, L domain-like	GO:0043531 MF: ADP binding
TraesCS5B02G043700	-2.42436	1.18949	-5.45666	3.66495e-05	0.00273118	2.12232	Peptide-N4-(N-acetyl-beta-glucosaminyl)asparagine amidase A	IPR021102: Peptide-N4-(N-acetyl-beta-glucosaminyl)asparagine amidase A	0
TraesCS5B02G015100	-2.42118	5.84035	-6.55806	3.92886e-06	0.000910931	4.52379	WAT1-related protein	0	0
TraesCS4B02G174300	-2.42106	3.07016	-5.90335	1.45397e-05	0.00176583	3.26855	Phospholipid-transporting ATPase	IPR001757: P-type ATPase; IPR006539: P-type ATPase, subfamily IV; IPR008250: P-type ATPase, A domain; IPR018303: P-type ATPase, phosphorylation site; IPR023214: HAD-like domain; IPR023298: P-type ATPase, transmembrane domain; IPR023299: P-type ATPase, cytoplasmic domain N; IPR032630: P-type ATPase, C-terminal; IPR032631: P-type ATPase, N-terminal	GO:0000166 MF: nucleotide binding;GO:0000287 MF: magnesium ion binding;GO:0004012 MF: phospholipid-translocating ATPase activity;GO:0005524 MF: ATP binding;GO:0015914 BP: phospholipid transport;GO:0016021 CC: integral component of membrane;GO:0046872 MF: metal ion binding
TraesCS2D02G548300	-2.419	2.5884	-7.85698	3.47625e-07	0.000350942	6.58361	Polyadenylate-binding protein 1-B-binding protein	0	0
TraesCS4D02G270900	-2.41716	4.6224	-6.38389	5.53385e-06	0.00109008	4.15579	Blue copper protein	IPR003245: Phytocyanin domain; IPR008972: Cupredoxin	GO:0009055 MF: electron carrier activity
TraesCS4A02G259600	-2.417	3.54638	-6.38553	5.51582e-06	0.00109008	4.22189	Sec14p-like phosphatidylinositol transfer family protein	IPR001071: Cellular retinaldehyde binding/alpha-tocopherol transport; IPR001251: CRAL-TRIO lipid binding domain; IPR011074: CRAL/TRIO, N-terminal domain	GO:0005215 MF: transporter activity;GO:0005622 CC: intracellular;GO:0006810 BP: transport
TraesCS3D02G472000	-2.41679	3.69083	-5.06444	8.41462e-05	0.00419991	1.63248	Receptor-like protein kinase, putative,expressed	IPR000719: Protein kinase domain; IPR001283: Cysteine-rich secretory protein, allergen V5/Tpx-1-related; IPR002413: Ves allergen; IPR008271: Serine/threonine-protein kinase, active site; IPR011009: Protein kinase-like domain; IPR014044: CAP domain; IPR017441: Protein kinase, ATP binding site; IPR018244: Allergen V5/Tpx-1-related, conserved site	GO:0004672 MF: protein kinase activity;GO:0005524 MF: ATP binding;GO:0005576 CC: extracellular region;GO:0006468 BP: protein phosphorylation
TraesCS3A02G215000	-2.41198	3.9184	-6.20927	7.83325e-06	0.00131344	3.87933	ATP-dependent zinc metalloprotease FtsH	IPR003593: AAA+ ATPase domain; IPR003959: ATPase, AAA-type, core; IPR003960: ATPase, AAA-type, conserved site; IPR025753: AAA-type ATPase, N-terminal domain; IPR027417: P-loop containing nucleoside triphosphate hydrolase	GO:0005524 MF: ATP binding
TraesCS5D02G049200	-2.41184	4.62318	-5.29219	5.18237e-05	0.00327189	2.09607	tRNA-specific 2-thiouridylase MnmA	0	0
TraesCS1D02G292100	-2.4093	3.19559	-5.789	1.83787e-05	0.00197472	3.07601	Aminotransferase like protein	IPR005814: Aminotransferase class-III; IPR015421: Pyridoxal phosphate-dependent transferase, major region, subdomain 1; IPR015422: Pyridoxal phosphate-dependent transferase, subdomain 2; IPR015424: Pyridoxal phosphate-dependent transferase	GO:0003824 MF: catalytic activity;GO:0008483 MF: transaminase activity;GO:0030170 MF: pyridoxal phosphate binding
TraesCS7A02G523400	-2.40666	1.9892	-4.33269	0.000412648	0.00950253	0.0763137	Cytochrome P450 family protein, expressed	IPR001128: Cytochrome P450; IPR002401: Cytochrome P450, E-class, group I	GO:0005506 MF: iron ion binding;GO:0016705 MF: oxidoreductase activity, acting on paired donors, with incorporation or reduction of molecular oxygen;GO:0020037 MF: heme binding;GO:0055114 BP: oxidation-reduction process
TraesCS2A02G318600	-2.40329	0.870093	-4.80783	0.000146209	0.00557872	1.11135	flowering time control protein FCA	0	0
TraesCS7B02G213000	-2.40233	5.65568	-7.03745	1.5633e-06	0.000647472	5.43176	Amino acid transporter, putative	IPR013057: Amino acid transporter, transmembrane domain	0
TraesCS6D02G275100	-2.4022	4.33963	-8.25705	1.72344e-07	0.000306248	7.54022	Potassium transporter	IPR003855: Potassium transporter	GO:0015079 MF: potassium ion transmembrane transporter activity;GO:0016020 CC: membrane;GO:0071805 BP: potassium ion transmembrane transport
TraesCS2D02G392800	-2.39941	6.94124	-6.25024	7.21735e-06	0.00125805	3.90344	2-oxoglutarate (2OG) and Fe(II)-dependent oxygenase superfamily protein	IPR005123: Oxoglutarate/iron-dependent dioxygenase; IPR026992: Non-haem dioxygenase N-terminal domain; IPR027443: Isopenicillin N synthase-like	GO:0016491 MF: oxidoreductase activity;GO:0055114 BP: oxidation-reduction process
TraesCS7B02G326100	-2.39895	4.41881	-5.617	2.62248e-05	0.00235334	2.74096	Receptor protein kinase, putative	IPR000719: Protein kinase domain; IPR008271: Serine/threonine-protein kinase, active site; IPR011009: Protein kinase-like domain; IPR017441: Protein kinase, ATP binding site	GO:0004672 MF: protein kinase activity;GO:0005524 MF: ATP binding;GO:0006468 BP: protein phosphorylation
TraesCS2B02G605000	-2.38799	3.54805	-6.09348	9.88525e-06	0.00151219	3.65084	C2 calcium/lipid-binding and GRAM domain protein	IPR000008: C2 domain; IPR013583: Phosphoribosyltransferase C-terminal	GO:0005515 MF: protein binding
TraesCS3B02G388300	-2.38433	3.01477	-5.83715	1.66485e-05	0.00186659	3.17016	Plant protein 1589 of unknown function	IPR006476: Conserved hypothetical protein CHP01589, plant	0
TraesCSU02G122000	-2.37942	4.54786	-7.12756	1.31925e-06	0.000603095	5.56916	Glutathione S-transferase,-like protein	IPR004045: Glutathione S-transferase, N-terminal; IPR010987: Glutathione S-transferase, C-terminal-like; IPR012336: Thioredoxin-like fold; IPR016639: Glutathione S-transferase (GST)	GO:0005515 MF: protein binding
TraesCS3B02G343100	-2.37494	1.72788	-5.46136	3.62904e-05	0.00272223	2.33579	Dymeclin	0	0
TraesCS2B02G263600	-2.37334	0.865574	-5.37676	4.33502e-05	0.00297978	2.08302	Small RNA 2'-O-methyltransferase	IPR013217: Methyltransferase type 12; IPR029063: S-adenosyl-L-methionine-dependent methyltransferase	0
TraesCSU02G009100	-2.37135	4.31174	-5.36116	4.47989e-05	0.00304043	2.22543	Cytochrome P450	IPR001128: Cytochrome P450; IPR002401: Cytochrome P450, E-class, group I; IPR017972: Cytochrome P450, conserved site	GO:0005506 MF: iron ion binding;GO:0016705 MF: oxidoreductase activity, acting on paired donors, with incorporation or reduction of molecular oxygen;GO:0020037 MF: heme binding;GO:0055114 BP: oxidation-reduction process
TraesCS5A02G521500	-2.36485	4.0323	-8.07116	2.38153e-07	0.000306248	7.17502	UDP-galactose transporter	IPR013657: UAA transporter	GO:0055085 BP: transmembrane transport
TraesCS1D02G142700	-2.36378	5.39485	-7.61571	5.36139e-07	0.000425057	6.46552	3-ketoacyl-CoA thiolase	IPR002155: Thiolase; IPR016039: Thiolase-like; IPR020610: Thiolase, active site; IPR020613: Thiolase, conserved site; IPR020615: Thiolase, acyl-enzyme intermediate active site; IPR020616: Thiolase, N-terminal; IPR020617: Thiolase, C-terminal	GO:0003824 MF: catalytic activity;GO:0008152 BP: metabolic process;GO:0016747 MF: transferase activity, transferring acyl groups other than amino-acyl groups
TraesCS2D02G326400	-2.35464	2.01592	-4.82271	0.000141574	0.00549711	1.16255	Anthranilate synthase	IPR006221: Anthranilate synthase/para-aminobenzoate synthase like domain; IPR017926: Glutamine amidotransferase; IPR029062: Class I glutamine amidotransferase-like	GO:0008152 BP: metabolic process
TraesCS2D02G527600	-2.35409	0.0167589	-5.13608	7.22043e-05	0.00388478	1.13812	Serine/threonine-protein kinase	IPR000719: Protein kinase domain; IPR000858: S-locus glycoprotein domain; IPR001480: Bulb-type lectin domain; IPR003609: PAN/Apple domain; IPR008271: Serine/threonine-protein kinase, active site; IPR011009: Protein kinase-like domain; IPR017441: Protein kinase, ATP binding site; IPR024171: S-receptor-like serine/threonine-protein kinase	GO:0004672 MF: protein kinase activity;GO:0004674 MF: protein serine/threonine kinase activity;GO:0005524 MF: ATP binding;GO:0006468 BP: protein phosphorylation;GO:0048544 BP: recognition of pollen
TraesCS5D02G217400	-2.3525	6.41614	-7.96378	2.8766e-07	0.000324173	7.06872	Cytochrome P450	IPR001128: Cytochrome P450; IPR002401: Cytochrome P450, E-class, group I; IPR017972: Cytochrome P450, conserved site	GO:0005506 MF: iron ion binding;GO:0016705 MF: oxidoreductase activity, acting on paired donors, with incorporation or reduction of molecular oxygen;GO:0020037 MF: heme binding;GO:0055114 BP: oxidation-reduction process
TraesCS4B02G346900	-2.34982	2.72979	-4.5688	0.000245904	0.00716105	0.660857	2-oxoglutarate (2OG) and Fe(II)-dependent oxygenase superfamily protein	IPR005123: Oxoglutarate/iron-dependent dioxygenase; IPR026992: Non-haem dioxygenase N-terminal domain; IPR027443: Isopenicillin N synthase-like	GO:0016491 MF: oxidoreductase activity;GO:0055114 BP: oxidation-reduction process
TraesCS1A02G203600	-2.34699	5.58512	-8.06638	2.40155e-07	0.000306248	7.19312	Chitinase	IPR000726: Glycoside hydrolase, family 19, catalytic; IPR016283: Glycoside hydrolase, family 19; IPR023346: Lysozyme-like domain	GO:0004568 MF: chitinase activity;GO:0005975 BP: carbohydrate metabolic process;GO:0006032 BP: chitin catabolic process;GO:0016998 BP: cell wall macromolecule catabolic process
TraesCS1A02G430200	-2.34331	1.75224	-4.7781	0.000155935	0.00570287	1.06075	ATP-dependent zinc metalloprotease FtsH	IPR003593: AAA+ ATPase domain; IPR003959: ATPase, AAA-type, core; IPR003960: ATPase, AAA-type, conserved site; IPR025753: AAA-type ATPase, N-terminal domain; IPR027417: P-loop containing nucleoside triphosphate hydrolase	GO:0005524 MF: ATP binding
TraesCS4D02G347700	-2.34289	3.85807	-7.6571	4.9746e-07	0.000421469	6.49913	UDP-galactose transporter	IPR013657: UAA transporter	GO:0055085 BP: transmembrane transport
TraesCS3D02G395900	-2.3425	4.90348	-5.29384	5.16431e-05	0.00327189	2.02671	Leucine-rich repeat receptor-like protein kinase	IPR001611: Leucine-rich repeat; IPR013210: Leucine-rich repeat-containing N-terminal, plant-type; IPR032675: Leucine-rich repeat domain, L domain-like	GO:0005515 MF: protein binding
TraesCS3D02G352900	-2.34181	2.93444	-4.73005	0.00017307	0.00598777	0.956142	Hydroxyproline-rich glycoprotein-like	IPR027267: Arfaptin homology (AH) domain/BAR domain	0
TraesCS6B02G001300	-2.33268	3.45334	-5.50196	3.33321e-05	0.00259776	2.51702	Receptor-like protein kinase	IPR000535: Major sperm protein (MSP) domain; IPR000719: Protein kinase domain; IPR008271: Serine/threonine-protein kinase, active site; IPR008962: PapD-like; IPR011009: Protein kinase-like domain; IPR013783: Immunoglobulin-like fold; IPR017441: Protein kinase, ATP binding site	GO:0004672 MF: protein kinase activity;GO:0005524 MF: ATP binding;GO:0006468 BP: protein phosphorylation
TraesCS6A02G120200	-2.33064	2.8364	-4.44343	0.000323551	0.00838026	0.410128	Disease resistance protein (NBS-LRR class) family	IPR002182: NB-ARC; IPR011991: Winged helix-turn-helix DNA-binding domain; IPR027417: P-loop containing nucleoside triphosphate hydrolase	GO:0043531 MF: ADP binding
TraesCS7B02G212500	-2.3273	5.29065	-9.4619	2.35124e-08	0.000132519	9.44587	Amino acid transporter, putative	IPR013057: Amino acid transporter, transmembrane domain	0
TraesCS2A02G490100	-2.32708	1.44459	-4.54001	0.000261875	0.00736076	0.269721	Cytochrome P450 family protein	IPR001128: Cytochrome P450; IPR002401: Cytochrome P450, E-class, group I; IPR017972: Cytochrome P450, conserved site	GO:0005506 MF: iron ion binding;GO:0016705 MF: oxidoreductase activity, acting on paired donors, with incorporation or reduction of molecular oxygen;GO:0020037 MF: heme binding;GO:0055114 BP: oxidation-reduction process
TraesCS7B02G363500	-2.32688	3.80866	-5.96755	1.27569e-05	0.00167983	3.41595	Leucine-rich repeat receptor-like protein kinase family protein	IPR001611: Leucine-rich repeat; IPR003591: Leucine-rich repeat, typical subtype; IPR013210: Leucine-rich repeat-containing N-terminal, plant-type; IPR032675: Leucine-rich repeat domain, L domain-like	GO:0005515 MF: protein binding
TraesCS2A02G031500	-2.32465	3.81945	-5.88598	1.50648e-05	0.00179924	3.22414	NBS-LRR-like resistance protein	IPR002182: NB-ARC; IPR011991: Winged helix-turn-helix DNA-binding domain; IPR027417: P-loop containing nucleoside triphosphate hydrolase; IPR032675: Leucine-rich repeat domain, L domain-like	GO:0043531 MF: ADP binding
TraesCS2D02G252600	-2.32403	5.04824	-7.48215	6.83733e-07	0.000453868	6.23013	Non-specific serine/threonine protein kinase	IPR000719: Protein kinase domain; IPR004041: NAF domain; IPR008271: Serine/threonine-protein kinase, active site; IPR011009: Protein kinase-like domain; IPR017441: Protein kinase, ATP binding site; IPR018451: NAF/FISL domain	GO:0004672 MF: protein kinase activity;GO:0005524 MF: ATP binding;GO:0006468 BP: protein phosphorylation;GO:0007165 BP: signal transduction
TraesCS5D02G190700	-2.31786	2.8425	-6.69736	2.99618e-06	0.000839243	4.56264	WRKY transcription factor	IPR003657: WRKY domain	GO:0003700 MF: transcription factor activity, sequence-specific DNA binding;GO:0006355 BP: regulation of transcription, DNA-templated;GO:0043565 MF: sequence-specific DNA binding
TraesCS4D02G247900	-2.3155	2.80472	-4.84146	0.000135948	0.00537777	1.20611	Protein transport protein Sec61 subunit alpha	IPR002208: SecY/SEC61-alpha family; IPR019561: Translocon Sec61/SecY, plug domain; IPR023201: SecY subunit domain; IPR030659: SecY conserved site	GO:0015031 BP: protein transport;GO:0016020 CC: membrane
TraesCS3A02G050100	-2.31247	2.90092	-5.85224	1.61418e-05	0.00185465	3.14812	Receptor-like kinase	IPR000719: Protein kinase domain; IPR008271: Serine/threonine-protein kinase, active site; IPR011009: Protein kinase-like domain; IPR017441: Protein kinase, ATP binding site; IPR025287: Wall-associated receptor kinase, galacturonan-binding domain	GO:0004672 MF: protein kinase activity;GO:0005524 MF: ATP binding;GO:0006468 BP: protein phosphorylation;GO:0030247 MF: polysaccharide binding
TraesCS1D02G350200	-2.31078	2.36493	-5.97701	1.2514e-05	0.00166845	3.31696	Glycosyltransferase	IPR002213: UDP-glucuronosyl/UDP-glucosyltransferase	GO:0008152 BP: metabolic process;GO:0016758 MF: transferase activity, transferring hexosyl groups
TraesCS3A02G371400	-2.30588	0.950515	-4.42109	0.000339808	0.00858969	0.278154	S-adenosyl-L-methionine-dependent methyltransferases superfamily protein	IPR029063: S-adenosyl-L-methionine-dependent methyltransferase	0
TraesCS2D02G322200	-2.30117	1.93679	-4.38436	0.000368343	0.00898127	0.261108	Aldose 1-epimerase	IPR008183: Aldose 1-/Glucose-6-phosphate 1-epimerase; IPR011013: Galactose mutarotase-like domain; IPR014718: Glycoside hydrolase-type carbohydrate-binding; IPR015443: Aldose 1-epimerase	GO:0003824 MF: catalytic activity;GO:0005975 BP: carbohydrate metabolic process;GO:0016853 MF: isomerase activity;GO:0019318 BP: hexose metabolic process;GO:0030246 MF: carbohydrate binding
TraesCS4B02G115200	-2.30042	2.59443	-4.90838	0.000117661	0.00501928	1.33955	Exocyst complex component, putative	IPR004140: Exocyst complex component Exo70; IPR016159: Cullin repeat-like-containing domain	GO:0000145 CC: exocyst;GO:0006887 BP: exocytosis
TraesCS6B02G029500	-2.29697	3.75888	-4.88738	0.000123111	0.00513089	1.29767	transmembrane protein, putative (DUF594)	IPR007658: Protein of unknown function DUF594; IPR025315: Domain of unknown function DUF4220	0
TraesCS5D02G568100	-2.2932	5.44998	-6.73692	2.77558e-06	0.000800591	4.8728	Protein kinase	IPR000719: Protein kinase domain; IPR001245: Serine-threonine/tyrosine-protein kinase, catalytic domain; IPR008271: Serine/threonine-protein kinase, active site; IPR011009: Protein kinase-like domain; IPR017441: Protein kinase, ATP binding site	GO:0004672 MF: protein kinase activity;GO:0005524 MF: ATP binding;GO:0006468 BP: protein phosphorylation
TraesCS3A02G236100	-2.28984	0.157484	-4.87809	0.000125605	0.0051503	0.884514	zinc finger CCCH domain protein	0	0
TraesCS1D02G090000	-2.2894	4.6764	-4.44094	0.000325327	0.00839584	0.37125	Sucrose-phosphatase	IPR006379: HAD-superfamily hydrolase, subfamily IIB; IPR006380: Sucrose-phosphatase, N-terminal; IPR012847: Sucrose phosphatase, plant/cyanobacteria; IPR013679: Sucrose-phosphatase, C-terminal; IPR023214: HAD-like domain; IPR032710: NTF2-like domain	GO:0000287 MF: magnesium ion binding;GO:0005986 BP: sucrose biosynthetic process;GO:0050307 MF: sucrose-phosphate phosphatase activity
TraesCS5D02G004400	-2.28217	4.83203	-4.74228	0.000168534	0.00590588	0.857596	ATP-dependent zinc metalloprotease FtsH	IPR003593: AAA+ ATPase domain; IPR003959: ATPase, AAA-type, core; IPR003960: ATPase, AAA-type, conserved site; IPR025753: AAA-type ATPase, N-terminal domain; IPR027417: P-loop containing nucleoside triphosphate hydrolase	GO:0005524 MF: ATP binding
TraesCS2B02G521100	-2.27998	5.03447	-6.59442	3.6596e-06	0.000898227	4.59922	Callose synthase-like protein	IPR003440: Glycosyl transferase, family 48; IPR026899: 1,3-beta-glucan synthase subunit FKS1-like, domain-1	GO:0000148 CC: 1,3-beta-D-glucan synthase complex;GO:0003843 MF: 1,3-beta-D-glucan synthase activity;GO:0006075 BP: (1->3)-beta-D-glucan biosynthetic process;GO:0016020 CC: membrane
TraesCS7B02G446900	-2.27811	7.70674	-7.66026	4.94626e-07	0.000421469	6.53825	Chaperone protein htpG family protein	IPR001404: Heat shock protein Hsp90 family; IPR003594: Histidine kinase-like ATPase, C-terminal domain; IPR019805: Heat shock protein Hsp90, conserved site; IPR020568: Ribosomal protein S5 domain 2-type fold; IPR020575: Heat shock protein Hsp90, N-terminal	GO:0005524 MF: ATP binding;GO:0006457 BP: protein folding;GO:0006950 BP: response to stress;GO:0051082 MF: unfolded protein binding
TraesCS2A02G491500	-2.27768	1.52089	-5.11885	7.49074e-05	0.00395841	1.17409	Glutamate--tRNA ligase	0	0
TraesCS3B02G043600	-2.2776	5.28643	-6.32735	6.19004e-06	0.00115396	4.11033	Protein kinase	IPR000719: Protein kinase domain; IPR001245: Serine-threonine/tyrosine-protein kinase, catalytic domain; IPR002902: Gnk2-homologous domain; IPR008271: Serine/threonine-protein kinase, active site; IPR011009: Protein kinase-like domain; IPR021820: S-locus receptor kinase, C-terminal	GO:0004672 MF: protein kinase activity;GO:0004674 MF: protein serine/threonine kinase activity;GO:0005524 MF: ATP binding;GO:0006468 BP: protein phosphorylation
TraesCS1D02G158200	-2.27691	0.777638	-4.46402	0.000309274	0.00817611	0.403112	Ubiquitin carboxyl-terminal hydrolase-like protein	IPR002083: MATH/TRAF domain; IPR008974: TRAF-like	GO:0005515 MF: protein binding
TraesCS1D02G018700	-2.27498	5.46675	-6.21316	7.77252e-06	0.00131234	3.84803	NBS-LRR disease resistance protein, putative, expressed	IPR032675: Leucine-rich repeat domain, L domain-like	0
TraesCS1D02G207000	-2.2739	4.80106	-6.93185	1.91002e-06	0.000679307	5.11294	Chitinase	IPR000726: Glycoside hydrolase, family 19, catalytic; IPR023346: Lysozyme-like domain	GO:0004568 MF: chitinase activity;GO:0006032 BP: chitin catabolic process;GO:0016998 BP: cell wall macromolecule catabolic process
TraesCS5B02G071100	-2.27124	3.01669	-7.04541	1.53997e-06	0.000643311	5.34882	Peroxisomal membrane protein PMP22	IPR007248: Mpv17/PMP22	GO:0016021 CC: integral component of membrane
TraesCS4A02G130300	-2.2707	4.78971	-6.99408	1.69702e-06	0.000668573	5.34893	Phospholipid-transporting ATPase	IPR001757: P-type ATPase; IPR006539: P-type ATPase, subfamily IV; IPR008250: P-type ATPase, A domain; IPR018303: P-type ATPase, phosphorylation site; IPR023214: HAD-like domain; IPR023298: P-type ATPase, transmembrane domain; IPR023299: P-type ATPase, cytoplasmic domain N; IPR032630: P-type ATPase, C-terminal; IPR032631: P-type ATPase, N-terminal	GO:0000166 MF: nucleotide binding;GO:0000287 MF: magnesium ion binding;GO:0004012 MF: phospholipid-translocating ATPase activity;GO:0005524 MF: ATP binding;GO:0015914 BP: phospholipid transport;GO:0016021 CC: integral component of membrane;GO:0046872 MF: metal ion binding
TraesCS2B02G612100	-2.26916	4.557	-4.93181	0.000111867	0.00488803	1.29887	Receptor kinase-like protein	IPR000719: Protein kinase domain; IPR001611: Leucine-rich repeat; IPR008271: Serine/threonine-protein kinase, active site; IPR011009: Protein kinase-like domain; IPR017441: Protein kinase, ATP binding site; IPR032675: Leucine-rich repeat domain, L domain-like	GO:0004672 MF: protein kinase activity;GO:0005515 MF: protein binding;GO:0005524 MF: ATP binding;GO:0006468 BP: protein phosphorylation
TraesCS2D02G315200	-2.26566	2.45852	-4.65015	0.000205919	0.00656043	0.775282	transmembrane protein	0	0
TraesCS5D02G256500	-2.26528	4.04854	-5.83348	1.67742e-05	0.00186659	3.16504	Protein kinase family protein	IPR000719: Protein kinase domain; IPR008271: Serine/threonine-protein kinase, active site; IPR011009: Protein kinase-like domain; IPR017441: Protein kinase, ATP binding site	GO:0004672 MF: protein kinase activity;GO:0005524 MF: ATP binding;GO:0006468 BP: protein phosphorylation
TraesCS2A02G184500	-2.26468	4.08383	-5.39358	4.18424e-05	0.00293055	2.29806	Receptor-like protein kinase	IPR000719: Protein kinase domain; IPR011009: Protein kinase-like domain; IPR017441: Protein kinase, ATP binding site	GO:0004672 MF: protein kinase activity;GO:0005524 MF: ATP binding;GO:0006468 BP: protein phosphorylation
TraesCS6B02G441300	-2.2626	3.58225	-4.63708	0.000211867	0.0066509	0.795324	Leucine-rich repeat receptor-like protein kinase family protein	IPR001611: Leucine-rich repeat; IPR013210: Leucine-rich repeat-containing N-terminal, plant-type; IPR032675: Leucine-rich repeat domain, L domain-like	GO:0005515 MF: protein binding
TraesCS7B02G012700	-2.25838	3.17404	-7.05214	1.52053e-06	0.000643311	5.4463	Long-Chain Acyl-CoA Synthetase	IPR000873: AMP-dependent synthetase/ligase; IPR020845: AMP-binding, conserved site	GO:0003824 MF: catalytic activity;GO:0008152 BP: metabolic process
TraesCS7D02G309200	-2.25688	5.81146	-9.02431	4.74969e-08	0.000138393	8.79378	Amino acid transporter, putative	IPR013057: Amino acid transporter, transmembrane domain	0
TraesCS6D02G032300	-2.25377	4.26471	-5.71735	2.1303e-05	0.00209817	2.93454	Protein kinase	IPR000152: EGF-type aspartate/asparagine hydroxylation site; IPR000719: Protein kinase domain; IPR000742: EGF-like domain; IPR001881: EGF-like calcium-binding domain; IPR008271: Serine/threonine-protein kinase, active site; IPR009030: Growth factor receptor cysteine-rich domain; IPR011009: Protein kinase-like domain; IPR017441: Protein kinase, ATP binding site; IPR018097: EGF-like calcium-binding…	GO:0004672 MF: protein kinase activity;GO:0005509 MF: calcium ion binding;GO:0005515 MF: protein binding;GO:0005524 MF: ATP binding;GO:0006468 BP: protein phosphorylation;GO:0030247 MF: polysaccharide binding
TraesCS7A02G425900	-2.25341	5.37019	-6.07361	1.02896e-05	0.00153549	3.59538	Protein kinase family protein	IPR000719: Protein kinase domain; IPR000742: EGF-like domain; IPR001881: EGF-like calcium-binding domain; IPR008271: Serine/threonine-protein kinase, active site; IPR011009: Protein kinase-like domain; IPR018097: EGF-like calcium-binding, conserved site; IPR025287: Wall-associated receptor kinase, galacturonan-binding domain	GO:0004672 MF: protein kinase activity;GO:0005509 MF: calcium ion binding;GO:0005515 MF: protein binding;GO:0005524 MF: ATP binding;GO:0006468 BP: protein phosphorylation;GO:0030247 MF: polysaccharide binding
TraesCS2A02G057100	-2.25267	4.91329	-9.01554	4.81819e-08	0.000138393	8.75826	Multidrug resistance protein ABC transporter family	IPR003439: ABC transporter-like; IPR003593: AAA+ ATPase domain; IPR011527: ABC transporter type 1, transmembrane domain; IPR017871: ABC transporter, conserved site; IPR027417: P-loop containing nucleoside triphosphate hydrolase	GO:0005524 MF: ATP binding;GO:0006810 BP: transport;GO:0016021 CC: integral component of membrane;GO:0016887 MF: ATPase activity;GO:0042626 MF: ATPase activity, coupled to transmembrane movement of substances;GO:0055085 BP: transmembrane transport
TraesCS2D02G426500	-2.25264	3.02188	-4.98866	9.89928e-05	0.00456924	1.49766	Transporter-related family protein	IPR005828: Major facilitator, sugar transporter-like; IPR005829: Sugar transporter, conserved site; IPR020846: Major facilitator superfamily domain	GO:0005215 MF: transporter activity;GO:0016021 CC: integral component of membrane;GO:0022857 MF: transmembrane transporter activity;GO:0055085 BP: transmembrane transport
TraesCS5A02G185600	-2.25224	2.80026	-5.41575	3.99358e-05	0.0028637	2.3054	WRKY transcription factor	IPR003657: WRKY domain	GO:0003700 MF: transcription factor activity, sequence-specific DNA binding;GO:0006355 BP: regulation of transcription, DNA-templated;GO:0043565 MF: sequence-specific DNA binding
TraesCS3D02G025200	-2.25078	3.44493	-5.56619	2.91493e-05	0.00243958	2.63803	Protein kinase, putative, expressed	IPR000719: Protein kinase domain; IPR002902: Gnk2-homologous domain; IPR008271: Serine/threonine-protein kinase, active site; IPR011009: Protein kinase-like domain; IPR017441: Protein kinase, ATP binding site	GO:0004672 MF: protein kinase activity;GO:0005524 MF: ATP binding;GO:0006468 BP: protein phosphorylation
TraesCS2B02G355600	-2.24099	0.321764	-5.72729	2.08701e-05	0.00208521	2.28079	NAC domain protein,	IPR003441: NAC domain	GO:0003677 MF: DNA binding;GO:0006355 BP: regulation of transcription, DNA-templated
TraesCS7A02G009200	-2.23844	-2.00549	-6.54883	4.00038e-06	0.000918722	3.70923	Beta-fructofuranosidase 1	IPR013189: Glycosyl hydrolase family 32, C-terminal; IPR013320: Concanavalin A-like lectin/glucanase domain; IPR023296: Glycosyl hydrolase, five-bladed beta-propellor domain	0
TraesCS2B02G241600	-2.23733	1.56802	-5.5134	3.25449e-05	0.00258111	2.31761	Receptor-like protein kinase, putative,expressed	IPR000719: Protein kinase domain; IPR002902: Gnk2-homologous domain; IPR008271: Serine/threonine-protein kinase, active site; IPR011009: Protein kinase-like domain; IPR017441: Protein kinase, ATP binding site	GO:0004672 MF: protein kinase activity;GO:0005524 MF: ATP binding;GO:0006468 BP: protein phosphorylation
TraesCS5A02G233200	-2.23682	2.37515	-5.08767	8.00667e-05	0.00409701	1.6941	Potassium transporter	IPR003855: Potassium transporter	GO:0015079 MF: potassium ion transmembrane transporter activity;GO:0016020 CC: membrane;GO:0071805 BP: potassium ion transmembrane transport
TraesCS5A02G501100	-2.23542	3.71798	-5.73746	2.04368e-05	0.00205752	2.96402	LysM domain GPI-anchored protein 1, putative	IPR018392: LysM domain	0
TraesCS3D02G395800	-2.23153	1.73999	-4.37312	0.000377555	0.00909879	0.233914	Leucine-rich repeat receptor-like protein kinase	IPR013210: Leucine-rich repeat-containing N-terminal, plant-type; IPR032675: Leucine-rich repeat domain, L domain-like	0
TraesCS3B02G391400	-2.23089	2.82157	-6.04638	1.08719e-05	0.00158207	3.41657	Hydroxyproline-rich glycoprotein-like	IPR027267: Arfaptin homology (AH) domain/BAR domain	0
TraesCS3D02G500800	-2.22887	4.97878	-6.5688	3.84727e-06	0.000905005	4.56709	Protein kinase	IPR000719: Protein kinase domain; IPR001245: Serine-threonine/tyrosine-protein kinase, catalytic domain; IPR002902: Gnk2-homologous domain; IPR008271: Serine/threonine-protein kinase, active site; IPR011009: Protein kinase-like domain	GO:0004672 MF: protein kinase activity;GO:0005524 MF: ATP binding;GO:0006468 BP: protein phosphorylation
TraesCS2B02G001600	-2.22754	5.07423	-6.93193	1.90973e-06	0.000679307	5.23545	Receptor-kinase, putative	IPR000719: Protein kinase domain; IPR001611: Leucine-rich repeat; IPR003591: Leucine-rich repeat, typical subtype; IPR008271: Serine/threonine-protein kinase, active site; IPR011009: Protein kinase-like domain; IPR013210: Leucine-rich repeat-containing N-terminal, plant-type; IPR017441: Protein kinase, ATP binding site; IPR032675: Leucine-rich repeat domain, L domain-like	GO:0004672 MF: protein kinase activity;GO:0005515 MF: protein binding;GO:0005524 MF: ATP binding;GO:0006468 BP: protein phosphorylation
TraesCS7B02G259700	-2.2265	4.32826	-5.50776	3.29305e-05	0.00259049	2.51857	Chaperone DnaJ-domain superfamily protein	0	0
TraesCS5D02G004700	-2.22541	5.33252	-5.46699	3.58646e-05	0.00270284	2.35508	ATP-dependent zinc metalloprotease FtsH	IPR003593: AAA+ ATPase domain; IPR003959: ATPase, AAA-type, core; IPR003960: ATPase, AAA-type, conserved site; IPR025753: AAA-type ATPase, N-terminal domain; IPR027417: P-loop containing nucleoside triphosphate hydrolase	GO:0005524 MF: ATP binding
TraesCS3D02G298600	-2.21723	3.35198	-9.43302	2.46125e-08	0.000132519	9.3134	Alpha-1,4-glucan-protein synthase [UDP-forming]	IPR004901: Reversibly glycosylated polypeptide family; IPR029044: Nucleotide-diphospho-sugar transferases	GO:0016866 MF: intramolecular transferase activity;GO:0030244 BP: cellulose biosynthetic process
TraesCS5D02G476000	-2.21334	3.67249	-4.37797	0.000373555	0.00905087	0.279836	Lectin receptor kinase	IPR000719: Protein kinase domain; IPR001220: Legume lectin domain; IPR008271: Serine/threonine-protein kinase, active site; IPR011009: Protein kinase-like domain; IPR013320: Concanavalin A-like lectin/glucanase domain; IPR017441: Protein kinase, ATP binding site	GO:0004672 MF: protein kinase activity;GO:0005524 MF: ATP binding;GO:0006468 BP: protein phosphorylation;GO:0030246 MF: carbohydrate binding
TraesCS2A02G380800	-2.21289	4.72355	-5.18218	6.54499e-05	0.00368359	1.83293	Phenylalanine ammonia-lyase	IPR001106: Aromatic amino acid lyase; IPR005922: Phenylalanine ammonia-lyase; IPR008948: L-Aspartase-like; IPR022313: Phenylalanine/histidine ammonia-lyases, active site; IPR023144: Phenylalanine ammonia-lyase, shielding domain; IPR024083: Fumarase/histidase, N-terminal	GO:0003824 MF: catalytic activity;GO:0005737 CC: cytoplasm;GO:0006559 BP: L-phenylalanine catabolic process;GO:0016841 MF: ammonia-lyase activity
TraesCS5D02G389300	-2.21131	0.218797	-4.38967	0.000364074	0.00891024	-0.00293314	Structural constituent of ribosome protein	IPR005134: Uncharacterised protein family UPF0114	0
TraesCS1D02G439500	-2.21056	3.73455	-5.8317	1.68356e-05	0.00186659	3.16064	ATP-dependent zinc metalloprotease FtsH	IPR003593: AAA+ ATPase domain; IPR003959: ATPase, AAA-type, core; IPR003960: ATPase, AAA-type, conserved site; IPR025753: AAA-type ATPase, N-terminal domain; IPR027417: P-loop containing nucleoside triphosphate hydrolase	GO:0005524 MF: ATP binding
TraesCS6B02G353200	-2.20986	4.04015	-4.56775	0.000246465	0.00716169	0.582073	12-oxophytodienoate reductase-like protein	IPR001155: NADH:flavin oxidoreductase/NADH oxidase, N-terminal; IPR013785: Aldolase-type TIM barrel	GO:0003824 MF: catalytic activity;GO:0010181 MF: FMN binding;GO:0016491 MF: oxidoreductase activity;GO:0055114 BP: oxidation-reduction process
TraesCS5D02G404300	-2.20984	4.80231	-9.55396	2.03372e-08	0.000132519	9.54592	UDP-glucose 6-dehydrogenase	IPR001732: UDP-glucose/GDP-mannose dehydrogenase, N-terminal; IPR008927: 6-phosphogluconate dehydrogenase C-terminal domain-like; IPR014026: UDP-glucose/GDP-mannose dehydrogenase, dimerisation; IPR014027: UDP-glucose/GDP-mannose dehydrogenase, C-terminal; IPR016040: NAD(P)-binding domain; IPR017476: UDP-glucose/GDP-mannose dehydrogenase; IPR028356: UDP-glucose 6-dehydrogenase, eukaryotic type	GO:0003979 MF: UDP-glucose 6-dehydrogenase activity;GO:0016616 MF: oxidoreductase activity, acting on the CH-OH group of donors, NAD or NADP as acceptor;GO:0051287 MF: NAD binding;GO:0055114 BP: oxidation-reduction process
TraesCS3B02G347600	-2.20742	5.66918	-5.11089	7.61916e-05	0.00398284	1.59344	Insulin-degrading enzyme	IPR001431: Peptidase M16, zinc-binding site; IPR007863: Peptidase M16, C-terminal; IPR011249: Metalloenzyme, LuxS/M16 peptidase-like; IPR011765: Peptidase M16, N-terminal; IPR032632: Peptidase M16, middle/third domain	GO:0003824 MF: catalytic activity;GO:0004222 MF: metalloendopeptidase activity;GO:0006508 BP: proteolysis;GO:0046872 MF: metal ion binding
TraesCS5B02G387200	-2.2058	2.41561	-5.051	8.66033e-05	0.00426043	1.52989	Calmodulin	IPR002048: EF-hand domain; IPR011992: EF-hand domain pair; IPR018247: EF-Hand 1, calcium-binding site; IPR023198: Phosphoglycolate phosphatase, domain 2	GO:0005509 MF: calcium ion binding
TraesCS7D02G012900	-2.20326	0.923687	-4.87487	0.000126481	0.0051503	1.13712	Rp1-like protein	IPR002182: NB-ARC; IPR011991: Winged helix-turn-helix DNA-binding domain; IPR027417: P-loop containing nucleoside triphosphate hydrolase; IPR032675: Leucine-rich repeat domain, L domain-like	GO:0043531 MF: ADP binding
TraesCS3A02G246200	-2.20211	2.2575	-5.18887	6.45248e-05	0.00366129	1.88387	Serine/threonine-protein kinase	IPR000719: Protein kinase domain; IPR000742: EGF-like domain; IPR000858: S-locus glycoprotein domain; IPR001480: Bulb-type lectin domain; IPR003609: PAN/Apple domain; IPR008271: Serine/threonine-protein kinase, active site; IPR011009: Protein kinase-like domain; IPR017441: Protein kinase, ATP binding site	GO:0004672 MF: protein kinase activity;GO:0005515 MF: protein binding;GO:0005524 MF: ATP binding;GO:0006468 BP: protein phosphorylation;GO:0048544 BP: recognition of pollen
TraesCS3D02G439500	-2.20041	-0.0560814	-4.94487	0.000108766	0.00479146	0.983808	receptor kinase 1	IPR000719: Protein kinase domain; IPR002035: von Willebrand factor, type A; IPR008271: Serine/threonine-protein kinase, active site; IPR011009: Protein kinase-like domain; IPR017441: Protein kinase, ATP binding site	GO:0004672 MF: protein kinase activity;GO:0005524 MF: ATP binding;GO:0006468 BP: protein phosphorylation
TraesCS1A02G340300	-2.19904	3.46849	-5.75777	1.95988e-05	0.00203912	3.01471	Receptor-like protein kinase	IPR000152: EGF-type aspartate/asparagine hydroxylation site; IPR000719: Protein kinase domain; IPR000742: EGF-like domain; IPR001245: Serine-threonine/tyrosine-protein kinase, catalytic domain; IPR001881: EGF-like calcium-binding domain; IPR008271: Serine/threonine-protein kinase, active site; IPR011009: Protein kinase-like domain; IPR017441: Protein kinase, ATP binding site; IPR018097: EGF-like …	GO:0004672 MF: protein kinase activity;GO:0005509 MF: calcium ion binding;GO:0005515 MF: protein binding;GO:0005524 MF: ATP binding;GO:0006468 BP: protein phosphorylation;GO:0030247 MF: polysaccharide binding
TraesCS1D02G441700	-2.19484	3.74204	-4.59913	0.000230145	0.00687711	0.709111	Ubiquitin carboxyl-terminal hydrolase 2	IPR007658: Protein of unknown function DUF594; IPR025315: Domain of unknown function DUF4220	0
TraesCS1B02G361500	-2.19203	3.27428	-7.17874	1.19859e-06	0.000575062	5.6284	Glycosyltransferase	IPR002213: UDP-glucuronosyl/UDP-glucosyltransferase	GO:0008152 BP: metabolic process;GO:0016758 MF: transferase activity, transferring hexosyl groups
TraesCS6A02G024400	-2.18801	6.01146	-4.64212	0.000209551	0.00661957	0.616793	3-ketoacyl-CoA synthase	IPR012392: Very-long-chain 3-ketoacyl-CoA synthase; IPR013601: FAE1/Type III polyketide synthase-like protein; IPR013747: 3-Oxoacyl-[acyl-carrier-protein (ACP)] synthase III, C-terminal; IPR016039: Thiolase-like	GO:0003824 MF: catalytic activity;GO:0006633 BP: fatty acid biosynthetic process;GO:0008152 BP: metabolic process;GO:0016020 CC: membrane;GO:0016747 MF: transferase activity, transferring acyl groups other than amino-acyl groups
TraesCS7A02G328100	-2.18775	3.21096	-5.70828	2.17059e-05	0.00210575	2.85225	Kinase family protein	IPR000719: Protein kinase domain; IPR001245: Serine-threonine/tyrosine-protein kinase, catalytic domain; IPR011009: Protein kinase-like domain; IPR011990: Tetratricopeptide-like helical domain	GO:0004672 MF: protein kinase activity;GO:0005515 MF: protein binding;GO:0005524 MF: ATP binding;GO:0006468 BP: protein phosphorylation
TraesCS5D02G564000	-2.18365	4.37776	-7.49513	6.67693e-07	0.00045284	6.24709	Pleiotropic drug resistance ABC transporter	IPR003439: ABC transporter-like; IPR003593: AAA+ ATPase domain; IPR013525: ABC-2 type transporter; IPR013581: Plant PDR ABC transporter associated; IPR027417: P-loop containing nucleoside triphosphate hydrolase; IPR029481: ABC-transporter extracellular N-terminal domain	GO:0005524 MF: ATP binding;GO:0016020 CC: membrane;GO:0016887 MF: ATPase activity
TraesCS7D02G053900	-2.17493	2.63806	-5.63474	2.52768e-05	0.00231827	2.7175	Receptor-like protein kinase	IPR000152: EGF-type aspartate/asparagine hydroxylation site; IPR000719: Protein kinase domain; IPR000742: EGF-like domain; IPR001881: EGF-like calcium-binding domain; IPR008271: Serine/threonine-protein kinase, active site; IPR011009: Protein kinase-like domain; IPR013032: EGF-like, conserved site; IPR018097: EGF-like calcium-binding, conserved site; IPR025287: Wall-associated receptor kinase, ga…	GO:0004672 MF: protein kinase activity;GO:0005509 MF: calcium ion binding;GO:0005515 MF: protein binding;GO:0005524 MF: ATP binding;GO:0006468 BP: protein phosphorylation;GO:0030247 MF: polysaccharide binding
TraesCS1B02G007400	-2.17393	4.30675	-5.30444	5.04984e-05	0.00323687	2.06876	Leucine-rich repeat receptor-like protein kinase family protein, putative	IPR013210: Leucine-rich repeat-containing N-terminal, plant-type; IPR032675: Leucine-rich repeat domain, L domain-like	0
TraesCS2A02G224300	-2.16841	0.957897	-5.62646	2.57151e-05	0.00233197	2.45516	DNA/RNA helicase	IPR000330: SNF2-related, N-terminal domain; IPR001650: Helicase, C-terminal; IPR001841: Zinc finger, RING-type; IPR013083: Zinc finger, RING/FYVE/PHD-type; IPR014001: Helicase superfamily 1/2, ATP-binding domain; IPR017907: Zinc finger, RING-type, conserved site; IPR027417: P-loop containing nucleoside triphosphate hydrolase	GO:0005515 MF: protein binding;GO:0005524 MF: ATP binding;GO:0008270 MF: zinc ion binding
TraesCS4A02G244500	-2.16782	2.06446	-5.37674	4.33519e-05	0.00297978	2.25727	Type I inositol-1,4,5-trisphosphate 5-phosphatase	IPR000300: Inositol polyphosphate-related phosphatase; IPR005135: Endonuclease/exonuclease/phosphatase	GO:0046856 BP: phosphatidylinositol dephosphorylation
TraesCS6A02G394700	-2.1629	2.33827	-6.78019	2.55345e-06	0.000759411	4.84827	C2 domain-containing protein	IPR000008: C2 domain	GO:0005515 MF: protein binding
TraesCSU02G009400	-2.15835	5.52883	-4.98102	0.000100631	0.0045973	1.41842	Receptor-like protein kinase	IPR000535: Major sperm protein (MSP) domain; IPR000719: Protein kinase domain; IPR008271: Serine/threonine-protein kinase, active site; IPR008962: PapD-like; IPR011009: Protein kinase-like domain; IPR013783: Immunoglobulin-like fold	GO:0004672 MF: protein kinase activity;GO:0005524 MF: ATP binding;GO:0006468 BP: protein phosphorylation
TraesCS3A02G167200	-2.15687	2.9984	-5.92529	1.39033e-05	0.00174089	3.23569	WRKY transcription factor	IPR003657: WRKY domain	GO:0003700 MF: transcription factor activity, sequence-specific DNA binding;GO:0006355 BP: regulation of transcription, DNA-templated;GO:0043565 MF: sequence-specific DNA binding
TraesCS1B02G377500	-2.1547	2.31121	-4.99059	9.85831e-05	0.00456924	1.50012	Receptor-like protein kinase, putative,expressed	IPR000719: Protein kinase domain; IPR008271: Serine/threonine-protein kinase, active site; IPR011009: Protein kinase-like domain; IPR017441: Protein kinase, ATP binding site	GO:0004672 MF: protein kinase activity;GO:0005524 MF: ATP binding;GO:0006468 BP: protein phosphorylation
TraesCS2D02G538500	-2.14665	4.55603	-6.51031	4.31392e-06	0.000958917	4.45544	Serine/threonine-protein kinase	IPR000719: Protein kinase domain; IPR000858: S-locus glycoprotein domain; IPR001245: Serine-threonine/tyrosine-protein kinase, catalytic domain; IPR001480: Bulb-type lectin domain; IPR003609: PAN/Apple domain; IPR008271: Serine/threonine-protein kinase, active site; IPR011009: Protein kinase-like domain; IPR017441: Protein kinase, ATP binding site; IPR024171: S-receptor-like serine/threonine-prot…	GO:0004672 MF: protein kinase activity;GO:0004674 MF: protein serine/threonine kinase activity;GO:0005524 MF: ATP binding;GO:0006468 BP: protein phosphorylation;GO:0048544 BP: recognition of pollen
TraesCS5A02G249300	-2.14418	5.95668	-7.52163	6.36147e-07	0.000441038	6.29907	Protein kinase family protein	IPR000152: EGF-type aspartate/asparagine hydroxylation site; IPR000719: Protein kinase domain; IPR000742: EGF-like domain; IPR001881: EGF-like calcium-binding domain; IPR008271: Serine/threonine-protein kinase, active site; IPR009030: Growth factor receptor cysteine-rich domain; IPR011009: Protein kinase-like domain; IPR017441: Protein kinase, ATP binding site; IPR018097: EGF-like calcium-binding…	GO:0004672 MF: protein kinase activity;GO:0005509 MF: calcium ion binding;GO:0005515 MF: protein binding;GO:0005524 MF: ATP binding;GO:0006468 BP: protein phosphorylation;GO:0030247 MF: polysaccharide binding
TraesCS3A02G006700	-2.14355	4.0691	-5.85378	1.60909e-05	0.00185465	3.20368	Protein kinase family protein	IPR000719: Protein kinase domain; IPR008271: Serine/threonine-protein kinase, active site; IPR011009: Protein kinase-like domain	GO:0004672 MF: protein kinase activity;GO:0005524 MF: ATP binding;GO:0006468 BP: protein phosphorylation
TraesCS2B02G280500	-2.14033	3.10385	-4.81725	0.000143255	0.00553587	1.09728	Protein DETOXIFICATION	IPR002528: Multi antimicrobial extrusion protein	GO:0006855 BP: drug transmembrane transport;GO:0015238 MF: drug transmembrane transporter activity;GO:0015297 MF: antiporter activity;GO:0016020 CC: membrane;GO:0055085 BP: transmembrane transport
TraesCS1A02G150100	-2.14027	4.90693	-7.62926	5.23146e-07	0.000425057	6.48588	Leucine-rich repeat receptor-like protein kinase family protein	IPR001611: Leucine-rich repeat; IPR003591: Leucine-rich repeat, typical subtype; IPR032675: Leucine-rich repeat domain, L domain-like	GO:0005515 MF: protein binding
TraesCS5B02G102700	-2.13963	2.92487	-4.81179	0.000144961	0.00554861	1.14299	Syntaxin	IPR000727: Target SNARE coiled-coil homology domain; IPR006011: Syntaxin, N-terminal domain; IPR006012: Syntaxin/epimorphin, conserved site; IPR010989: SNARE	GO:0005484 MF: SNAP receptor activity;GO:0005515 MF: protein binding;GO:0006886 BP: intracellular protein transport;GO:0016020 CC: membrane;GO:0016192 BP: vesicle-mediated transport
TraesCS3D02G126300	-2.13926	3.88833	-5.19969	6.30574e-05	0.00361614	1.90852	Glycosyltransferase	IPR002213: UDP-glucuronosyl/UDP-glucosyltransferase	GO:0008152 BP: metabolic process;GO:0016758 MF: transferase activity, transferring hexosyl groups
TraesCS5B02G454100	-2.13893	3.69757	-6.81978	2.36638e-06	0.00074461	5.0145	Protein kinase family protein	IPR000152: EGF-type aspartate/asparagine hydroxylation site; IPR000719: Protein kinase domain; IPR000742: EGF-like domain; IPR001245: Serine-threonine/tyrosine-protein kinase, catalytic domain; IPR001881: EGF-like calcium-binding domain; IPR008271: Serine/threonine-protein kinase, active site; IPR011009: Protein kinase-like domain; IPR017441: Protein kinase, ATP binding site; IPR018097: EGF-like …	GO:0004672 MF: protein kinase activity;GO:0005509 MF: calcium ion binding;GO:0005515 MF: protein binding;GO:0005524 MF: ATP binding;GO:0006468 BP: protein phosphorylation;GO:0030247 MF: polysaccharide binding
TraesCS3B02G110500	-2.13696	5.00245	-8.12805	2.15607e-07	0.000306248	7.34312	Receptor protein kinase, putative	IPR000719: Protein kinase domain; IPR001245: Serine-threonine/tyrosine-protein kinase, catalytic domain; IPR008271: Serine/threonine-protein kinase, active site; IPR011009: Protein kinase-like domain; IPR017441: Protein kinase, ATP binding site; IPR032675: Leucine-rich repeat domain, L domain-like	GO:0004672 MF: protein kinase activity;GO:0005524 MF: ATP binding;GO:0006468 BP: protein phosphorylation
TraesCS2A02G262100	-2.13496	1.62612	-4.43947	0.000326377	0.00840796	0.353683	ERD (Early-responsive to dehydration stress) family protein	IPR003864: Calcium-dependent channel, 7TM region, putative phosphate; IPR027815: 10TM putative phosphate transporter, cytosolic domain; IPR032880: Calcium permeable stress-gated cation channel 1, N-terminal transmembrane domain	GO:0016020 CC: membrane
TraesCS5D02G218400	-2.13299	2.74813	-5.00036	9.6536e-05	0.00452113	1.44806	Aldehyde dehydrogenase	IPR015590: Aldehyde dehydrogenase domain; IPR016161: Aldehyde/histidinol dehydrogenase; IPR016162: Aldehyde dehydrogenase N-terminal domain; IPR029510: Aldehyde dehydrogenase, glutamic acid active site	GO:0008152 BP: metabolic process;GO:0016491 MF: oxidoreductase activity;GO:0055114 BP: oxidation-reduction process
TraesCS3A02G120100	-2.12622	2.79038	-5.86701	1.56609e-05	0.00183308	3.15372	RING/U-box superfamily protein	IPR001841: Zinc finger, RING-type; IPR013083: Zinc finger, RING/FYVE/PHD-type	GO:0005515 MF: protein binding;GO:0008270 MF: zinc ion binding
TraesCS2A02G373200	-2.12585	3.05033	-5.45772	3.65679e-05	0.00273118	2.42346	Sugar transporter, putative	IPR003663: Sugar/inositol transporter; IPR005828: Major facilitator, sugar transporter-like; IPR005829: Sugar transporter, conserved site; IPR020846: Major facilitator superfamily domain	GO:0005215 MF: transporter activity;GO:0016020 CC: membrane;GO:0016021 CC: integral component of membrane;GO:0022857 MF: transmembrane transporter activity;GO:0022891 MF: substrate-specific transmembrane transporter activity;GO:0055085 BP: transmembrane transport
TraesCS5B02G151600	-2.12197	1.02082	-4.53734	0.000263407	0.00737975	0.444249	Receptor protein kinase, putative	IPR000719: Protein kinase domain; IPR001611: Leucine-rich repeat; IPR003591: Leucine-rich repeat, typical subtype; IPR008266: Tyrosine-protein kinase, active site; IPR011009: Protein kinase-like domain; IPR013210: Leucine-rich repeat-containing N-terminal, plant-type; IPR017441: Protein kinase, ATP binding site; IPR032675: Leucine-rich repeat domain, L domain-like	GO:0004672 MF: protein kinase activity;GO:0005515 MF: protein binding;GO:0005524 MF: ATP binding;GO:0006468 BP: protein phosphorylation
TraesCS4B02G092700	-2.1219	5.93589	-5.51694	3.23046e-05	0.00256626	2.4587	receptor kinase 1	IPR000719: Protein kinase domain; IPR008271: Serine/threonine-protein kinase, active site; IPR011009: Protein kinase-like domain; IPR017441: Protein kinase, ATP binding site	GO:0004672 MF: protein kinase activity;GO:0005524 MF: ATP binding;GO:0006468 BP: protein phosphorylation
TraesCS3D02G337900	-2.12172	2.858	-4.6294	0.000215442	0.00669786	0.78229	Kinase family protein	IPR000719: Protein kinase domain; IPR001245: Serine-threonine/tyrosine-protein kinase, catalytic domain; IPR011009: Protein kinase-like domain	GO:0004672 MF: protein kinase activity;GO:0005524 MF: ATP binding;GO:0006468 BP: protein phosphorylation
TraesCS1B02G043400	-2.12019	4.0164	-5.4102	4.0405e-05	0.00287934	2.32422	Receptor-like protein kinase	IPR000152: EGF-type aspartate/asparagine hydroxylation site; IPR000719: Protein kinase domain; IPR000742: EGF-like domain; IPR001881: EGF-like calcium-binding domain; IPR008271: Serine/threonine-protein kinase, active site; IPR011009: Protein kinase-like domain; IPR017441: Protein kinase, ATP binding site; IPR018097: EGF-like calcium-binding, conserved site; IPR025287: Wall-associated receptor ki…	GO:0004672 MF: protein kinase activity;GO:0005509 MF: calcium ion binding;GO:0005515 MF: protein binding;GO:0005524 MF: ATP binding;GO:0006468 BP: protein phosphorylation;GO:0030247 MF: polysaccharide binding
TraesCS6B02G324800	-2.11933	3.14972	-6.12443	9.28761e-06	0.00146599	3.72582	Potassium transporter	IPR003855: Potassium transporter	GO:0015079 MF: potassium ion transmembrane transporter activity;GO:0016020 CC: membrane;GO:0071805 BP: potassium ion transmembrane transport
TraesCS3D02G172600	-2.11731	2.58811	-4.69936	0.000185004	0.00618689	0.91552	Major facilitator superfamily protein	IPR004324: Folate-biopterin transporter; IPR020846: Major facilitator superfamily domain	GO:0006810 BP: transport;GO:0016021 CC: integral component of membrane
TraesCS2B02G469000	-2.11662	3.36813	-4.90632	0.000118183	0.00502803	1.31571	PLATZ transcription factor	IPR006734: Protein of unknown function DUF597	0
TraesCS6D02G346500	-2.11343	2.58993	-4.95693	0.00010598	0.00472888	1.40777	Embryogenesis transmembrane protein-like	IPR026961: PGG domain	0
TraesCS2D02G055900	-2.11251	0.168888	-4.35905	0.000389408	0.00923638	0.131667	Protein kinase	IPR000719: Protein kinase domain; IPR001220: Legume lectin domain; IPR001245: Serine-threonine/tyrosine-protein kinase, catalytic domain; IPR008271: Serine/threonine-protein kinase, active site; IPR011009: Protein kinase-like domain; IPR013320: Concanavalin A-like lectin/glucanase domain; IPR017441: Protein kinase, ATP binding site; IPR019825: Legume lectin, beta chain, Mn/Ca-binding site	GO:0004672 MF: protein kinase activity;GO:0005524 MF: ATP binding;GO:0006468 BP: protein phosphorylation;GO:0030246 MF: carbohydrate binding
TraesCS2B02G404400	-2.10598	3.39227	-7.72583	4.39519e-07	0.000401854	6.60911	Hsp70-Hsp90 organizing protein 1	IPR001440: Tetratricopeptide repeat 1; IPR006636: Heat shock chaperonin-binding; IPR011990: Tetratricopeptide-like helical domain; IPR013026: Tetratricopeptide repeat-containing domain; IPR019734: Tetratricopeptide repeat	GO:0005515 MF: protein binding
TraesCS6A02G294200	-2.10538	4.62386	-6.90214	2.02132e-06	0.000680139	5.18309	Potassium transporter	IPR003855: Potassium transporter	GO:0015079 MF: potassium ion transmembrane transporter activity;GO:0016020 CC: membrane;GO:0071805 BP: potassium ion transmembrane transport
TraesCS3D02G506900	-2.10495	5.60302	-6.26419	7.01917e-06	0.00123237	3.97312	DUF2921 family protein	IPR021319: Protein of unknown function DUF2921	0
TraesCS3A02G249000	-2.10385	0.146301	-5.10709	7.68124e-05	0.00400234	1.40526	Protein phosphatase 2C	IPR000222: PPM-type phosphatase, divalent cation binding; IPR001932: PPM-type phosphatase domain	GO:0003824 MF: catalytic activity;GO:0043169 MF: cation binding
TraesCS4D02G089200	-2.10378	6.10769	-4.91097	0.000117005	0.00501032	1.18264	receptor kinase 1	IPR000719: Protein kinase domain; IPR008271: Serine/threonine-protein kinase, active site; IPR011009: Protein kinase-like domain; IPR017441: Protein kinase, ATP binding site	GO:0004672 MF: protein kinase activity;GO:0005524 MF: ATP binding;GO:0006468 BP: protein phosphorylation
TraesCS2B02G536500	-2.10107	2.86884	-4.38985	0.000363932	0.00891024	0.302221	Kinase, putative	IPR000719: Protein kinase domain; IPR001881: EGF-like calcium-binding domain; IPR008271: Serine/threonine-protein kinase, active site; IPR011009: Protein kinase-like domain; IPR017441: Protein kinase, ATP binding site; IPR018097: EGF-like calcium-binding, conserved site; IPR025287: Wall-associated receptor kinase, galacturonan-binding domain	GO:0004672 MF: protein kinase activity;GO:0005509 MF: calcium ion binding;GO:0005524 MF: ATP binding;GO:0006468 BP: protein phosphorylation;GO:0030247 MF: polysaccharide binding
TraesCS4B02G055100	-2.10087	4.96874	-6.37662	5.61396e-06	0.00109114	4.18555	Sec14p-like phosphatidylinositol transfer family protein	IPR001251: CRAL-TRIO lipid binding domain; IPR011074: CRAL/TRIO, N-terminal domain	0
TraesCS4A02G223800	-2.09933	3.77856	-4.79232	0.000151203	0.00562315	1.06771	Receptor-like protein kinase	IPR000719: Protein kinase domain; IPR008271: Serine/threonine-protein kinase, active site; IPR011009: Protein kinase-like domain; IPR017441: Protein kinase, ATP binding site	GO:0004672 MF: protein kinase activity;GO:0005524 MF: ATP binding;GO:0006468 BP: protein phosphorylation
TraesCS2A02G056800	-2.09651	0.279569	-4.60953	0.000224983	0.00684814	0.427838	ABC subfamily C transporter	IPR003439: ABC transporter-like; IPR003593: AAA+ ATPase domain; IPR011527: ABC transporter type 1, transmembrane domain; IPR017871: ABC transporter, conserved site; IPR027417: P-loop containing nucleoside triphosphate hydrolase	GO:0005524 MF: ATP binding;GO:0006810 BP: transport;GO:0016021 CC: integral component of membrane;GO:0016887 MF: ATPase activity;GO:0042626 MF: ATPase activity, coupled to transmembrane movement of substances;GO:0055085 BP: transmembrane transport
TraesCS4D02G351500	-2.09534	3.79445	-7.35419	8.65053e-07	0.000512978	5.96745	Palmitoyl protein thioesterase containing protein, expressed	IPR002472: Palmitoyl protein thioesterase; IPR029058: Alpha/Beta hydrolase fold	GO:0098599 MF: palmitoyl hydrolase activity
TraesCS6A02G270700	-2.09462	5.57805	-6.67348	3.1381e-06	0.000849531	4.74563	Pectin acetylesterase	IPR004963: Pectinacetylesterase/NOTUM; IPR029058: Alpha/Beta hydrolase fold	GO:0016787 MF: hydrolase activity
TraesCS7D02G080400	-2.09206	5.11799	-9.09183	4.25505e-08	0.000138393	8.85795	Cytochrome P450	IPR001128: Cytochrome P450; IPR002401: Cytochrome P450, E-class, group I; IPR017972: Cytochrome P450, conserved site	GO:0005506 MF: iron ion binding;GO:0016705 MF: oxidoreductase activity, acting on paired donors, with incorporation or reduction of molecular oxygen;GO:0020037 MF: heme binding;GO:0055114 BP: oxidation-reduction process
TraesCS7A02G529900	-2.09171	9.89239	-7.58107	5.70912e-07	0.000433945	6.40038	Chaperone protein htpG family protein	IPR001404: Heat shock protein Hsp90 family; IPR003594: Histidine kinase-like ATPase, C-terminal domain; IPR019805: Heat shock protein Hsp90, conserved site; IPR020568: Ribosomal protein S5 domain 2-type fold; IPR020575: Heat shock protein Hsp90, N-terminal	GO:0005524 MF: ATP binding;GO:0006457 BP: protein folding;GO:0006950 BP: response to stress;GO:0051082 MF: unfolded protein binding
TraesCS5D02G256800	-2.0907	2.37539	-4.59649	0.000231473	0.00689596	0.716048	Protein kinase family protein	IPR000152: EGF-type aspartate/asparagine hydroxylation site; IPR000719: Protein kinase domain; IPR000742: EGF-like domain; IPR001881: EGF-like calcium-binding domain; IPR008271: Serine/threonine-protein kinase, active site; IPR011009: Protein kinase-like domain; IPR017441: Protein kinase, ATP binding site; IPR018097: EGF-like calcium-binding, conserved site; IPR025287: Wall-associated receptor ki…	GO:0004672 MF: protein kinase activity;GO:0005509 MF: calcium ion binding;GO:0005515 MF: protein binding;GO:0005524 MF: ATP binding;GO:0006468 BP: protein phosphorylation;GO:0030247 MF: polysaccharide binding
TraesCS4A02G106900	-2.09056	0.567378	-4.33895	0.000407009	0.00944911	0.0458666	DDB1-and CUL4-associated factor	IPR001680: WD40 repeat; IPR015943: WD40/YVTN repeat-like-containing domain; IPR017986: WD40-repeat-containing domain	GO:0005515 MF: protein binding
TraesCS6B02G382500	-2.089	2.65131	-6.57513	3.79997e-06	0.00090083	4.55081	Cyclic nucleotide-gated channel	IPR000595: Cyclic nucleotide-binding domain; IPR005821: Ion transport domain; IPR014710: RmlC-like jelly roll fold; IPR018490: Cyclic nucleotide-binding-like	GO:0005216 MF: ion channel activity;GO:0006811 BP: ion transport;GO:0016020 CC: membrane;GO:0055085 BP: transmembrane transport
TraesCS1A02G098900	-2.08803	2.4369	-6.06191	1.05359e-05	0.00156241	3.60018	CCR4-NOT transcription complex subunit 1	IPR032191: CCR4-NOT transcription complex subunit 1, CAF1-binding domain	0
TraesCS4B02G044500	-2.08789	2.08707	-5.82955	1.69102e-05	0.00186659	3.09041	Microsomal glutathione S-transferase 3	IPR001129: Membrane-associated, eicosanoid/glutathione metabolism (MAPEG) protein; IPR023352: Membrane associated eicosanoid/glutathione metabolism-like domain	0
TraesCS5D02G105100	-2.08628	5.45498	-5.18398	6.51991e-05	0.00367802	1.81044	Calmodulin-binding protein, putative, expressed	IPR012416: CALMODULIN-BINDING PROTEIN60	GO:0005516 MF: calmodulin binding;GO:0006950 BP: response to stress
TraesCS7D02G418200	-2.08562	6.08678	-5.64829	2.45759e-05	0.00226863	2.71925	Protein kinase family protein	IPR000719: Protein kinase domain; IPR000742: EGF-like domain; IPR001881: EGF-like calcium-binding domain; IPR008271: Serine/threonine-protein kinase, active site; IPR009030: Growth factor receptor cysteine-rich domain; IPR011009: Protein kinase-like domain; IPR017441: Protein kinase, ATP binding site; IPR018097: EGF-like calcium-binding, conserved site; IPR025287: Wall-associated receptor kinase,…	GO:0004672 MF: protein kinase activity;GO:0005509 MF: calcium ion binding;GO:0005515 MF: protein binding;GO:0005524 MF: ATP binding;GO:0006468 BP: protein phosphorylation;GO:0030247 MF: polysaccharide binding
TraesCS2B02G568000	-2.08	3.20931	-5.53734	3.09571e-05	0.0025002	2.55121	Serine/threonine-protein kinase	IPR000719: Protein kinase domain; IPR000858: S-locus glycoprotein domain; IPR001245: Serine-threonine/tyrosine-protein kinase, catalytic domain; IPR001480: Bulb-type lectin domain; IPR003609: PAN/Apple domain; IPR008271: Serine/threonine-protein kinase, active site; IPR011009: Protein kinase-like domain; IPR017441: Protein kinase, ATP binding site; IPR024171: S-receptor-like serine/threonine-prot…	GO:0004672 MF: protein kinase activity;GO:0004674 MF: protein serine/threonine kinase activity;GO:0005524 MF: ATP binding;GO:0006468 BP: protein phosphorylation;GO:0048544 BP: recognition of pollen
TraesCS2A02G064000	-2.07835	1.17229	-5.9622	1.28965e-05	0.00168903	3.10809	Glutamyl-tRNA (Gln) amidotransferase subunit A	IPR023631: Amidase signature domain	0
TraesCS1B02G283400	-2.07699	2.81563	-4.47781	0.000300068	0.00803352	0.453384	Kinase family protein	IPR000719: Protein kinase domain; IPR001245: Serine-threonine/tyrosine-protein kinase, catalytic domain; IPR002902: Gnk2-homologous domain; IPR008271: Serine/threonine-protein kinase, active site; IPR011009: Protein kinase-like domain	GO:0004672 MF: protein kinase activity;GO:0005524 MF: ATP binding;GO:0006468 BP: protein phosphorylation
TraesCS1D02G342300	-2.07141	2.98027	-4.36775	0.000382037	0.00916816	0.231461	Receptor-like protein kinase	IPR000152: EGF-type aspartate/asparagine hydroxylation site; IPR000719: Protein kinase domain; IPR000742: EGF-like domain; IPR001245: Serine-threonine/tyrosine-protein kinase, catalytic domain; IPR001881: EGF-like calcium-binding domain; IPR008271: Serine/threonine-protein kinase, active site; IPR011009: Protein kinase-like domain; IPR017441: Protein kinase, ATP binding site; IPR018097: EGF-like …	GO:0004672 MF: protein kinase activity;GO:0005509 MF: calcium ion binding;GO:0005515 MF: protein binding;GO:0005524 MF: ATP binding;GO:0006468 BP: protein phosphorylation;GO:0030247 MF: polysaccharide binding
TraesCS2A02G090600	-2.07078	1.76432	-5.14086	7.14713e-05	0.00387834	1.73716	Lectin receptor kinase	IPR000719: Protein kinase domain; IPR001220: Legume lectin domain; IPR008271: Serine/threonine-protein kinase, active site; IPR011009: Protein kinase-like domain; IPR013320: Concanavalin A-like lectin/glucanase domain; IPR017441: Protein kinase, ATP binding site	GO:0004672 MF: protein kinase activity;GO:0005524 MF: ATP binding;GO:0006468 BP: protein phosphorylation;GO:0030246 MF: carbohydrate binding
TraesCS1B02G125700	-2.06298	0.974865	-5.24909	5.67779e-05	0.0034478	1.90223	CCR4-NOT transcription complex subunit 1	IPR032191: CCR4-NOT transcription complex subunit 1, CAF1-binding domain	0
TraesCS7A02G364500	-2.06223	5.69956	-4.99103	9.84903e-05	0.00456924	1.34789	Receptor-kinase, putative	IPR000719: Protein kinase domain; IPR001611: Leucine-rich repeat; IPR003591: Leucine-rich repeat, typical subtype; IPR008271: Serine/threonine-protein kinase, active site; IPR011009: Protein kinase-like domain; IPR017441: Protein kinase, ATP binding site; IPR032675: Leucine-rich repeat domain, L domain-like	GO:0004672 MF: protein kinase activity;GO:0005515 MF: protein binding;GO:0005524 MF: ATP binding;GO:0006468 BP: protein phosphorylation
TraesCS3D02G326200	-2.06015	2.76981	-4.43163	0.000332036	0.00846831	0.385119	UDP-glycosyltransferase	IPR002213: UDP-glucuronosyl/UDP-glucosyltransferase	GO:0008152 BP: metabolic process;GO:0016758 MF: transferase activity, transferring hexosyl groups
TraesCS4D02G078600	-2.05744	1.52631	-5.05161	8.64897e-05	0.00426043	1.55897	Oxidoreductase, aldo/keto reductase family protein, expressed	IPR020471: Aldo/keto reductase; IPR023210: NADP-dependent oxidoreductase domain	GO:0016491 MF: oxidoreductase activity;GO:0055114 BP: oxidation-reduction process
TraesCS1D02G271100	-2.05589	4.74234	-5.54547	3.04367e-05	0.00247883	2.57096	transmembrane protein, putative (DUF1218)	IPR009606: Protein of unknown function DUF1218	0
TraesCS2A02G053300	-2.05476	5.39995	-6.33894	6.04933e-06	0.00114772	4.10699	Cytochrome P450	IPR001128: Cytochrome P450; IPR002401: Cytochrome P450, E-class, group I; IPR017972: Cytochrome P450, conserved site	GO:0005506 MF: iron ion binding;GO:0016705 MF: oxidoreductase activity, acting on paired donors, with incorporation or reduction of molecular oxygen;GO:0020037 MF: heme binding;GO:0055114 BP: oxidation-reduction process
TraesCS5D02G160300	-2.05304	4.12	-5.47684	3.51322e-05	0.00267329	2.40534	Phosphoinositide phospholipase C	IPR000008: C2 domain; IPR000909: Phosphatidylinositol-specific phospholipase C, X domain; IPR001192: Phosphoinositide phospholipase C family; IPR001711: Phospholipase C, phosphatidylinositol-specific, Y domain; IPR017946: PLC-like phosphodiesterase, TIM beta/alpha-barrel domain	GO:0004435 MF: phosphatidylinositol phospholipase C activity;GO:0005515 MF: protein binding;GO:0006629 BP: lipid metabolic process;GO:0007165 BP: signal transduction;GO:0008081 MF: phosphoric diester hydrolase activity;GO:0035556 BP: intracellular signal transduction
TraesCS5B02G152600	-2.05247	-0.689086	-4.5	0.000285833	0.00775936	0.287149	Asparagine synthetase	IPR001962: Asparagine synthase; IPR006426: Asparagine synthase, glutamine-hydrolyzing; IPR014729: Rossmann-like alpha/beta/alpha sandwich fold; IPR017932: Glutamine amidotransferase type 2 domain; IPR029055: Nucleophile aminohydrolases, N-terminal	GO:0004066 MF: asparagine synthase (glutamine-hydrolyzing) activity;GO:0006529 BP: asparagine biosynthetic process
TraesCS2D02G466900	-2.05163	3.6709	-4.96417	0.000104342	0.00470707	1.43062	Protein kinase family protein	IPR000719: Protein kinase domain; IPR008271: Serine/threonine-protein kinase, active site; IPR011009: Protein kinase-like domain; IPR017441: Protein kinase, ATP binding site	GO:0004672 MF: protein kinase activity;GO:0005524 MF: ATP binding;GO:0006468 BP: protein phosphorylation
TraesCS5B02G056700	-2.05065	3.15508	-4.34477	0.000401831	0.00939765	0.211165	Protein kinase	IPR000719: Protein kinase domain; IPR002902: Gnk2-homologous domain; IPR008271: Serine/threonine-protein kinase, active site; IPR011009: Protein kinase-like domain; IPR017441: Protein kinase, ATP binding site	GO:0004672 MF: protein kinase activity;GO:0005524 MF: ATP binding;GO:0006468 BP: protein phosphorylation
TraesCS2B02G005600	-2.04991	1.94588	-5.19248	6.40311e-05	0.00365037	1.89472	Leucine-rich repeat receptor-like protein kinase family protein	IPR001611: Leucine-rich repeat; IPR003591: Leucine-rich repeat, typical subtype; IPR013210: Leucine-rich repeat-containing N-terminal, plant-type; IPR032675: Leucine-rich repeat domain, L domain-like	GO:0005515 MF: protein binding
TraesCS4D02G326400	-2.04964	3.62612	-5.9902	1.21832e-05	0.00164449	3.46379	LysM domain GPI-anchored protein	IPR018392: LysM domain	0
TraesCS6B02G217200	-2.0496	3.17928	-5.22898	5.92522e-05	0.0034951	1.97111	Cysteine synthase	IPR001926: Tryptophan synthase beta subunit-like PLP-dependent enzyme	0
TraesCS7B02G364400	-2.04941	4.43417	-6.49736	4.42497e-06	0.000970251	4.43334	Disease resistance protein RPM1	IPR002182: NB-ARC; IPR011991: Winged helix-turn-helix DNA-binding domain; IPR027417: P-loop containing nucleoside triphosphate hydrolase; IPR032675: Leucine-rich repeat domain, L domain-like	GO:0043531 MF: ADP binding
TraesCS6B02G058300	-2.04907	7.518	-6.2749	6.87094e-06	0.0012196	3.95064	Heat shock 70 kDa protein	IPR013126: Heat shock protein 70 family; IPR018181: Heat shock protein 70, conserved site; IPR029047: Heat shock protein 70kD, peptide-binding domain; IPR029048: Heat shock protein 70kD, C-terminal domain	0
TraesCS3D02G262000	-2.04641	1.84663	-4.44198	0.000324585	0.00838866	0.355193	Receptor-like kinase	IPR025287: Wall-associated receptor kinase, galacturonan-binding domain; IPR032872: Wall-associated receptor kinase, C-terminal	GO:0030247 MF: polysaccharide binding
TraesCS2D02G010100	-2.04216	1.3404	-5.00525	9.55285e-05	0.00452113	1.22564	NBS-LRR-like resistance protein	IPR027417: P-loop containing nucleoside triphosphate hydrolase	0
TraesCS1A02G422900	-2.04175	4.88277	-4.77415	0.000157275	0.00573346	1.03762	Glucan endo-1,3-beta-glucosidase 3	IPR000490: Glycoside hydrolase family 17; IPR012946: X8 domain; IPR017853: Glycoside hydrolase superfamily	GO:0004553 MF: hydrolase activity, hydrolyzing O-glycosyl compounds;GO:0005975 BP: carbohydrate metabolic process
TraesCS4A02G384700	-2.03931	5.15151	-8.38729	1.37762e-07	0.000278152	7.75061	Cytochrome P450	IPR001128: Cytochrome P450; IPR002401: Cytochrome P450, E-class, group I; IPR017972: Cytochrome P450, conserved site	GO:0005506 MF: iron ion binding;GO:0016705 MF: oxidoreductase activity, acting on paired donors, with incorporation or reduction of molecular oxygen;GO:0020037 MF: heme binding;GO:0055114 BP: oxidation-reduction process
TraesCS3B02G366100	-2.03387	-0.450976	-4.59484	0.000232309	0.00690204	0.385063	Protein kinase, putative	IPR000719: Protein kinase domain; IPR001245: Serine-threonine/tyrosine-protein kinase, catalytic domain; IPR001611: Leucine-rich repeat; IPR008271: Serine/threonine-protein kinase, active site; IPR011009: Protein kinase-like domain; IPR017441: Protein kinase, ATP binding site; IPR024788: Malectin-like carbohydrate-binding domain; IPR025875: Leucine rich repeat 4; IPR032675: Leucine-rich repeat do…	GO:0004672 MF: protein kinase activity;GO:0005515 MF: protein binding;GO:0005524 MF: ATP binding;GO:0006468 BP: protein phosphorylation
TraesCS7D02G377500	-2.03085	2.02481	-5.74215	2.02401e-05	0.00205452	2.95359	E3 ubiquitin-protein ligase RGLG2	IPR001841: Zinc finger, RING-type; IPR002035: von Willebrand factor, type A; IPR010734: Copine; IPR013083: Zinc finger, RING/FYVE/PHD-type	GO:0005515 MF: protein binding;GO:0008270 MF: zinc ion binding
TraesCS5A02G286100	-2.03061	4.30192	-5.82995	1.68961e-05	0.00186659	3.12217	Purple acid phosphatase	IPR004843: Calcineurin-like phosphoesterase domain, ApaH type; IPR008963: Purple acid phosphatase-like, N-terminal; IPR015914: Purple acid phosphatase, N-terminal; IPR025733: Iron/zinc purple acid phosphatase-like C-terminal domain; IPR029052: Metallo-dependent phosphatase-like	GO:0003993 MF: acid phosphatase activity;GO:0016787 MF: hydrolase activity;GO:0046872 MF: metal ion binding
TraesCS6B02G398100	-2.03001	3.02915	-4.55165	0.000255292	0.00727703	0.618509	Embryogenesis transmembrane protein-like	IPR023298: P-type ATPase, transmembrane domain; IPR026961: PGG domain	0
TraesCS6D02G049100	-2.02877	7.77195	-6.88732	2.07932e-06	0.000686316	5.12882	Heat shock 70 kDa protein	IPR013126: Heat shock protein 70 family; IPR018181: Heat shock protein 70, conserved site; IPR029047: Heat shock protein 70kD, peptide-binding domain; IPR029048: Heat shock protein 70kD, C-terminal domain	0
TraesCS2B02G489700	-2.02836	1.7096	-4.54622	0.000258342	0.0073209	0.567989	Protein kinase family protein	IPR000152: EGF-type aspartate/asparagine hydroxylation site; IPR000719: Protein kinase domain; IPR000742: EGF-like domain; IPR001881: EGF-like calcium-binding domain; IPR008271: Serine/threonine-protein kinase, active site; IPR011009: Protein kinase-like domain; IPR017441: Protein kinase, ATP binding site; IPR018097: EGF-like calcium-binding, conserved site; IPR025287: Wall-associated receptor ki…	GO:0004672 MF: protein kinase activity;GO:0005509 MF: calcium ion binding;GO:0005515 MF: protein binding;GO:0005524 MF: ATP binding;GO:0006468 BP: protein phosphorylation;GO:0030247 MF: polysaccharide binding
TraesCS5D02G205100	-2.02772	2.5805	-4.95716	0.000105927	0.00472888	1.39207	Endo-1,3(4)-beta-glucanase 1	IPR005200: Endo-1,3(4)-beta-glucanase	GO:0052861 MF: glucan endo-1,3-beta-glucanase activity, C-3 substituted reducing group
TraesCS1A02G343000	-2.0263	6.39259	-7.05799	1.50381e-06	0.000643311	5.44955	ATP-binding cassette transporter subfamily A member	IPR003439: ABC transporter-like; IPR003593: AAA+ ATPase domain; IPR017871: ABC transporter, conserved site; IPR027417: P-loop containing nucleoside triphosphate hydrolase	GO:0005524 MF: ATP binding;GO:0016887 MF: ATPase activity
TraesCS7B02G412700	-2.02476	3.11828	-4.79234	0.000151195	0.00562315	1.10529	Anthocyanidin reductase	IPR001509: NAD-dependent epimerase/dehydratase; IPR016040: NAD(P)-binding domain	GO:0003824 MF: catalytic activity;GO:0050662 MF: coenzyme binding
TraesCS2B02G369000	-2.02443	3.3813	-4.8265	0.000140418	0.00547855	1.17197	Chitinase	IPR000726: Glycoside hydrolase, family 19, catalytic; IPR001002: Chitin-binding, type 1; IPR016283: Glycoside hydrolase, family 19; IPR018371: Chitin-binding, type 1, conserved site; IPR023346: Lysozyme-like domain	GO:0004568 MF: chitinase activity;GO:0005975 BP: carbohydrate metabolic process;GO:0006032 BP: chitin catabolic process;GO:0008061 MF: chitin binding;GO:0016998 BP: cell wall macromolecule catabolic process
TraesCS7D02G231800	-2.01873	5.7874	-5.74009	2.03263e-05	0.00205452	2.92147	Phospholipid-transporting ATPase	IPR001757: P-type ATPase; IPR006539: P-type ATPase, subfamily IV; IPR008250: P-type ATPase, A domain; IPR018303: P-type ATPase, phosphorylation site; IPR023214: HAD-like domain; IPR023299: P-type ATPase, cytoplasmic domain N; IPR032630: P-type ATPase, C-terminal; IPR032631: P-type ATPase, N-terminal	GO:0000166 MF: nucleotide binding;GO:0000287 MF: magnesium ion binding;GO:0004012 MF: phospholipid-translocating ATPase activity;GO:0005524 MF: ATP binding;GO:0015914 BP: phospholipid transport;GO:0016021 CC: integral component of membrane;GO:0046872 MF: metal ion binding
TraesCS2B02G341200	-2.01752	2.71726	-6.11184	9.52601e-06	0.00149389	3.6465	Aldose 1-epimerase	IPR008183: Aldose 1-/Glucose-6-phosphate 1-epimerase; IPR011013: Galactose mutarotase-like domain; IPR014718: Glycoside hydrolase-type carbohydrate-binding; IPR015443: Aldose 1-epimerase	GO:0003824 MF: catalytic activity;GO:0005975 BP: carbohydrate metabolic process;GO:0016853 MF: isomerase activity;GO:0019318 BP: hexose metabolic process;GO:0030246 MF: carbohydrate binding
TraesCS5B02G540700	-2.01745	1.34465	-5.03652	8.93309e-05	0.00432632	1.52432	Leucine-rich repeat receptor kinase-like protein	IPR001611: Leucine-rich repeat; IPR003591: Leucine-rich repeat, typical subtype; IPR013210: Leucine-rich repeat-containing N-terminal, plant-type; IPR032675: Leucine-rich repeat domain, L domain-like	GO:0005515 MF: protein binding
TraesCS3D02G003900	-2.0155	4.62721	-5.1035	7.74037e-05	0.00402018	1.67679	Protein kinase family protein	IPR000152: EGF-type aspartate/asparagine hydroxylation site; IPR000719: Protein kinase domain; IPR000742: EGF-like domain; IPR001881: EGF-like calcium-binding domain; IPR008271: Serine/threonine-protein kinase, active site; IPR011009: Protein kinase-like domain; IPR018097: EGF-like calcium-binding, conserved site; IPR025287: Wall-associated receptor kinase, galacturonan-binding domain	GO:0004672 MF: protein kinase activity;GO:0005509 MF: calcium ion binding;GO:0005515 MF: protein binding;GO:0005524 MF: ATP binding;GO:0006468 BP: protein phosphorylation;GO:0030247 MF: polysaccharide binding
TraesCS3D02G404100	-2.01219	2.71058	-4.64174	0.000209726	0.00662077	0.799485	Hexosyltransferase	IPR002495: Glycosyl transferase, family 8; IPR029044: Nucleotide-diphospho-sugar transferases	GO:0016757 MF: transferase activity, transferring glycosyl groups
TraesCS4D02G015800	-2.0105	4.89346	-4.54101	0.000261299	0.00735737	0.440526	Thaumatin like protein	IPR001938: Thaumatin; IPR017949: Thaumatin, conserved site	0
TraesCS4B02G329500	-2.01021	3.80188	-5.74157	2.02641e-05	0.00205452	2.98313	LysM domain GPI-anchored protein	IPR018392: LysM domain	0
TraesCS1B02G161300	-2.00995	5.60477	-6.91997	1.95374e-06	0.000680139	5.20183	3-ketoacyl-CoA thiolase	IPR002155: Thiolase; IPR016039: Thiolase-like; IPR020610: Thiolase, active site; IPR020613: Thiolase, conserved site; IPR020615: Thiolase, acyl-enzyme intermediate active site; IPR020616: Thiolase, N-terminal; IPR020617: Thiolase, C-terminal	GO:0003824 MF: catalytic activity;GO:0008152 BP: metabolic process;GO:0016747 MF: transferase activity, transferring acyl groups other than amino-acyl groups
TraesCS2D02G203200	-2.00471	3.05749	-4.47176	0.000304071	0.0080919	0.466454	Receptor-like protein kinase	IPR000719: Protein kinase domain; IPR011009: Protein kinase-like domain; IPR017441: Protein kinase, ATP binding site	GO:0004672 MF: protein kinase activity;GO:0005524 MF: ATP binding;GO:0006468 BP: protein phosphorylation
TraesCS2B02G079900	-2.00352	5.66214	-5.76172	1.94399e-05	0.0020346	2.93667	Thioredoxin protein	IPR012336: Thioredoxin-like fold	0
TraesCS6A02G042600	-1.99481	6.48646	-6.3895	5.47275e-06	0.00108737	4.17757	Heat shock 70 kDa protein	IPR013126: Heat shock protein 70 family; IPR018181: Heat shock protein 70, conserved site; IPR029047: Heat shock protein 70kD, peptide-binding domain; IPR029048: Heat shock protein 70kD, C-terminal domain	0
TraesCS4B02G190100	-1.99385	2.70427	-5.16604	6.77369e-05	0.00376422	1.83702	DUF538 family protein (Protein of unknown function, DUF538)	IPR007493: Protein of unknown function DUF538	0
TraesCS4A02G279200	-1.99144	1.7542	-5.12473	7.3974e-05	0.00394557	1.40567	Germin-like protein 1	IPR001929: Germin; IPR006045: Cupin 1; IPR011051: RmlC-like cupin domain; IPR014710: RmlC-like jelly roll fold; IPR019780: Germin, manganese binding site	GO:0030145 MF: manganese ion binding;GO:0045735 MF: nutrient reservoir activity
TraesCS2B02G563400	-1.99034	1.88278	-4.41443	0.000344811	0.00864505	0.352196	Serine/threonine-protein kinase	IPR000719: Protein kinase domain; IPR000858: S-locus glycoprotein domain; IPR001480: Bulb-type lectin domain; IPR003609: PAN/Apple domain; IPR008271: Serine/threonine-protein kinase, active site; IPR011009: Protein kinase-like domain; IPR017441: Protein kinase, ATP binding site; IPR024171: S-receptor-like serine/threonine-protein kinase	GO:0004672 MF: protein kinase activity;GO:0004674 MF: protein serine/threonine kinase activity;GO:0005524 MF: ATP binding;GO:0006468 BP: protein phosphorylation;GO:0048544 BP: recognition of pollen
TraesCS4D02G293200	-1.98902	3.20758	-5.67181	2.34067e-05	0.00218966	2.84433	Kinase-like protein	IPR000719: Protein kinase domain; IPR001245: Serine-threonine/tyrosine-protein kinase, catalytic domain; IPR008271: Serine/threonine-protein kinase, active site; IPR011009: Protein kinase-like domain	GO:0004672 MF: protein kinase activity;GO:0005524 MF: ATP binding;GO:0006468 BP: protein phosphorylation
TraesCS1B02G281200	-1.98764	4.52631	-5.56531	2.9203e-05	0.00243986	2.61932	transmembrane protein, putative (DUF1218)	IPR009606: Protein of unknown function DUF1218	0
TraesCS7A02G180100	-1.98399	3.68499	-8.97594	5.14069e-08	0.000138393	8.64322	Annexin	IPR001464: Annexin; IPR009118: Annexin D, plant; IPR018252: Annexin repeat, conserved site; IPR018502: Annexin repeat	GO:0005509 MF: calcium ion binding;GO:0005544 MF: calcium-dependent phospholipid binding
TraesCS7A02G334200	-1.97897	1.83707	-4.74217	0.000168573	0.00590588	0.998269	Aminotransferase	IPR005814: Aminotransferase class-III; IPR015421: Pyridoxal phosphate-dependent transferase, major region, subdomain 1; IPR015422: Pyridoxal phosphate-dependent transferase, subdomain 2; IPR015424: Pyridoxal phosphate-dependent transferase	GO:0003824 MF: catalytic activity;GO:0008483 MF: transaminase activity;GO:0030170 MF: pyridoxal phosphate binding
TraesCS6B02G180700	-1.97479	5.72846	-6.93422	1.90143e-06	0.000679307	5.2308	Calcium-transporting ATPase	IPR001757: P-type ATPase; IPR004014: Cation-transporting P-type ATPase, N-terminal; IPR006408: P-type ATPase, subfamily IIB; IPR008250: P-type ATPase, A domain; IPR018303: P-type ATPase, phosphorylation site; IPR023214: HAD-like domain; IPR023299: P-type ATPase, cytoplasmic domain N; IPR024750: Calcium-transporting P-type ATPase, N-terminal autoinhibitory domain	GO:0000166 MF: nucleotide binding;GO:0005388 MF: calcium-transporting ATPase activity;GO:0005516 MF: calmodulin binding;GO:0005524 MF: ATP binding;GO:0016020 CC: membrane;GO:0016021 CC: integral component of membrane;GO:0046872 MF: metal ion binding;GO:0070588 BP: calcium ion transmembrane transport
TraesCS7D02G517800	-1.97317	9.35662	-7.98642	2.76396e-07	0.000322147	7.10748	Chaperone protein htpG family protein	IPR001404: Heat shock protein Hsp90 family; IPR003594: Histidine kinase-like ATPase, C-terminal domain; IPR019805: Heat shock protein Hsp90, conserved site; IPR020568: Ribosomal protein S5 domain 2-type fold; IPR020575: Heat shock protein Hsp90, N-terminal	GO:0005524 MF: ATP binding;GO:0006457 BP: protein folding;GO:0006950 BP: response to stress;GO:0051082 MF: unfolded protein binding
TraesCS4B02G007800	-1.97277	2.78687	-6.10452	9.66767e-06	0.00150153	3.68479	Leucine-rich repeat receptor-like protein kinase family protein	IPR001611: Leucine-rich repeat; IPR003591: Leucine-rich repeat, typical subtype; IPR013210: Leucine-rich repeat-containing N-terminal, plant-type; IPR032675: Leucine-rich repeat domain, L domain-like	GO:0005515 MF: protein binding
TraesCS2D02G106400	-1.97242	2.42557	-4.77494	0.000157006	0.00572908	1.06627	B12D protein	IPR010530: NADH-ubiquinone reductase complex 1 MLRQ subunit	0
TraesCS2A02G016700	-1.97135	3.87413	-6.80198	2.44868e-06	0.000750273	4.98939	NB-ARC domain-containing disease resistance protein	IPR027417: P-loop containing nucleoside triphosphate hydrolase	0
TraesCS2D02G601500	-1.97082	1.88143	-7.34379	8.81831e-07	0.000512978	5.73278	Calcium-dependent lipid-binding domain-containing protein	IPR000008: C2 domain	GO:0005515 MF: protein binding
TraesCS7D02G189700	-1.96956	2.6971	-4.81351	0.00014442	0.00553663	1.13943	Beta-1,3-galactosyltransferase-like protein	IPR001079: Galectin, carbohydrate recognition domain; IPR002659: Glycosyl transferase, family 31; IPR013320: Concanavalin A-like lectin/glucanase domain	GO:0006486 BP: protein glycosylation;GO:0008378 MF: galactosyltransferase activity;GO:0016020 CC: membrane;GO:0030246 MF: carbohydrate binding
TraesCS4A02G099000	-1.9695	4.00077	-5.03636	8.93626e-05	0.00432632	1.59275	Cysteine-rich receptor-kinase-like protein	IPR002902: Gnk2-homologous domain	0
TraesCS6A02G267200	-1.9694	2.91387	-5.70683	2.17711e-05	0.00210575	2.91834	Secretory carrier-associated membrane protein	IPR007273: SCAMP	GO:0015031 BP: protein transport;GO:0016021 CC: integral component of membrane
TraesCS6D02G247500	-1.9689	3.10928	-6.04036	1.10051e-05	0.00158461	3.56341	Secretory carrier-associated membrane protein	IPR007273: SCAMP	GO:0015031 BP: protein transport;GO:0016021 CC: integral component of membrane
TraesCS5B02G217400	-1.96855	1.74401	-4.9128	0.000116544	0.00500663	1.29036	Glutamate receptor	IPR001320: Ionotropic glutamate receptor; IPR001638: Solute-binding protein family 3/N-terminal domain of MltF; IPR001828: Receptor, ligand binding region; IPR017103: Ionotropic glutamate receptor, plant; IPR028082: Periplasmic binding protein-like I	GO:0004970 MF: ionotropic glutamate receptor activity;GO:0016020 CC: membrane
TraesCS5B02G227700	-1.96738	3.77158	-4.31384	0.000430128	0.00969899	0.134161	Calcium-binding family protein	IPR002048: EF-hand domain; IPR011992: EF-hand domain pair; IPR018247: EF-Hand 1, calcium-binding site	GO:0005509 MF: calcium ion binding
TraesCS2D02G262300	-1.96732	4.72341	-6.09269	9.90089e-06	0.00151219	3.62065	Protein DETOXIFICATION	IPR002528: Multi antimicrobial extrusion protein	GO:0006855 BP: drug transmembrane transport;GO:0015238 MF: drug transmembrane transporter activity;GO:0015297 MF: antiporter activity;GO:0016020 CC: membrane;GO:0055085 BP: transmembrane transport
TraesCS6B02G434400	-1.96634	1.89606	-5.3586	4.50413e-05	0.00305261	2.21293	2-phosphoglycerate kinase	IPR027417: P-loop containing nucleoside triphosphate hydrolase	0
TraesCS2A02G493200	-1.96062	2.60492	-5.15215	6.97724e-05	0.00381176	1.79268	Cysteine/histidine-rich C1 domain protein	0	0
TraesCS2A02G493300	-1.96062	2.60492	-5.15215	6.97724e-05	0.00381176	1.79268	Cysteine/histidine-rich C1 domain protein	0	0
TraesCS6D02G189800	-1.95761	2.23136	-5.45254	3.69676e-05	0.00273118	2.39644	Serine/threonine-protein kinase	IPR000719: Protein kinase domain; IPR001480: Bulb-type lectin domain; IPR008271: Serine/threonine-protein kinase, active site; IPR011009: Protein kinase-like domain; IPR017441: Protein kinase, ATP binding site; IPR024171: S-receptor-like serine/threonine-protein kinase	GO:0004672 MF: protein kinase activity;GO:0004674 MF: protein serine/threonine kinase activity;GO:0005524 MF: ATP binding;GO:0006468 BP: protein phosphorylation
TraesCS5D02G339500	-1.95744	1.14619	-4.33796	0.000407893	0.00945273	0.105354	Leucine-rich repeat receptor-like protein kinase family protein, putative	IPR001611: Leucine-rich repeat; IPR013210: Leucine-rich repeat-containing N-terminal, plant-type; IPR032675: Leucine-rich repeat domain, L domain-like	GO:0005515 MF: protein binding
TraesCS7D02G339000	-1.95727	3.53145	-5.23571	5.8412e-05	0.00349448	1.98851	Lipid phosphate phosphatase-like protein	IPR000326: Phosphatidic acid phosphatase type 2/haloperoxidase	0
TraesCS7D02G050700	-1.95723	2.29458	-5.42305	3.93279e-05	0.00283173	2.35632	Leucine-rich repeat receptor-like protein kinase family protein	IPR001611: Leucine-rich repeat; IPR003591: Leucine-rich repeat, typical subtype; IPR013210: Leucine-rich repeat-containing N-terminal, plant-type; IPR032675: Leucine-rich repeat domain, L domain-like	GO:0005515 MF: protein binding
TraesCS4A02G318400	-1.95611	3.29962	-4.44819	0.000320191	0.00834633	0.375663	ATP-dependent zinc metalloprotease FtsH	IPR003593: AAA+ ATPase domain; IPR003959: ATPase, AAA-type, core; IPR003960: ATPase, AAA-type, conserved site; IPR025753: AAA-type ATPase, N-terminal domain; IPR027417: P-loop containing nucleoside triphosphate hydrolase	GO:0005524 MF: ATP binding
TraesCS4D02G191500	-1.95555	2.61769	-4.95917	0.00010547	0.00471916	1.43462	DUF538 family protein (Protein of unknown function, DUF538)	IPR007493: Protein of unknown function DUF538	0
TraesCS1D02G106700	-1.95519	2.86109	-5.97427	1.25839e-05	0.00166845	3.34405	glucan synthase-like 4	0	0
TraesCS5A02G229700	-1.95376	6.62923	-6.24297	7.32289e-06	0.00126454	3.89029	Sulfate transporter 1	IPR001902: SLC26A/SulP transporter; IPR002645: STAS domain; IPR011547: SLC26A/SulP transporter domain; IPR018045: Sulphate anion transporter, conserved site	GO:0008271 MF: secondary active sulfate transmembrane transporter activity;GO:0008272 BP: sulfate transport;GO:0015116 MF: sulfate transmembrane transporter activity;GO:0016020 CC: membrane;GO:0016021 CC: integral component of membrane;GO:0055085 BP: transmembrane transport
TraesCS5D02G293700	-1.95098	5.01658	-6.90187	2.02234e-06	0.000680139	5.17373	Purple acid phosphatase	IPR004843: Calcineurin-like phosphoesterase domain, ApaH type; IPR008963: Purple acid phosphatase-like, N-terminal; IPR015914: Purple acid phosphatase, N-terminal; IPR025733: Iron/zinc purple acid phosphatase-like C-terminal domain; IPR029052: Metallo-dependent phosphatase-like	GO:0003993 MF: acid phosphatase activity;GO:0016787 MF: hydrolase activity;GO:0046872 MF: metal ion binding
TraesCS2D02G460600	-1.94461	5.28314	-7.39847	7.97235e-07	0.000495145	6.08091	UDP-glucose 4-epimerase, putative	IPR005886: UDP-glucose 4-epimerase; IPR016040: NAD(P)-binding domain	GO:0003978 MF: UDP-glucose 4-epimerase activity;GO:0006012 BP: galactose metabolic process
TraesCS4D02G360900	-1.94382	2.27279	-5.97326	1.26097e-05	0.00166845	3.41975	Flavin-containing monooxygenase	IPR000960: Flavin monooxygenase FMO; IPR020946: Flavin monooxygenase-like; IPR023753: FAD/NAD(P)-binding domain	GO:0004499 MF: N,N-dimethylaniline monooxygenase activity;GO:0016491 MF: oxidoreductase activity;GO:0050660 MF: flavin adenine dinucleotide binding;GO:0050661 MF: NADP binding;GO:0055114 BP: oxidation-reduction process
TraesCS4B02G248900	-1.94348	1.06651	-4.29293	0.000450383	0.00996561	0.101848	GTPase Der	0	0
TraesCS5D02G253400	-1.94209	1.85651	-4.69003	0.000188795	0.00624907	0.899514	GRAM-containing/ABA-responsive protein	IPR004182: GRAM domain	0
TraesCS6A02G155600	-1.94107	5.00192	-4.91001	0.000117248	0.00501032	1.231	LEM3 (Ligand-effect modulator 3)-like	IPR005045: CDC50/LEM3 family	GO:0016020 CC: membrane
TraesCS3D02G345700	-1.93659	1.67775	-4.57664	0.000241726	0.00705637	0.662383	Kinase family protein	IPR000719: Protein kinase domain; IPR008271: Serine/threonine-protein kinase, active site; IPR011009: Protein kinase-like domain	GO:0004672 MF: protein kinase activity;GO:0005524 MF: ATP binding;GO:0006468 BP: protein phosphorylation
TraesCS2B02G282400	-1.93204	4.67421	-5.2157	6.09471e-05	0.00354038	1.9441	Sugar transporter, putative	IPR003663: Sugar/inositol transporter; IPR005828: Major facilitator, sugar transporter-like; IPR005829: Sugar transporter, conserved site; IPR020846: Major facilitator superfamily domain	GO:0005215 MF: transporter activity;GO:0016020 CC: membrane;GO:0016021 CC: integral component of membrane;GO:0022857 MF: transmembrane transporter activity;GO:0022891 MF: substrate-specific transmembrane transporter activity;GO:0055085 BP: transmembrane transport
TraesCS2B02G409300	-1.93148	1.43035	-4.31771	0.000426481	0.0096572	0.153249	Glutamate dehydrogenase	IPR006095: Glutamate/phenylalanine/leucine/valine dehydrogenase; IPR006096: Glutamate/phenylalanine/leucine/valine dehydrogenase, C-terminal; IPR006097: Glutamate/phenylalanine/leucine/valine dehydrogenase, dimerisation domain; IPR014362: Glutamate dehydrogenase; IPR016040: NAD(P)-binding domain; IPR033524: Leu/Phe/Val dehydrogenases active site	GO:0006520 BP: cellular amino acid metabolic process;GO:0016491 MF: oxidoreductase activity;GO:0016639 MF: oxidoreductase activity, acting on the CH-NH2 group of donors, NAD or NADP as acceptor;GO:0055114 BP: oxidation-reduction process
TraesCS7D02G536900	-1.92798	5.71805	-4.55173	0.000255247	0.00727703	0.415851	2-oxoglutarate (2OG) and Fe(II)-dependent oxygenase superfamily protein	IPR005123: Oxoglutarate/iron-dependent dioxygenase; IPR026992: Non-haem dioxygenase N-terminal domain; IPR027443: Isopenicillin N synthase-like	GO:0016491 MF: oxidoreductase activity;GO:0055114 BP: oxidation-reduction process
TraesCS4A02G407500	-1.92757	1.45003	-4.79354	0.000150804	0.00562315	1.07614	Ras-related protein	IPR001806: Small GTPase superfamily; IPR005225: Small GTP-binding protein domain; IPR027417: P-loop containing nucleoside triphosphate hydrolase	GO:0003924 MF: GTPase activity;GO:0005525 MF: GTP binding
TraesCS2A02G024700	-1.92737	4.90995	-5.16095	6.84755e-05	0.00377926	1.75322	Receptor-like protein kinase	IPR000719: Protein kinase domain; IPR008271: Serine/threonine-protein kinase, active site; IPR011009: Protein kinase-like domain; IPR017441: Protein kinase, ATP binding site	GO:0004672 MF: protein kinase activity;GO:0005524 MF: ATP binding;GO:0006468 BP: protein phosphorylation
TraesCS1A02G207900	-1.92239	3.74925	-4.81884	0.000142764	0.00553587	1.11549	U-box domain-containing family protein	IPR014729: Rossmann-like alpha/beta/alpha sandwich fold	0
TraesCS2D02G066900	-1.92236	3.98614	-4.70005	0.000184729	0.00618526	0.865521	Receptor-kinase, putative	IPR000719: Protein kinase domain; IPR001611: Leucine-rich repeat; IPR003591: Leucine-rich repeat, typical subtype; IPR008271: Serine/threonine-protein kinase, active site; IPR011009: Protein kinase-like domain; IPR032675: Leucine-rich repeat domain, L domain-like	GO:0004672 MF: protein kinase activity;GO:0005515 MF: protein binding;GO:0005524 MF: ATP binding;GO:0006468 BP: protein phosphorylation
TraesCS1D02G039300	-1.91927	5.20838	-6.23832	7.39115e-06	0.00126558	3.90962	Phenylalanine ammonia-lyase	IPR001106: Aromatic amino acid lyase; IPR005922: Phenylalanine ammonia-lyase; IPR008948: L-Aspartase-like; IPR022313: Phenylalanine/histidine ammonia-lyases, active site; IPR023144: Phenylalanine ammonia-lyase, shielding domain; IPR024083: Fumarase/histidase, N-terminal	GO:0003824 MF: catalytic activity;GO:0005737 CC: cytoplasm;GO:0006559 BP: L-phenylalanine catabolic process;GO:0016841 MF: ammonia-lyase activity
TraesCS5D02G339600	-1.91769	1.99632	-6.14808	8.85617e-06	0.00143188	3.60101	Receptor protein kinase, putative	IPR000719: Protein kinase domain; IPR001245: Serine-threonine/tyrosine-protein kinase, catalytic domain; IPR001611: Leucine-rich repeat; IPR003591: Leucine-rich repeat, typical subtype; IPR008266: Tyrosine-protein kinase, active site; IPR011009: Protein kinase-like domain; IPR017441: Protein kinase, ATP binding site; IPR032675: Leucine-rich repeat domain, L domain-like	GO:0004672 MF: protein kinase activity;GO:0005515 MF: protein binding;GO:0005524 MF: ATP binding;GO:0006468 BP: protein phosphorylation
TraesCS2B02G222900	-1.91613	4.74182	-5.41219	4.02359e-05	0.00287574	2.31564	Receptor-like protein kinase	IPR000719: Protein kinase domain; IPR011009: Protein kinase-like domain; IPR017441: Protein kinase, ATP binding site	GO:0004672 MF: protein kinase activity;GO:0005524 MF: ATP binding;GO:0006468 BP: protein phosphorylation
TraesCS4A02G391600	-1.91581	4.97314	-6.40946	5.26107e-06	0.00106531	4.23583	Protein kinase	IPR000152: EGF-type aspartate/asparagine hydroxylation site; IPR000719: Protein kinase domain; IPR000742: EGF-like domain; IPR001245: Serine-threonine/tyrosine-protein kinase, catalytic domain; IPR001881: EGF-like calcium-binding domain; IPR008271: Serine/threonine-protein kinase, active site; IPR011009: Protein kinase-like domain; IPR017441: Protein kinase, ATP binding site; IPR018097: EGF-like …	GO:0004672 MF: protein kinase activity;GO:0005509 MF: calcium ion binding;GO:0005515 MF: protein binding;GO:0005524 MF: ATP binding;GO:0006468 BP: protein phosphorylation;GO:0030247 MF: polysaccharide binding
TraesCS4D02G176300	-1.91575	3.92081	-6.65772	3.23554e-06	0.000861472	4.72895	Phospholipid-transporting ATPase	IPR001757: P-type ATPase; IPR006539: P-type ATPase, subfamily IV; IPR008250: P-type ATPase, A domain; IPR018303: P-type ATPase, phosphorylation site; IPR023214: HAD-like domain; IPR023299: P-type ATPase, cytoplasmic domain N; IPR032631: P-type ATPase, N-terminal	GO:0000166 MF: nucleotide binding;GO:0000287 MF: magnesium ion binding;GO:0004012 MF: phospholipid-translocating ATPase activity;GO:0005524 MF: ATP binding;GO:0015914 BP: phospholipid transport;GO:0016021 CC: integral component of membrane;GO:0046872 MF: metal ion binding
TraesCS7A02G328500	-1.91251	3.04925	-5.3396	4.68833e-05	0.00310365	2.19565	O-glucosyltransferase rumi like	IPR006598: Lipopolysaccharide-modifying protein	0
TraesCS6A02G395900	-1.90886	5.50867	-5.83995	1.65532e-05	0.00186659	3.12384	Ankyrin repeat family protein	IPR026961: PGG domain	0
TraesCS1A02G276200	-1.90712	0.983929	-5.2913	5.19219e-05	0.00327189	1.83003	Glucan endo-1,3-beta-glucosidase, putative	IPR000490: Glycoside hydrolase family 17; IPR017853: Glycoside hydrolase superfamily	GO:0004553 MF: hydrolase activity, hydrolyzing O-glycosyl compounds;GO:0005975 BP: carbohydrate metabolic process
TraesCS1D02G203000	-1.90397	1.42955	-4.64766	0.000207038	0.0065831	0.671736	PLAC8 family protein	0	0
TraesCS3B02G611800	-1.90203	2.73038	-5.67987	2.30194e-05	0.00217935	2.82689	Soluble inorganic pyrophosphatase	IPR008162: Inorganic pyrophosphatase	GO:0000287 MF: magnesium ion binding;GO:0004427 MF: inorganic diphosphatase activity;GO:0005737 CC: cytoplasm;GO:0006796 BP: phosphate-containing compound metabolic process
TraesCS3D02G327400	-1.90093	1.83136	-5.22756	5.94321e-05	0.0034951	1.90192	Nbs-lrr resistance protein, putative	IPR002182: NB-ARC; IPR011991: Winged helix-turn-helix DNA-binding domain; IPR027417: P-loop containing nucleoside triphosphate hydrolase; IPR032675: Leucine-rich repeat domain, L domain-like	GO:0043531 MF: ADP binding
TraesCS4A02G169500	-1.90066	3.55085	-5.90509	1.44881e-05	0.00176583	3.30244	Protein MID1-COMPLEMENTING ACTIVITY 1	0	0
TraesCS7D02G008700	-1.89784	1.22288	-6.64417	3.32182e-06	0.00087483	4.62703	Beta-fructofuranosidase 1	IPR001362: Glycoside hydrolase, family 32; IPR013148: Glycosyl hydrolase family 32, N-terminal; IPR013189: Glycosyl hydrolase family 32, C-terminal; IPR013320: Concanavalin A-like lectin/glucanase domain; IPR021792: Beta-fructofuranosidase; IPR023296: Glycosyl hydrolase, five-bladed beta-propellor domain	GO:0004553 MF: hydrolase activity, hydrolyzing O-glycosyl compounds;GO:0004564 MF: beta-fructofuranosidase activity;GO:0004575 MF: sucrose alpha-glucosidase activity;GO:0005975 BP: carbohydrate metabolic process
TraesCS1B02G159100	-1.8978	1.97789	-4.33524	0.00041034	0.00948676	0.19123	Ubiquitin-conjugating enzyme E2	IPR000608: Ubiquitin-conjugating enzyme E2; IPR016135: Ubiquitin-conjugating enzyme/RWD-like; IPR023313: Ubiquitin-conjugating enzyme, active site	0
TraesCS7D02G514500	-1.89738	3.54952	-6.28158	6.78003e-06	0.00121574	4.01875	Glutathione S-transferase	IPR004045: Glutathione S-transferase, N-terminal; IPR004046: Glutathione S-transferase, C-terminal; IPR010987: Glutathione S-transferase, C-terminal-like; IPR012336: Thioredoxin-like fold	GO:0005515 MF: protein binding
TraesCS1D02G154900	-1.8905	0.887655	-4.36093	0.000387804	0.00922934	0.202181	Transporter-related family protein	IPR004853: Sugar phosphate transporter domain	0
TraesCS2A02G547300	-1.8891	3.64697	-4.81754	0.000143167	0.00553587	1.10544	Polyadenylate-binding protein 1-B-binding protein	0	0
TraesCS5B02G401900	-1.88725	2.22573	-5.91293	1.42581e-05	0.00176583	3.25337	Protein ENHANCED DISEASE RESISTANCE 2-like	IPR009769: Protein ENHANCED DISEASE RESISTANCE 2, C-terminal	0
TraesCS1A02G279800	-1.88681	3.76123	-5.5902	2.77277e-05	0.00237985	2.6684	O-fucosyltransferase family protein	IPR019378: GDP-fucose protein O-fucosyltransferase	0
TraesCS3B02G310000	-1.88416	4.38331	-5.6102	2.6598e-05	0.00235547	2.72055	Receptor-like protein kinase	IPR000719: Protein kinase domain; IPR001245: Serine-threonine/tyrosine-protein kinase, catalytic domain; IPR001611: Leucine-rich repeat; IPR003591: Leucine-rich repeat, typical subtype; IPR008271: Serine/threonine-protein kinase, active site; IPR011009: Protein kinase-like domain; IPR013210: Leucine-rich repeat-containing N-terminal, plant-type; IPR017441: Protein kinase, ATP binding site; IPR032…	GO:0004672 MF: protein kinase activity;GO:0005515 MF: protein binding;GO:0005524 MF: ATP binding;GO:0006468 BP: protein phosphorylation
TraesCS6D02G333800	-1.88108	4.89321	-4.96806	0.000103473	0.00467731	1.37339	Leucine-rich repeat receptor-like protein kinase family protein	IPR001611: Leucine-rich repeat; IPR013210: Leucine-rich repeat-containing N-terminal, plant-type; IPR032675: Leucine-rich repeat domain, L domain-like	GO:0005515 MF: protein binding
TraesCS1A02G143900	-1.87793	4.30537	-6.31983	6.2832e-06	0.00115878	4.08391	3-ketoacyl-CoA thiolase	IPR002155: Thiolase; IPR016039: Thiolase-like; IPR020610: Thiolase, active site; IPR020613: Thiolase, conserved site; IPR020615: Thiolase, acyl-enzyme intermediate active site; IPR020616: Thiolase, N-terminal; IPR020617: Thiolase, C-terminal	GO:0003824 MF: catalytic activity;GO:0008152 BP: metabolic process;GO:0016747 MF: transferase activity, transferring acyl groups other than amino-acyl groups
TraesCS3B02G395000	-1.8758	6.16544	-7.55467	5.98982e-07	0.000441038	6.35255	Multidrug resistance protein ABC transporter family protein	IPR003439: ABC transporter-like; IPR003593: AAA+ ATPase domain; IPR011527: ABC transporter type 1, transmembrane domain; IPR017871: ABC transporter, conserved site; IPR027417: P-loop containing nucleoside triphosphate hydrolase	GO:0005524 MF: ATP binding;GO:0006810 BP: transport;GO:0016021 CC: integral component of membrane;GO:0016887 MF: ATPase activity;GO:0042626 MF: ATPase activity, coupled to transmembrane movement of substances;GO:0055085 BP: transmembrane transport
TraesCS3A02G268800	-1.87482	5.35672	-8.1964	1.91432e-07	0.000306248	7.43856	TSA: Wollemia nobilis Ref_Wollemi_Transcript_14908_3298 transcribed RNA sequence	IPR021319: Protein of unknown function DUF2921	0
TraesCS1A02G349000	-1.87465	0.479419	-5.22644	5.95736e-05	0.00349917	1.80651	Ubiquitin domain-containing protein	IPR032752: Ubiquitin-binding domain	GO:0043130 MF: ubiquitin binding
TraesCS5B02G470100	-1.87325	6.88503	-6.95565	1.82545e-06	0.000679307	5.25894	Phosphate transporter protein	IPR004738: Phosphate permease; IPR005828: Major facilitator, sugar transporter-like; IPR020846: Major facilitator superfamily domain	GO:0005315 MF: inorganic phosphate transmembrane transporter activity;GO:0006817 BP: phosphate ion transport;GO:0016021 CC: integral component of membrane;GO:0022857 MF: transmembrane transporter activity;GO:0055085 BP: transmembrane transport
TraesCS7D02G378900	-1.8728	1.61156	-4.82573	0.000140652	0.00548326	1.1563	Adenylate kinase	IPR000850: Adenylate kinase/UMP-CMP kinase; IPR006259: Adenylate kinase subfamily; IPR007862: Adenylate kinase, active site lid domain; IPR027417: P-loop containing nucleoside triphosphate hydrolase; IPR033690: Adenylate kinase, conserved site	GO:0004017 MF: adenylate kinase activity;GO:0005524 MF: ATP binding;GO:0006139 BP: nucleobase-containing compound metabolic process;GO:0016776 MF: phosphotransferase activity, phosphate group as acceptor;GO:0019205 MF: nucleobase-containing compound kinase activity
TraesCS7A02G336100	-1.87133	0.424868	-4.418	0.000342114	0.00859862	0.281934	B-cell receptor-associated protein 31-like containing protein	IPR008417: B-cell receptor-associated protein 29/31	GO:0005783 CC: endoplasmic reticulum;GO:0006886 BP: intracellular protein transport;GO:0016021 CC: integral component of membrane
TraesCS2B02G446100	-1.87042	3.43332	-5.85816	1.59471e-05	0.00185315	3.21209	Vacuolar sorting receptor family protein	IPR003137: PA domain; IPR018097: EGF-like calcium-binding, conserved site	GO:0005509 MF: calcium ion binding
TraesCS5B02G244000	-1.87036	2.01669	-5.63021	2.55154e-05	0.00233157	2.70425	GRAM domain protein/ABA-responsive-like protein	IPR004182: GRAM domain; IPR011993: PH domain-like	0
TraesCS6A02G152700	-1.86708	5.60786	-6.71467	2.89752e-06	0.00082593	4.81867	Calcium-transporting ATPase	IPR001757: P-type ATPase; IPR004014: Cation-transporting P-type ATPase, N-terminal; IPR006408: P-type ATPase, subfamily IIB; IPR008250: P-type ATPase, A domain; IPR018303: P-type ATPase, phosphorylation site; IPR023214: HAD-like domain; IPR023298: P-type ATPase, transmembrane domain; IPR023299: P-type ATPase, cytoplasmic domain N; IPR024750: Calcium-transporting P-type ATPase, N-terminal autoinhi…	GO:0000166 MF: nucleotide binding;GO:0005388 MF: calcium-transporting ATPase activity;GO:0005516 MF: calmodulin binding;GO:0005524 MF: ATP binding;GO:0016020 CC: membrane;GO:0016021 CC: integral component of membrane;GO:0046872 MF: metal ion binding;GO:0070588 BP: calcium ion transmembrane transport
TraesCS2A02G493400	-1.86371	5.72736	-4.52924	0.000268114	0.00744904	0.335914	Cysteine/histidine-rich C1 domain protein	0	0
TraesCS1B02G100100	-1.86174	5.17216	-6.78336	2.53797e-06	0.000759411	4.96313	Low temperature and salt responsive protein	IPR000612: Proteolipid membrane potential modulator	GO:0016021 CC: integral component of membrane
TraesCS3A02G322100	-1.8614	3.0789	-4.91655	0.000115606	0.00498799	1.33203	Dymeclin	0	0
TraesCS2B02G398200	-1.85833	4.86682	-4.59251	0.000233496	0.00692456	0.591535	Phenylalanine ammonia-lyase	IPR001106: Aromatic amino acid lyase; IPR005922: Phenylalanine ammonia-lyase; IPR008948: L-Aspartase-like; IPR022313: Phenylalanine/histidine ammonia-lyases, active site; IPR023144: Phenylalanine ammonia-lyase, shielding domain; IPR024083: Fumarase/histidase, N-terminal	GO:0003824 MF: catalytic activity;GO:0005737 CC: cytoplasm;GO:0006559 BP: L-phenylalanine catabolic process;GO:0016841 MF: ammonia-lyase activity
TraesCS7B02G298100	-1.85672	1.11091	-5.5984	2.7259e-05	0.00237026	2.66109	Cinnamoyl-CoA reductase 4	IPR001509: NAD-dependent epimerase/dehydratase; IPR016040: NAD(P)-binding domain	GO:0003824 MF: catalytic activity;GO:0050662 MF: coenzyme binding
TraesCS2A02G428400	-1.85236	3.15727	-4.94028	0.000109847	0.00482508	1.40158	Transporter-related family protein	IPR005828: Major facilitator, sugar transporter-like; IPR005829: Sugar transporter, conserved site; IPR020846: Major facilitator superfamily domain	GO:0005215 MF: transporter activity;GO:0016021 CC: integral component of membrane;GO:0022857 MF: transmembrane transporter activity;GO:0055085 BP: transmembrane transport
TraesCS3A02G209800	-1.85189	3.78559	-4.38672	0.000366439	0.00895006	0.246581	WRKY transcription factor	IPR003657: WRKY domain	GO:0003700 MF: transcription factor activity, sequence-specific DNA binding;GO:0006355 BP: regulation of transcription, DNA-templated;GO:0043565 MF: sequence-specific DNA binding
TraesCS1B02G192200	-1.85082	-1.33406	-4.711	0.000180383	0.00613182	0.525847	NAC domain-containing protein	IPR003441: NAC domain	GO:0003677 MF: DNA binding;GO:0006355 BP: regulation of transcription, DNA-templated
TraesCS1A02G312300	-1.85007	4.46234	-5.31425	4.94615e-05	0.00320428	2.08974	Calcium-transporting ATPase	IPR001757: P-type ATPase; IPR004014: Cation-transporting P-type ATPase, N-terminal; IPR006068: Cation-transporting P-type ATPase, C-terminal; IPR006408: P-type ATPase, subfamily IIB; IPR008250: P-type ATPase, A domain; IPR018303: P-type ATPase, phosphorylation site; IPR023214: HAD-like domain; IPR023298: P-type ATPase, transmembrane domain; IPR023299: P-type ATPase, cytoplasmic domain N; IPR02475…	GO:0000166 MF: nucleotide binding;GO:0005388 MF: calcium-transporting ATPase activity;GO:0005516 MF: calmodulin binding;GO:0005524 MF: ATP binding;GO:0016020 CC: membrane;GO:0016021 CC: integral component of membrane;GO:0046872 MF: metal ion binding;GO:0070588 BP: calcium ion transmembrane transport
TraesCS3B02G007300	-1.84805	3.62925	-4.76057	0.000161977	0.00582488	1.03444	Protein kinase family protein	IPR000719: Protein kinase domain; IPR008271: Serine/threonine-protein kinase, active site; IPR011009: Protein kinase-like domain	GO:0004672 MF: protein kinase activity;GO:0005524 MF: ATP binding;GO:0006468 BP: protein phosphorylation
TraesCS3A02G438800	-1.84472	5.68361	-7.24673	1.05579e-06	0.000545464	5.80519	Dual specificity mitogen-activated protein kinase kinase 4	IPR013181: Protein of unknown function DUF1719	0
TraesCS2D02G409400	-1.84444	2.66127	-4.40021	0.000355742	0.00880912	0.31412	Hexosyltransferase	IPR022751: Alpha-mannosyltransferase; IPR029044: Nucleotide-diphospho-sugar transferases	GO:0006486 BP: protein glycosylation;GO:0016757 MF: transferase activity, transferring glycosyl groups
TraesCS3A02G380600	-1.84434	3.90317	-6.74587	2.72806e-06	0.000796362	4.89606	Magnesium transporter MRS2-like protein	0	0
TraesCS4B02G246000	-1.8435	3.7736	-5.35592	4.5297e-05	0.00306101	2.21296	GDP-mannose transporter	IPR004853: Sugar phosphate transporter domain	0
TraesCS2B02G355900	-1.84026	1.40972	-4.60505	0.000227193	0.00686165	0.691253	Aldo/keto reductase family oxidoreductase	IPR023210: NADP-dependent oxidoreductase domain	0
TraesCS7A02G295900	-1.84025	2.82241	-4.52906	0.000268222	0.00744904	0.53658	DNA polymerase I	IPR001098: DNA-directed DNA polymerase, family A, palm domain; IPR002298: DNA polymerase A; IPR002562: 3'-5' exonuclease domain; IPR012337: Ribonuclease H-like domain	GO:0003676 MF: nucleic acid binding;GO:0003677 MF: DNA binding;GO:0003887 MF: DNA-directed DNA polymerase activity;GO:0006139 BP: nucleobase-containing compound metabolic process;GO:0006260 BP: DNA replication;GO:0006261 BP: DNA-dependent DNA replication;GO:0008408 MF: 3'-5' exonuclease activity
TraesCS1D02G049000	-1.83776	3.90733	-5.00038	9.65331e-05	0.00452113	1.49741	Lectin receptor kinase	IPR000719: Protein kinase domain; IPR001220: Legume lectin domain; IPR008271: Serine/threonine-protein kinase, active site; IPR011009: Protein kinase-like domain; IPR013320: Concanavalin A-like lectin/glucanase domain; IPR017441: Protein kinase, ATP binding site	GO:0004672 MF: protein kinase activity;GO:0005524 MF: ATP binding;GO:0006468 BP: protein phosphorylation;GO:0030246 MF: carbohydrate binding
TraesCS2B02G419100	-1.83719	2.76593	-4.38086	0.000371187	0.00901226	0.263975	Rhomboid-like protein	IPR022764: Peptidase S54, rhomboid domain	GO:0004252 MF: serine-type endopeptidase activity;GO:0016021 CC: integral component of membrane
TraesCS1B02G183200	-1.83462	0.0156825	-4.3948	0.000359991	0.00886856	0.0705323	Myosin	IPR000048: IQ motif, EF-hand binding site; IPR001609: Myosin head, motor domain; IPR002710: Dilute domain; IPR004009: Myosin, N-terminal, SH3-like; IPR027417: P-loop containing nucleoside triphosphate hydrolase	GO:0003774 MF: motor activity;GO:0005515 MF: protein binding;GO:0005524 MF: ATP binding;GO:0016459 CC: myosin complex
TraesCS5D02G407400	-1.83438	3.92042	-4.54681	0.000258007	0.00731569	0.472301	Cytochrome P450	IPR001128: Cytochrome P450; IPR002401: Cytochrome P450, E-class, group I; IPR017972: Cytochrome P450, conserved site	GO:0005506 MF: iron ion binding;GO:0016705 MF: oxidoreductase activity, acting on paired donors, with incorporation or reduction of molecular oxygen;GO:0020037 MF: heme binding;GO:0055114 BP: oxidation-reduction process
TraesCS1D02G284000	-1.83248	2.99651	-5.13886	7.17776e-05	0.00387887	1.77349	70 kDa heat shock protein	IPR013126: Heat shock protein 70 family; IPR018181: Heat shock protein 70, conserved site; IPR029047: Heat shock protein 70kD, peptide-binding domain; IPR029048: Heat shock protein 70kD, C-terminal domain	0
TraesCS3A02G478600	-1.83211	0.63632	-4.32931	0.00041573	0.00953857	-0.353489	Leucine-rich repeat receptor-like kinase	IPR013210: Leucine-rich repeat-containing N-terminal, plant-type; IPR032675: Leucine-rich repeat domain, L domain-like	0
TraesCS2A02G299400	-1.83158	1.97823	-4.45486	0.000315542	0.00827948	0.424007	Serine/threonine-protein kinase	IPR000719: Protein kinase domain; IPR000858: S-locus glycoprotein domain; IPR001480: Bulb-type lectin domain; IPR003609: PAN/Apple domain; IPR008271: Serine/threonine-protein kinase, active site; IPR011009: Protein kinase-like domain; IPR017441: Protein kinase, ATP binding site; IPR024171: S-receptor-like serine/threonine-protein kinase	GO:0004672 MF: protein kinase activity;GO:0004674 MF: protein serine/threonine kinase activity;GO:0005524 MF: ATP binding;GO:0006468 BP: protein phosphorylation;GO:0048544 BP: recognition of pollen
TraesCS4B02G092400	-1.83058	6.52577	-4.9399	0.000109935	0.00482508	1.23052	Receptor-like protein kinase	IPR000719: Protein kinase domain; IPR008271: Serine/threonine-protein kinase, active site; IPR011009: Protein kinase-like domain; IPR017441: Protein kinase, ATP binding site	GO:0004672 MF: protein kinase activity;GO:0005524 MF: ATP binding;GO:0006468 BP: protein phosphorylation
TraesCS7D02G377600	-1.82733	4.48979	-5.11333	7.57949e-05	0.00397497	1.6926	E3 ubiquitin-protein ligase RGLG2	IPR001841: Zinc finger, RING-type; IPR002035: von Willebrand factor, type A; IPR010734: Copine; IPR013083: Zinc finger, RING/FYVE/PHD-type	GO:0005515 MF: protein binding;GO:0008270 MF: zinc ion binding
TraesCS3D02G020600	-1.82321	4.30843	-6.3358	6.08707e-06	0.00114773	4.10835	GDSL esterase/lipase	IPR001087: GDSL lipase/esterase; IPR013830: SGNH hydrolase-type esterase domain	GO:0016788 MF: hydrolase activity, acting on ester bonds
TraesCS5A02G011000	-1.82315	2.63044	-4.56306	0.000249006	0.00721574	0.641046	Ankyrin repeat protein-like	IPR002110: Ankyrin repeat; IPR011990: Tetratricopeptide-like helical domain; IPR013026: Tetratricopeptide repeat-containing domain; IPR019734: Tetratricopeptide repeat; IPR020683: Ankyrin repeat-containing domain	GO:0005515 MF: protein binding
TraesCS4B02G101800	-1.82172	5.95886	-5.38028	4.30298e-05	0.00297199	2.14772	Protein disulfide-isomerase	IPR005788: Disulphide isomerase; IPR005792: Protein disulphide isomerase; IPR012336: Thioredoxin-like fold; IPR013766: Thioredoxin domain; IPR017937: Thioredoxin, conserved site	GO:0005783 CC: endoplasmic reticulum;GO:0016853 MF: isomerase activity;GO:0045454 BP: cell redox homeostasis
TraesCS7B02G133500	-1.81955	1.80498	-5.7044	2.18806e-05	0.00211051	2.75953	MORC family CW-type zinc finger protein 4	IPR003594: Histidine kinase-like ATPase, C-terminal domain	0
TraesCS3D02G290100	-1.81922	2.19233	-4.87743	0.000125784	0.0051503	1.26881	Receptor-like kinase	IPR000719: Protein kinase domain; IPR001245: Serine-threonine/tyrosine-protein kinase, catalytic domain; IPR008271: Serine/threonine-protein kinase, active site; IPR011009: Protein kinase-like domain; IPR017441: Protein kinase, ATP binding site	GO:0004672 MF: protein kinase activity;GO:0005524 MF: ATP binding;GO:0006468 BP: protein phosphorylation
TraesCS7B02G134200	-1.81795	3.76157	-6.80881	2.41677e-06	0.000750273	5.01177	Glycosyltransferase	IPR007657: Glycosyltransferase 61	GO:0016757 MF: transferase activity, transferring glycosyl groups
TraesCS6A02G318800	-1.81663	1.07816	-4.88816	0.000122904	0.00513089	1.21521	Glutamyl-tRNA(Gln) amidotransferase subunit A	IPR011990: Tetratricopeptide-like helical domain; IPR013026: Tetratricopeptide repeat-containing domain; IPR019734: Tetratricopeptide repeat; IPR023631: Amidase signature domain	GO:0005515 MF: protein binding
TraesCS4D02G098400	-1.81529	6.40209	-5.49543	3.37907e-05	0.00261571	2.3802	Protein disulfide-isomerase	IPR005788: Disulphide isomerase; IPR005792: Protein disulphide isomerase; IPR012336: Thioredoxin-like fold; IPR013766: Thioredoxin domain; IPR017937: Thioredoxin, conserved site	GO:0005783 CC: endoplasmic reticulum;GO:0016853 MF: isomerase activity;GO:0045454 BP: cell redox homeostasis
TraesCS5B02G453600	-1.81503	1.85737	-5.13502	7.2367e-05	0.00388776	1.66392	Actin cross-linking protein, putative	IPR007679: Domain of unknown function DUF569; IPR008999: Actin cross-linking	0
TraesCS3A02G389900	-1.81292	2.00824	-5.67312	2.33435e-05	0.00218797	2.83662	Galactose-binding protein	IPR008979: Galactose-binding domain-like; IPR012919: SUN domain	0
TraesCS7B02G147500	-1.8091	7.1104	-4.48931	0.000292599	0.00788147	0.254681	Glycerophosphodiester phosphodiesterase	IPR017946: PLC-like phosphodiesterase, TIM beta/alpha-barrel domain; IPR030395: Glycerophosphodiester phosphodiesterase domain	GO:0006629 BP: lipid metabolic process;GO:0008081 MF: phosphoric diester hydrolase activity
TraesCSU02G076000	-1.80889	4.31346	-6.37995	5.57714e-06	0.00109114	4.19654	Receptor kinase	IPR000719: Protein kinase domain; IPR001245: Serine-threonine/tyrosine-protein kinase, catalytic domain; IPR011009: Protein kinase-like domain; IPR017441: Protein kinase, ATP binding site	GO:0004672 MF: protein kinase activity;GO:0005524 MF: ATP binding;GO:0006468 BP: protein phosphorylation
TraesCS1B02G465000	-1.8051	4.09645	-6.40256	5.33324e-06	0.00107236	4.24752	ATP-dependent zinc metalloprotease FtsH	IPR003593: AAA+ ATPase domain; IPR003959: ATPase, AAA-type, core; IPR003960: ATPase, AAA-type, conserved site; IPR025753: AAA-type ATPase, N-terminal domain; IPR027417: P-loop containing nucleoside triphosphate hydrolase	GO:0005524 MF: ATP binding
TraesCS7B02G283200	-1.80362	4.80871	-6.07531	1.02544e-05	0.00153549	3.61424	E3 ubiquitin-protein ligase RGLG2	IPR001841: Zinc finger, RING-type; IPR002035: von Willebrand factor, type A; IPR010734: Copine; IPR013083: Zinc finger, RING/FYVE/PHD-type	GO:0005515 MF: protein binding;GO:0008270 MF: zinc ion binding
TraesCS4D02G089300	-1.80038	4.37618	-5.62731	2.56692e-05	0.00233197	2.74985	receptor kinase 1	IPR000535: Major sperm protein (MSP) domain; IPR000719: Protein kinase domain; IPR001680: WD40 repeat; IPR008271: Serine/threonine-protein kinase, active site; IPR008962: PapD-like; IPR011009: Protein kinase-like domain; IPR013783: Immunoglobulin-like fold; IPR015943: WD40/YVTN repeat-like-containing domain; IPR017441: Protein kinase, ATP binding site; IPR017986: WD40-repeat-containing domain; IP…	GO:0004672 MF: protein kinase activity;GO:0005515 MF: protein binding;GO:0005524 MF: ATP binding;GO:0006468 BP: protein phosphorylation
TraesCS7D02G236300	-1.79916	4.02288	-5.94281	1.34155e-05	0.00172123	3.37551	Glycosyltransferase	IPR007657: Glycosyltransferase 61	GO:0016757 MF: transferase activity, transferring glycosyl groups
TraesCS4D02G055300	-1.79105	5.24847	-4.67432	0.000195363	0.00636133	0.714123	Sec14p-like phosphatidylinositol transfer family protein	IPR001071: Cellular retinaldehyde binding/alpha-tocopherol transport; IPR001251: CRAL-TRIO lipid binding domain; IPR011074: CRAL/TRIO, N-terminal domain	GO:0005215 MF: transporter activity;GO:0005622 CC: intracellular;GO:0006810 BP: transport
TraesCS2A02G079500	-1.79089	2.61293	-4.53527	0.000264601	0.00740303	0.5793	2-oxoglutarate dehydrogenase E1 component family protein	IPR001017: Dehydrogenase, E1 component; IPR005475: Transketolase-like, pyrimidine-binding domain; IPR011603: 2-oxoglutarate dehydrogenase E1 component; IPR029061: Thiamin diphosphate-binding fold; IPR031717: Multifunctional 2-oxoglutarate metabolism enzyme, C-terminal; IPR032106: 2-oxoglutarate dehydrogenase E1 component, N-terminal domain	GO:0004591 MF: oxoglutarate dehydrogenase (succinyl-transferring) activity;GO:0006099 BP: tricarboxylic acid cycle;GO:0008152 BP: metabolic process;GO:0016624 MF: oxidoreductase activity, acting on the aldehyde or oxo group of donors, disulfide as acceptor;GO:0030976 MF: thiamine pyrophosphate binding;GO:0055114 BP: oxidation-reduction process
TraesCS2B02G213200	-1.78781	1.26936	-4.68814	0.000189572	0.00626196	0.841295	Formin-like protein	IPR015425: Formin, FH2 domain	0
TraesCS7D02G242500	-1.7875	8.62385	-4.83868	0.000136766	0.00539692	0.999044	Glycerophosphodiester phosphodiesterase	IPR017946: PLC-like phosphodiesterase, TIM beta/alpha-barrel domain; IPR030395: Glycerophosphodiester phosphodiesterase domain	GO:0006629 BP: lipid metabolic process;GO:0008081 MF: phosphoric diester hydrolase activity
TraesCS2B02G294500	-1.78748	1.84412	-6.66282	3.20365e-06	0.000861472	4.42383	Peptidylprolyl isomerase	IPR001179: FKBP-type peptidyl-prolyl cis-trans isomerase domain; IPR001440: Tetratricopeptide repeat 1; IPR011990: Tetratricopeptide-like helical domain; IPR013026: Tetratricopeptide repeat-containing domain; IPR019734: Tetratricopeptide repeat	GO:0005515 MF: protein binding
TraesCS4A02G058700	-1.77619	3.69207	-5.47958	3.49312e-05	0.00266986	2.46121	GDP-mannose transporter	IPR004853: Sugar phosphate transporter domain	0
TraesCS2B02G058900	-1.77518	-0.203402	-4.60411	0.00022766	0.00686165	0.593861	NBS-LRR disease resistance protein, putative, expressed	IPR002182: NB-ARC; IPR011991: Winged helix-turn-helix DNA-binding domain; IPR027417: P-loop containing nucleoside triphosphate hydrolase; IPR032675: Leucine-rich repeat domain, L domain-like	GO:0043531 MF: ADP binding
TraesCS1B02G060400	-1.76994	2.7896	-4.66533	0.000199221	0.00644021	0.853693	Calmodulin binding protein-like protein	IPR012416: CALMODULIN-BINDING PROTEIN60	GO:0005516 MF: calmodulin binding;GO:0006950 BP: response to stress
TraesCS7D02G451500	-1.76897	5.31785	-5.83853	1.66015e-05	0.00186659	3.12283	Disease resistance protein RPM1	IPR002182: NB-ARC; IPR011991: Winged helix-turn-helix DNA-binding domain; IPR027417: P-loop containing nucleoside triphosphate hydrolase; IPR032675: Leucine-rich repeat domain, L domain-like	GO:0043531 MF: ADP binding
TraesCSU02G046500	-1.76689	1.99563	-4.34425	0.000402287	0.00939925	0.212598	Receptor-like kinase	IPR000719: Protein kinase domain; IPR008271: Serine/threonine-protein kinase, active site; IPR011009: Protein kinase-like domain; IPR017441: Protein kinase, ATP binding site	GO:0004672 MF: protein kinase activity;GO:0005524 MF: ATP binding;GO:0006468 BP: protein phosphorylation
TraesCS7D02G214900	-1.76327	3.95146	-5.29209	5.1835e-05	0.00327189	2.08701	Kinase family protein	IPR000719: Protein kinase domain; IPR001245: Serine-threonine/tyrosine-protein kinase, catalytic domain; IPR008271: Serine/threonine-protein kinase, active site; IPR011009: Protein kinase-like domain	GO:0004672 MF: protein kinase activity;GO:0005524 MF: ATP binding;GO:0006468 BP: protein phosphorylation
TraesCS4B02G393100	-1.75946	7.24198	-7.24959	1.05018e-06	0.000545464	5.7995	Chaperone clpb, putative	IPR001270: ClpA/B family; IPR003593: AAA+ ATPase domain; IPR003959: ATPase, AAA-type, core; IPR004176: Clp, N-terminal; IPR018368: ClpA/B, conserved site 1; IPR019489: Clp ATPase, C-terminal; IPR027417: P-loop containing nucleoside triphosphate hydrolase; IPR028299: ClpA/B, conserved site 2	GO:0005524 MF: ATP binding;GO:0019538 BP: protein metabolic process
TraesCS1B02G110800	-1.75824	3.15804	-7.18335	1.18832e-06	0.000575062	5.60384	cDNA clone:001-032-A03, full insert sequence	0	0
TraesCS1D02G256800	-1.7581	3.59569	-4.30575	0.000437852	0.00978789	0.0156371	Alpha/beta-Hydrolases superfamily protein	IPR013094: Alpha/beta hydrolase fold-3; IPR029058: Alpha/Beta hydrolase fold	GO:0008152 BP: metabolic process;GO:0016787 MF: hydrolase activity
TraesCS3D02G122200	-1.75683	2.71387	-4.41384	0.000345258	0.00864626	0.351082	RING/U-box superfamily protein	IPR001841: Zinc finger, RING-type; IPR013083: Zinc finger, RING/FYVE/PHD-type	GO:0005515 MF: protein binding;GO:0008270 MF: zinc ion binding
TraesCS4A02G214200	-1.75465	6.28185	-5.45522	3.676e-05	0.00273118	2.29728	Protein disulfide-isomerase	IPR005788: Disulphide isomerase; IPR005792: Protein disulphide isomerase; IPR012336: Thioredoxin-like fold; IPR013766: Thioredoxin domain; IPR017937: Thioredoxin, conserved site	GO:0005783 CC: endoplasmic reticulum;GO:0016853 MF: isomerase activity;GO:0045454 BP: cell redox homeostasis
TraesCS7B02G411800	-1.75464	5.14515	-7.61524	5.36593e-07	0.000425057	6.46239	Patatin	IPR002641: Patatin-like phospholipase domain; IPR016035: Acyl transferase/acyl hydrolase/lysophospholipase	GO:0006629 BP: lipid metabolic process;GO:0008152 BP: metabolic process
TraesCS2D02G000200	-1.75393	2.35823	-5.93687	1.35788e-05	0.00173158	3.3494	Reductase 1	IPR018170: Aldo/keto reductase, conserved site; IPR020471: Aldo/keto reductase; IPR023210: NADP-dependent oxidoreductase domain	GO:0016491 MF: oxidoreductase activity;GO:0055114 BP: oxidation-reduction process
TraesCS7B02G079500	-1.75356	0.105319	-5.05436	8.59821e-05	0.00424832	1.59233	12-oxophytodienoate reductase-like protein	IPR001155: NADH:flavin oxidoreductase/NADH oxidase, N-terminal; IPR013785: Aldolase-type TIM barrel	GO:0003824 MF: catalytic activity;GO:0010181 MF: FMN binding;GO:0016491 MF: oxidoreductase activity;GO:0055114 BP: oxidation-reduction process
TraesCS7B02G026700	-1.7498	3.24798	-6.58146	3.75334e-06	0.00090083	4.57385	Serine/threonine-protein kinase	IPR000719: Protein kinase domain; IPR000858: S-locus glycoprotein domain; IPR001480: Bulb-type lectin domain; IPR003609: PAN/Apple domain; IPR008271: Serine/threonine-protein kinase, active site; IPR011009: Protein kinase-like domain; IPR017441: Protein kinase, ATP binding site	GO:0004672 MF: protein kinase activity;GO:0005524 MF: ATP binding;GO:0006468 BP: protein phosphorylation;GO:0048544 BP: recognition of pollen
[truncated: 1,491 more rows]

## Sheet: bck1_6to9_DEG
Gene_ID	logFC	AveExpr	t	P.Value	adj.P.Val	B	Human.Readable.Description	Interpro.IDs..Description.	GO.IDs..Description..via.Interpro
[truncated: 7,469 more rows]

## Sheet: cyr1_6to9_DEG
Gene_ID	logFC	AveExpr	t	P.Value	adj.P.Val	B	Human.Readable.Description	Interpro.IDs..Description.	GO.IDs..Description..via.Interpro
[truncated: 6,775 more rows]

[truncated: 1 more sheets: IPO323_6to9_DEG]
